# Supplementary material for: A family of ribosome hibernation factors widespread in Archaea
Source: Nat Commun. 2026 Apr 27;17:5751. doi: 10.1038/s41467-026-72341-8 (PMC13324472; doi:10.1038/s41467-026-72341-8)
Supplement: Supplementary file 3 — Supplementary Data 1 [file 41467_2026_72341_MOESM3_ESM.xlsx]

## Sheet: Hib-PTC-E-site-tRNA
Interactions of HibA with the ribosome in four states.
Hib-PTC
373 contacts
Hib residue						overlap	distance
N-terminal domain			104 contacts
LYS 47	NZ		23S rRNA	A 2168	P	-0.221	3.961	H69/H71 junction
TRP 62	CD1		23S rRNA	G 2827	P	0.073	3.787	PTC (H93)
TRP 62	CD1		23S rRNA	G 2827	OP1	-0.056	3.236	PTC (H93)
TRP 62	CD1		23S rRNA	C 2826	O3'	-0.108	3.328	PTC (H93)
THR 65	CG2		23S rRNA	G 2485	OP1	-0.356	3.656	PTC (P loop)
LYS 66	CD		23S rRNA	G 2827	C4'	-0.347	4.107	PTC (H93)
PRO 75	CB		23S rRNA	U 2166	O3'	0.025	3.315	H69/H71 junction
PRO 75	CB		23S rRNA	U 2166	C4'	-0.139	3.899	H69/H71 junction
PRO 75	CG		23S rRNA	U 2167	C5'	-0.183	3.943	H69/H71 junction
PRO 75	CB		23S rRNA	U 2166	C3'	-0.324	4.084	H69/H71 junction
PRO 77	CB		23S rRNA	C 2165	O3'	0.079	3.261	H69/H71 junction
PRO 77	CD		23S rRNA	C 2165	O2'	-0.076	3.416	H69/H71 junction
PRO 77	CB		23S rRNA	U 2166	P	-0.240	4.220	H69/H71 junction
PRO 77	CA		23S rRNA	U 2166	OP1	-0.310	3.610	H69/H71 junction
PRO 77	CB		23S rRNA	C 2165	C4'	-0.366	4.126	H69/H71 junction
LYS 90	NZ		23S rRNA	U 2164	C4'	-0.257	3.777	H69/H71 junction
LEU 91	CD2		23S rRNA	C 2165	C5'	-0.216	3.976	H69/H71 junction
LEU 91	CD2		23S rRNA	C 2165	C4'	-0.316	4.076	H69/H71 junction
GLU 94	CD		23S rRNA	G 2149	N2	0.117	3.403	H69
GLU 94	O		23S rRNA	G 2149	C1'	-0.121	3.421	H69
GLU 94	CA		23S rRNA	G 2149	O2'	-0.274	3.614	H69
GLU 94	CD		23S rRNA	G 2149	N3	-0.378	3.898	H69
LYS 106	NZ		23S rRNA	U 2166	OP1	-0.056	2.716	H69/H71 junction
LYS 106	NZ		23S rRNA	U 2166	P	-0.124	3.864	H69/H71 junction
LYS 106	CE		23S rRNA	U 2166	OP1	-0.347	3.647	H69/H71 junction
ALA 150	CB		23S rRNA	5MC 2183	C5'	-0.078	3.838	H71
ALA 150	CB		23S rRNA	5MC 2183	C4'	-0.240	4.000	H71
ALA 154	CB		23S rRNA	5MC 2183	O2	0.037	3.263	H71
ALA 154	CB		23S rRNA	5MC 2183	C1'	-0.206	3.966	H71
ARG 157	NH2		23S rRNA	C 2182	C5	0.289	3.111	H71
ARG 157	NH1		23S rRNA	C 2182	C5	-0.021	3.421	H71
ARG 157	CD		23S rRNA	C 2206	O2'	-0.061	3.401	H71
ARG 157	CZ		23S rRNA	C 2182	C5	-0.203	3.573	H71
ARG 157	NH1		23S rRNA	C 2182	C6	-0.367	3.767	H71
PHE 186	CD1		uL16	TYR 108	CD1	-0.369	3.889	H71
PRO 189	CB		23S rRNA	G 2483	N2	-0.380	3.900	H71
ARG 190	NH2		23S rRNA	G 2835	OP1	-0.144	2.804	H71
ARG 190	CZ		23S rRNA	G 2835	OP1	-0.321	3.351	H71
ARG 190	NH2		23S rRNA	G 2835	P	-0.335	4.075	H71
LYS 192	CD		23S rRNA	C 2484	C5'	0.149	3.611	H71
LYS 192	NZ		23S rRNA	C 2484	C5'	-0.099	3.619	H71
LYS 192	CD		23S rRNA	C 2484	C4'	-0.165	3.925	H71
LYS 192	CE		23S rRNA	C 2484	C5'	-0.169	3.929	H71
GLN 194	CB		23S rRNA	G 2482	N2	-0.317	3.837	H71
TYR 195	CD2		23S rRNA	A 2834	C8	0.341	3.179	PTC (H93)
TYR 195	CE1		23S rRNA	C 2833	C5'	0.274	3.366	PTC (H93)
TYR 195	CE2		23S rRNA	A 2834	C2'	0.149	3.491	PTC (H93)
TYR 195	CD2		23S rRNA	A 2834	C2'	-0.080	3.720	PTC (H93)
TYR 195	CE1		23S rRNA	C 2833	C4'	-0.125	3.765	PTC (H93)
TYR 195	CE2		23S rRNA	A 2834	C8	-0.148	3.668	PTC (H93)
TYR 195	OH		23S rRNA	C 2833	C4'	-0.290	3.630	PTC (H93)
TYR 195	CD2		23S rRNA	A 2834	O5'	-0.347	3.567	PTC (H93)
TYR 195	CD1		23S rRNA	C 2833	C5'	-0.356	3.996	PTC (H93)
TYR 195	CZ		23S rRNA	C 2833	C4'	-0.360	3.850	PTC (H93)
TYR 195	CE2		23S rRNA	A 2834	O5'	-0.394	3.614	PTC (H93)
GLU 197	CG		23S rRNA	U 2817	C2	-0.137	3.627	PTC (H90/H93 junction)
GLU 197	CG		23S rRNA	U 2817	N1	-0.257	3.777	PTC (H90/H93 junction)
GLU 197	OE1		23S rRNA	C 2303	C1'	-0.347	3.647	PTC (H73/H74 junction)
GLU 197	CG		23S rRNA	U 2817	C1'	-0.377	4.137	PTC (H90/H93 junction)
GLU 197	CG		23S rRNA	U 2817	O4'	-0.384	3.724	PTC (H90/H93 junction)
LEU 198	N		23S rRNA	U 2817	N3	0.199	3.081	PTC (H90/H93 junction)
LEU 198	CA		23S rRNA	U 2817	O4	0.132	3.168	PTC (H90/H93 junction)
LEU 198	CD2		23S rRNA	A 2683	C2	0.106	3.534	PTC (H74/H89 junction)
LEU 198	CD2		23S rRNA	C 2684	C1'	0.010	3.750	PTC (H74/H89 junction)
LEU 198	CD2		23S rRNA	A 2683	N3	-0.051	3.571	PTC (H74/H89 junction)
LEU 198	CD1		23S rRNA	U 2817	O4	-0.134	3.434	PTC (H90/H93 junction)
LEU 198	N		23S rRNA	U 2817	C4	-0.201	3.451	PTC (H90/H93 junction)
LEU 198	CD2		23S rRNA	C 2684	N1	-0.207	3.727	PTC (H74/H89 junction)
LEU 198	CD2		23S rRNA	C 2684	C6	-0.211	3.851	PTC (H74/H89 junction)
LEU 198	CA		23S rRNA	U 2817	N3	-0.253	3.773	PTC (H74/H89 junction)
LEU 198	CB		23S rRNA	A 2683	C2'	-0.319	4.079	PTC (H90/H93 junction)
LEU 198	CA		23S rRNA	U 2817	C4	-0.328	3.818	PTC (H90/H93 junction)
LEU 198	CB		23S rRNA	A 2683	O2'	-0.337	3.677	PTC (H74/H89 junction)
ALA 199	CB		23S rRNA	A 2834	C2	-0.114	3.754	PTC (H93)
GLU 201	CD		23S rRNA	G 2785	N2	0.018	3.502	PTC (A loop)
GLU 201	OE2		23S rRNA	G 2785	N2	0.005	2.655	PTC (A loop)
GLU 201	CD		23S rRNA	G 2785	N1	-0.045	3.565	PTC (A loop)
GLU 201	OE1		23S rRNA	G 2785	N1	-0.216	2.876	PTC (A loop)
GLU 201	OE2		23S rRNA	C 2739	O2'	-0.299	2.779	PTC (H90)
GLU 201	CD		23S rRNA	C 2739	O2'	-0.388	3.728	PTC (H90)
LYS 202	CE		23S rRNA	A 2834	C5'	0.225	3.535	PTC (H93)
LYS 202	CE		23S rRNA	A 2834	C4'	0.142	3.618	PTC (H93)
LYS 202	NZ		23S rRNA	U 2817	P	-0.214	3.954	PTC (H90/H93 junction)
ILE 203	CB		uL16	ARG 107	NH2	0.101	3.419
ILE 203	CD1		uL16	ARG 103	NE	0.022	3.498
ILE 203	CD1		uL16	LYS 104	CE	-0.026	3.786
ILE 203	O		uL16	ARG 107	NH2	-0.144	2.804
ILE 203	CG2		uL16	ARG 107	NH2	-0.230	3.750
ILE 203	CD1		uL16	ARG 103	CD	-0.344	4.104
ILE 203	CD1		uL16	ARG 103	CZ	-0.378	3.868
PRO 205	CD		23S rRNA	G 2835	P	0.271	3.709
PRO 205	CD		23S rRNA	G 2835	OP1	0.162	3.138
PRO 205	CA		uL16	ARG 107	NH1	0.153	3.367
PRO 205	CA		uL16	TYR 108	OH	0.105	3.235
PRO 205	CG		23S rRNA	G 2835	OP1	0.050	3.250
PRO 205	O		uL16	TYR 108	CZ	-0.170	3.200
PRO 205	O		uL16	TYR 108	CE1	-0.240	3.420
PRO 205	O		uL16	TYR 108	OH	-0.264	2.744
PRO 205	C		uL16	TYR 108	OH	-0.286	3.356
PRO 205	CB		uL16	ARG 107	NH1	-0.324	3.844
PRO 205	CG		23S rRNA	G 2835	P	-0.334	4.314
MET 208	SD		uL16	TYR 108	CD2	-0.280	3.810
MET 208	CG		uL16	TYR 108	CE2	-0.301	3.941
GLU 212	CG		uL16	GLY 102	CA	-0.218	3.978
C-terminal domain			269 contacts
ALA 272	CB		uS19	ALA 130	CB	0.317	3.443
ALA 272	CA		uS19	LYS 132	C	-0.078	3.718
ALA 272	CA		uS19	LYS 132	O	-0.186	3.486
ALA 272	C		uS19	LYS 132	O	-0.397	3.427
ARG 273	N		uS19	LYS 132	O	0.121	2.539
ARG 273	CA		uS19	LYS 132	O	-0.049	3.349
ARG 273	N		uS19	LYS 132	C	-0.100	3.500
PHE 274	CB		uS19	VAL 131	CG2	0.263	3.497
PHE 274	CD2		uS19	LYS 132	CD	0.004	3.636
PHE 274	N		uS19	LYS 132	O	-0.093	2.753
PHE 274	O		uS19	VAL 131	CG2	-0.093	3.393
PHE 274	C		uS19	VAL 131	CG2	-0.153	3.643
PHE 274	O		uS19	ALA 130	CA	-0.204	3.504
PHE 274	CD2		uS19	LYS 132	CB	-0.225	3.865
PHE 274	CE2		uS19	LYS 132	CD	-0.237	3.877
PHE 274	O		uS19	VAL 131	N	-0.280	2.940
PHE 274	CB		uS19	LYS 132	CB	-0.345	4.105
TYR 275	CD2		uS19	PHE 128	CZ	0.140	3.380
TYR 275	CD2		uS19	PHE 128	CE1	-0.017	3.537
TYR 275	CA		uS19	VAL 129	O	-0.039	3.339
TYR 275	CB		uS19	PHE 128	CE1	-0.214	3.854
TYR 275	CE2		uS19	PHE 128	CZ	-0.257	3.777
LEU 276	CB		uS19	VAL 131	CG1	0.153	3.607
LEU 276	N		uS19	VAL 129	O	-0.051	2.711
LEU 276	O		uS19	PHE 128	CA	-0.134	3.434
LEU 276	O		uS19	MET 127	O	-0.265	3.105
LEU 276	O		uS19	VAL 129	N	-0.378	3.038
LEU 276	CA		uS19	VAL 129	O	-0.386	3.686
GLN 277	NE2		uS19	PHE 128	CD1	0.151	3.249
GLN 277	NE2		uS19	PHE 128	CB	0.114	3.406
GLN 277	CD		uS19	PHE 128	CD1	-0.123	3.493
GLN 277	CG		uS19	PHE 128	CD1	-0.248	3.888
GLN 277	CD		16S rRNA	G 925	O2'	-0.342	3.412	h31
GLN 277	NE2		uS19	PHE 128	CA	-0.392	3.912
LEU 278	CB		uS19	MET 127	SD	-0.144	3.794
LEU 278	N		uS19	MET 127	O	-0.316	2.976
LEU 278	CB		uS19	MET 127	O	-0.367	3.667
LEU 278	CD1		uS19	MET 127	SD	-0.393	4.043
ALA 282	O		uS19	MET 127	CE	0.047	3.253
ALA 282	C		uS19	MET 127	CE	-0.078	3.568
SER 283	CA		uS19	MET 127	CE	0.293	3.467
SER 283	N		uS19	MET 127	CE	-0.131	3.651
PHE 288	CE1		23S rRNA	C 2155	C2	-0.221	3.591	H69
PHE 288	CZ		23S rRNA	C 2155	C6	-0.276	3.796	H69
PHE 288	CZ		23S rRNA	C 2155	N1	-0.289	3.689	H69
PHE 288	CE2		23S rRNA	C 2155	C5	-0.390	3.910	H69
ARG 290	CZ		uS19	SER 126	OG	0.147	2.923
ARG 290	NH1		uS19	SER 126	OG	0.039	2.661
ARG 292	NH2		16S rRNA	G 1463	C4'	-0.246	3.766	h44
ARG 292	NH2		23S rRNA	A 2154	P	-0.367	4.107	H69
ARG 292	NH2		16S rRNA	G 1463	C3'	-0.388	3.908	H69
ILE 294	CD1		uS19	VAL 129	CG2	-0.295	4.055
ILE 297	CG2		uS19	VAL 131	CG1	0.040	3.720
LYS 298	CG		uS19	VAL 131	CB	-0.226	3.986
LYS 298	CG		uS19	VAL 131	CA	-0.265	4.025
LYS 298	CG		uS19	VAL 131	CG1	-0.346	4.106
ARG 299	NH2		16S rRNA	U 1464	OP1	0.207	2.453	h44
ARG 299	NH2		16S rRNA	U 1464	P	0.116	3.624	h44
ARG 299	CZ		16S rRNA	U 1464	OP1	-0.028	3.058	h44
ARG 299	NH1		16S rRNA	U 1464	C5'	-0.029	3.549	h44
ARG 299	CD		16S rRNA	C 1465	OP1	-0.069	3.369	h44
ARG 299	NE		16S rRNA	C 1465	P	-0.156	3.896	h44
ARG 299	NH1		16S rRNA	U 1464	OP1	-0.196	2.856	h44
ARG 299	NH1		16S rRNA	U 1464	P	-0.251	3.991	h44
ARG 299	CZ		16S rRNA	C 1465	P	-0.316	4.026	h44
ARG 299	CD		16S rRNA	C 1465	P	-0.391	4.371	h44
VAL 301	CG1		uS19	LYS 132	CB	0.114	3.646
VAL 301	CG2		uS19	VAL 131	CG2	0.049	3.711
VAL 301	CG1		uS19	LYS 132	CD	-0.004	3.764
VAL 301	CG1		uS19	LYS 132	CE	-0.043	3.803
ALA 305	CB		uS19	LYS 132	CE	0.099	3.661
ASP 306	CB		16S rRNA	A 757	C5'	0.104	3.656	h24
ASP 306	CG		16S rRNA	A 757	C5'	-0.203	3.963	h24
ASP 306	CB		16S rRNA	A 757	C4'	-0.252	4.012	h24
ASP 306	CG		16S rRNA	A 757	C4'	-0.384	4.144	h24
LEU 307	CD1		16S rRNA	A 757	C8	0.321	3.319	h24
LEU 307	CD1		16S rRNA	A 757	O4'	-0.223	3.563	h24
LEU 307	CG		16S rRNA	A 757	OP1	-0.349	3.649	h24
LEU 307	CD1		16S rRNA	A 757	N7	-0.369	3.889	h24
ILE 313	CD1		16S rRNA	C 1204	C5'	-0.000	3.760	h30
ILE 313	CD1		16S rRNA	C 1204	C4'	-0.048	3.808	h30
ILE 313	CD1		uS9	ARG 135	CD	-0.378	4.138
TYR 317	OH		16S rRNA	U 937	C2	0.062	3.008	h31
TYR 317	OH		16S rRNA	U 937	N3	-0.013	2.713	h31
TYR 317	OH		16S rRNA	U 937	C4	-0.166	3.236	h31
TYR 317	CE1		16S rRNA	U 937	O2'	-0.274	3.494	h31
TYR 317	CD1		16S rRNA	U 937	O2'	-0.323	3.543	h31
GLU 323	CG		16S rRNA	G 496	C5	-0.078	3.568	h18
GLU 323	CG		16S rRNA	G 496	C6	-0.220	3.710	h18
GLU 323	CG		16S rRNA	G 496	C4	-0.223	3.713	h18
GLU 323	CA		16S rRNA	G 496	N3	-0.224	3.744	h18
GLU 323	CB		16S rRNA	G 496	C2	-0.344	3.834	h18
GLU 323	CB		16S rRNA	G 496	N3	-0.392	3.912	h18
LYS 324	O		16S rRNA	G 496	N2	0.423	2.237	h18
LYS 324	O		16S rRNA	G 484	O2'	0.133	2.347	h18
LYS 324	C		16S rRNA	G 496	N2	-0.005	3.255	h18
LYS 324	N		16S rRNA	G 496	N2	-0.098	3.378	h18
LYS 324	C		16S rRNA	G 484	O2'	-0.224	3.294	h18
LYS 324	O		16S rRNA	G 484	C2'	-0.276	3.576	h18
LYS 324	O		16S rRNA	G 496	C2	-0.374	3.404	h18
PHE 325	CE2		16S rRNA	A 1461	O4'	0.110	3.110	h44
PHE 325	CZ		uS12	GLN 64	CB	-0.011	3.651
PHE 325	CE1		uS12	ASN 66	O	-0.046	3.226
PHE 325	CE2		16S rRNA	A 1461	C5'	-0.137	3.777	h44
PHE 325	CE2		16S rRNA	A 1461	C4'	-0.184	3.824	h44
PHE 325	CD2		16S rRNA	A 1461	O4'	-0.199	3.419	h44
PHE 325	CE1		uS12	PRO 65	O	-0.235	3.415
PHE 325	CZ		uS12	GLN 64	CA	-0.390	4.030
ARG 326	NH2		uS12	ALA 62	O	0.168	2.492
ARG 326	CD		uS12	GLU 61	CD	0.162	3.598
ARG 326	CG		16S rRNA	A 1461	C8	0.105	3.535	h44
ARG 326	CB		16S rRNA	A 1461	N7	-0.011	3.531	h44
ARG 326	NE		16S rRNA	A 1461	P	-0.031	3.771	h44
ARG 326	NE		uS12	GLU 61	CD	-0.089	3.609
ARG 326	CZ		uS12	ALA 62	O	-0.180	3.210
ARG 326	CG		16S rRNA	A 1461	N7	-0.184	3.704	h44
ARG 326	CB		16S rRNA	A 1461	C8	-0.187	3.827	h44
ARG 326	CD		uS12	GLU 61	OE2	-0.239	3.539
ARG 326	NH2		16S rRNA	A 1461	P	-0.265	4.005	h44
ARG 326	NE		16S rRNA	A 1461	OP2	-0.301	2.961	h44
ARG 326	CD		16S rRNA	A 1461	OP2	-0.371	3.671	h44
ARG 326	NH2		uS12	GLN 64	N	-0.398	3.678
VAL 328	CG2		16S rRNA	A 1461	N6	-0.092	3.612	h44
VAL 328	CG2		16S rRNA	A 1461	C6	-0.201	3.691	h44
VAL 328	CG2		16S rRNA	A 1461	N1	-0.355	3.875	h44
ARG 336	CD		16S rRNA	B8H 938	O4'	0.027	3.313	h31
ARG 336	CD		16S rRNA	B8H 938	C4'	-0.293	4.053	h31
ARG 336	NE		16S rRNA	B8H 938	C5'	-0.305	3.825	h31
ARG 336	NH2		16S rRNA	A 941	N6	-0.315	3.595	h31
ARG 336	NH1		uS9	ARG 135	C	-0.319	3.839
VAL 338	CG1		uS9	TYR 134	CE2	0.075	3.565
VAL 338	CG1		uS9	ARG 135	CD	-0.309	4.069
VAL 338	CG1		uS9	TYR 134	CD2	-0.391	4.031
THR 339	O		uS9	TYR 134	OH	-0.118	2.598
ASP 340	O		16S rRNA	A 1314	C4'	-0.240	3.540	h29
GLY 342	CA		uS9	TYR 134	OH	-0.129	3.469
GLY 342	C		uS9	TYR 134	OH	-0.391	3.461
VAL 343	CG2		uS9	TYR 134	CE1	0.009	3.631
VAL 343	CG2		uS9	TYR 134	CZ	-0.286	3.776
ILE 345	CG2		16S rRNA	B8H 938	CN1	-0.001	3.761	h31
ILE 345	CB		16S rRNA	5MC 1374	N4	-0.060	3.580
ILE 345	CG1		16S rRNA	B8H 938	N3	-0.123	3.643	h31
ILE 345	CG2		16S rRNA	B8H 938	C2	-0.142	3.632	h31
ILE 345	CG2		16S rRNA	B8H 938	N1	-0.146	3.666	h31
ILE 345	CG2		16S rRNA	5MC 1374	N4	-0.199	3.719	h44
ILE 345	CD1		16S rRNA	B8H 938	C1'	-0.396	4.156	h31
ALA 346	CA		16S rRNA	5MC 1374	O2	-0.118	3.418	h44
ALA 346	CA		16S rRNA	5MC 1374	C2	-0.138	3.628	h44
ARG 347	NH1		16S rRNA	5MC 1374	C2	0.159	3.091	h44
ARG 347	CG		16S rRNA	5MC 1374	O2	0.088	3.212	h44
ARG 347	NH1		16S rRNA	5MC 1374	O2	-0.137	2.797	h44
ARG 347	CD		16S rRNA	5MC 1374	O2	-0.190	3.490	h44
ARG 347	N		16S rRNA	5MC 1374	O2	-0.296	2.956	h44
GLN 355	CG		16S rRNA	A 1462	O3'	-0.070	3.410	h44
GLN 355	CG		16S rRNA	G 1463	P	-0.126	4.106	h44
GLN 355	CG		16S rRNA	G 1463	OP1	-0.207	3.507	h44
GLN 355	NE2		16S rRNA	A 1462	C1'	-0.274	3.794	h44
GLN 355	CG		16S rRNA	A 1462	C4'	-0.287	4.047	h44
HIS 358	CE1		16S rRNA	U 1464	P	-0.075	3.935	h44
HIS 358	NE2		16S rRNA	U 1464	P	-0.205	3.945	h44
HIS 358	ND1		16S rRNA	G 1463	OP1	-0.219	2.879	h44
HIS 358	CE1		16S rRNA	G 1463	C5'	-0.289	3.929	h44
HIS 358	CE1		16S rRNA	U 1464	OP1	-0.329	3.509	h44
HIS 358	ND1		16S rRNA	G 1463	P	-0.350	4.090	h44
ARG 362	CD		16S rRNA	UR3 1467	O4	-0.178	3.478	h44
ARG 362	CZ		16S rRNA	UR3 1467	C4	-0.309	3.529	h44
ARG 362	NH2		16S rRNA	UR3 1467	C5	-0.317	3.717	h44
ARG 362	CZ		16S rRNA	UR3 1467	C5	-0.325	3.695	h44
ARG 362	NH1		16S rRNA	UR3 1467	C5	-0.385	3.785	h44
ARG 362	NH2		16S rRNA	UR3 1467	C4	-0.392	3.642	h44
ARG 366	NH2		16S rRNA	G 1375	N7	0.417	2.463	h44
ARG 366	NH2		16S rRNA	G 1375	C8	0.171	3.229	h44
ARG 366	CZ		16S rRNA	G 1375	N7	-0.201	3.451	h44
ARG 366	NH1		16S rRNA	OMC 1376	N4	-0.219	3.499	h44
ARG 366	NH2		16S rRNA	G 1375	C5	-0.391	3.641	h44
LEU 369	CD2		16S rRNA	A 757	N6	0.119	3.401	h24
LEU 369	CD2		16S rRNA	A 757	N7	-0.130	3.650	h24
LEU 369	CD1		16S rRNA	A 757	N6	-0.165	3.685	h24
GLN 370	CG		16S rRNA	G 897	C6	-0.056	3.546	h28
GLN 370	CG		16S rRNA	G 897	O6	-0.069	3.369	h28
GLN 370	CG		16S rRNA	G 897	N1	-0.273	3.793	h28
GLU 373	CB		16S rRNA	G 897	N2	-0.042	3.562	h28
LEU 374	CD2		16S rRNA	G 897	N3	-0.006	3.526	h28
LEU 374	CD2		16S rRNA	G 897	C1'	-0.124	3.884	h28
LEU 374	CD2		16S rRNA	G 897	C4	-0.274	3.764	h28
ARG 376	CD		16S rRNA	U 756	C5'	0.118	3.642	h24
ARG 376	NE		16S rRNA	U 756	C5'	-0.224	3.744	h24
ARG 376	NH1		16S rRNA	U 756	C4'	-0.276	3.796	h24
ILE 378	CD1		uS7	ARG 145	NH2	-0.015	3.535
ILE 378	CG2		uS7	ARG 145	CZ	-0.185	3.675
ILE 378	CG1		uS7	ARG 145	NH1	-0.190	3.710
ILE 378	CG2		uS7	ARG 145	NH2	-0.216	3.736
ARG 379	CZ		16S rRNA	G 660	C1'	-0.058	3.548	h23
ARG 379	NE		16S rRNA	G 660	C1'	-0.113	3.633	h23
ARG 379	CD		16S rRNA	G 660	C1'	-0.317	4.077	h23
ARG 379	NH1		16S rRNA	G 660	C1'	-0.325	3.845	h23
ARG 379	CZ		16S rRNA	G 660	O4'	-0.337	3.407	h23
ARG 379	NH2		16S rRNA	G 660	C1'	-0.361	3.881	h23
ARG 379	NH2		16S rRNA	G 660	C8	-0.374	3.774	h23
TYR 380	CD1		uS7	HIS 147	CE1	0.321	3.199
TYR 380	CD1		uS7	ARG 145	CG	0.306	3.334
TYR 380	CE1		uS7	ARG 145	CG	0.187	3.453
TYR 380	CE1		uS7	HIS 147	CE1	-0.033	3.553
TYR 380	CB		uS7	HIS 147	NE2	-0.106	3.626
TYR 380	CA		uS7	ARG 145	O	-0.132	3.432
TYR 380	CG		uS7	HIS 147	CE1	-0.181	3.551
TYR 380	CD1		uS7	HIS 147	NE2	-0.194	3.594
TYR 380	CG		uS7	ARG 145	CG	-0.212	3.702
TYR 380	CE1		uS7	ARG 145	CB	-0.225	3.865
TYR 380	CA		uS7	ARG 145	CG	-0.253	4.013
TYR 380	CD2		E-site tRNA	C 34	C5	-0.254	3.774
TYR 380	CD1		uS7	ARG 145	CB	-0.299	3.939
TYR 380	CD1		uS7	HIS 147	ND1	-0.359	3.759
TYR 380	CE2		E-site tRNA	C 34	OP1	-0.369	3.549
TYR 380	CG		uS7	HIS 147	NE2	-0.386	3.636
ALA 381	CB		16S rRNA	G 660	O2'	-0.137	3.477	h23
ALA 381	O		uS7	TYR 146	CB	-0.282	3.582
ALA 381	CB		16S rRNA	G 660	O3'	-0.330	3.670	h23
ALA 381	CA		16S rRNA	G 660	O2'	-0.334	3.674	h23
ALA 381	O		uS7	TYR 146	CD2	-0.360	3.540
LYS 382	CB		uS11	ARG 52	CB	0.372	3.388
LYS 382	CD		uS11	ARG 52	CD	0.369	3.391
LYS 382	CG		uS11	ARG 52	CG	0.363	3.397
LYS 382	CG		uS11	ARG 52	CD	0.361	3.399
LYS 382	CE		uS11	ARG 52	NH1	0.220	3.300
LYS 382	CB		uS11	ARG 52	CG	0.162	3.598
LYS 382	CD		16S rRNA	A 661	C5'	0.132	3.628	h23
LYS 382	CE		uS11	ARG 52	CD	0.128	3.632
LYS 382	CE		uS11	ARG 52	CZ	0.091	3.399
LYS 382	CG		uS11	ARG 52	CB	0.046	3.714
LYS 382	NZ		16S rRNA	A 661	C4'	-0.003	3.523	h23
LYS 382	CE		uS11	ARG 52	NE	-0.007	3.527
LYS 382	NZ		uS11	ARG 52	NH1	-0.151	3.431
LYS 382	CD		uS11	ARG 52	CG	-0.157	3.917
LYS 382	CG		uS11	ARG 52	NE	-0.179	3.699
LYS 382	NZ		16S rRNA	A 661	C5'	-0.189	3.709	h23
LYS 382	CD		uS11	ARG 52	NE	-0.281	3.801
LYS 382	CD		uS11	ARG 52	CB	-0.312	4.072
LYS 382	CB		uS11	ARG 52	CD	-0.335	4.095
ARG 383	CD		uS11	TYR 23	O	0.243	3.057
ARG 383	CD		uS11	ASN 24	ND2	0.028	3.492
ARG 383	CB		16S rRNA	A 661	OP1	0.023	3.277	h23
ARG 383	NE		16S rRNA	U 659	C5	-0.005	3.405	h23
ARG 383	NE		uS11	ASN 24	ND2	-0.046	3.326
ARG 383	NH2		16S rRNA	G 660	OP2	-0.098	2.758
ARG 383	CG		uS11	PRO 55	CG	-0.112	3.872
ARG 383	CD		uS11	PRO 55	CG	-0.210	3.970
ARG 383	NH2		16S rRNA	G 660	P	-0.230	3.970	h23
ARG 383	NH2		16S rRNA	U 659	C6	-0.246	3.646	h23
ARG 383	NH2		16S rRNA	U 659	C3'	-0.258	3.778	h23
ARG 383	CG		16S rRNA	A 661	OP1	-0.340	3.640	h23
ARG 383	CB		16S rRNA	A 661	P	-0.353	4.333	h23
ARG 383	NH2		16S rRNA	A 661	OP2	-0.387	3.047	h23
PHE 384	CE1		eS28	ARG 65	NH2	0.701	2.699
PHE 384	CE1		eS28	ARG 65	NH1	0.607	2.793
PHE 384	CZ		eS28	ARG 65	NH2	0.520	2.880
PHE 384	CE1		eS28	ARG 65	CZ	0.413	2.957
PHE 384	CZ		eS28	ARG 65	CZ	0.228	3.142
PHE 384	CZ		eS28	ARG 65	NH1	0.002	3.398
PHE 384	CB		uS11	PRO 96	CG	-0.263	4.023
GLU 386	CG		uS11	TYR 23	OH	0.127	3.213
GLU 386	CB		uS11	TYR 23	OH	0.121	3.219
GLU 386	CB		uS11	TYR 23	CE2	0.077	3.563
GLU 386	CB		uS11	TYR 23	CZ	0.068	3.422
GLU 386	CD		uS11	TYR 23	OH	-0.044	3.384
GLU 386	CA		uS11	TYR 23	CZ	-0.166	3.656
GLU 386	CA		uS11	TYR 23	OH	-0.213	3.553
GLU 386	CA		uS11	TYR 23	CE1	-0.319	3.959
GLU 386	CD		uS11	TYR 23	CE2	-0.382	4.022

## Sheet: L1-Stalk
Hib-L1stalk
364 contacts
Hib residue
N-terminal domain			94 contacts			overlap	distance
LYS 80	NZ		16S rRNA	G 1308	OP2	0.001	2.659	h42
LYS 80	NZ		16S rRNA	G 1308	P	-0.256	3.996	h42
ASN 105	CB		16S rRNA	G 1274	OP1	-0.105	3.405	h41/h42 junction
LYS 106	NZ		16S rRNA	A 1273	P	0.166	3.574	h41/h42 junction
LYS 106	CE		16S rRNA	A 1273	P	-0.397	4.377	h41/h42 junction
ASP 139	OD1		uS11	LYS 49	CD	-0.068	3.368
ASP 139	OD1		uS11	LYS 49	CG	-0.274	3.574
ALA 150	CB		23S rRNA	C 2385	C6	0.198	3.442	L1 stalk (H78)
ALA 150	CB		23S rRNA	C 2385	C5	0.165	3.475	L1 stalk (H78)
ALA 150	CB		23S rRNA	C 2385	N1	-0.064	3.584	L1 stalk (H78)
ALA 150	CB		23S rRNA	C 2385	C4	-0.144	3.634	L1 stalk (H78)
ALA 150	CB		23S rRNA	C 2385	N3	-0.261	3.781	L1 stalk (H78)
ALA 150	CB		23S rRNA	C 2385	C2	-0.270	3.760	L1 stalk (H78)
LYS 151	CE		23S rRNA	C 2385	P	0.327	3.653	L1 stalk (H78)
LYS 151	NZ		23S rRNA	U 2384	C5'	0.305	3.215	L1 stalk (H78)
LYS 151	CG		23S rRNA	C 2385	OP1	0.190	3.110	L1 stalk (H78)
LYS 151	CE		23S rRNA	C 2385	OP1	0.055	3.245	L1 stalk (H78)
LYS 151	CD		23S rRNA	C 2385	OP1	-0.010	3.310	L1 stalk (H78)
LYS 151	CE		23S rRNA	U 2384	C5'	-0.039	3.799	L1 stalk (H78)
LYS 151	CA		23S rRNA	C 2385	OP1	-0.135	3.435	L1 stalk (H78)
LYS 151	CG		23S rRNA	C 2385	P	-0.177	4.157	L1 stalk (H78)
LYS 151	CE		23S rRNA	U 2384	O3'	-0.199	3.539	L1 stalk (H78)
LYS 151	CD		23S rRNA	C 2385	P	-0.271	4.251	L1 stalk (H78)
LYS 151	NZ		23S rRNA	U 2384	C4'	-0.324	3.844	L1 stalk (H78)
ALA 154	CB		23S rRNA	C 2385	C5'	0.170	3.590	L1 stalk (H78)
ALA 154	CB		23S rRNA	C 2385	C4'	-0.148	3.908	L1 stalk (H78)
ARG 157	NH2		23S rRNA	C 2386	OP2	0.179	2.481	L1 stalk (H78)
ARG 157	NH1		23S rRNA	C 2386	P	0.009	3.731	L1 stalk (H78)
ARG 157	NH2		23S rRNA	C 2386	P	-0.094	3.834	L1 stalk (H78)
ARG 157	CZ		23S rRNA	C 2386	OP2	-0.102	3.132	L1 stalk (H78)
ARG 157	NH1		23S rRNA	C 2386	OP2	-0.354	3.014	L1 stalk (H78)
GLU 169	CD		16S rRNA	A 668	C8	0.257	3.383	h23
GLU 169	OE1		16S rRNA	A 668	N7	0.226	2.834	h23
GLU 169	OE1		16S rRNA	A 668	C8	0.211	2.969	h23
GLU 169	OE2		16S rRNA	A 668	C8	0.141	3.039	h23
GLU 169	CD		16S rRNA	A 668	N7	-0.005	3.525	h23
GLU 169	OE2		16S rRNA	A 668	N9	-0.355	3.415	h23
GLU 170	CD		16S rRNA	A 668	O2'	0.413	2.927	h23
GLU 170	OE2		16S rRNA	A 668	O2'	0.182	2.298	h23
GLU 170	CD		16S rRNA	A 668	C2'	0.144	3.616	h23
GLU 170	CG		16S rRNA	A 668	O2'	0.133	3.207	h23
GLU 170	CG		16S rRNA	A 668	C2'	0.029	3.731	h23
GLU 170	OE2		16S rRNA	A 668	C2'	-0.045	3.345	h23
GLU 170	CG		16S rRNA	A 668	C4	-0.232	3.722	h23
GLU 170	CA		16S rRNA	A 668	C6	-0.306	3.796	h23
GLU 170	CG		16S rRNA	A 668	N3	-0.330	3.850	h23
ARG 190	CD		23S rRNA	G 2352	O4'	0.152	3.188	L1 stalk (H76/H77 junction)
ARG 190	CB		23S rRNA	G 2352	C8	0.102	3.538	L1 stalk (H76/H77 junction)
ARG 190	CD		23S rRNA	G 2352	C8	-0.020	3.660	L1 stalk (H76/H77 junction)
ARG 190	CD		23S rRNA	G 2352	C5'	-0.212	3.972	L1 stalk (H76/H77 junction)
ARG 190	CG		23S rRNA	G 2352	C8	-0.282	3.922	L1 stalk (H76/H77 junction)
ARG 190	CB		23S rRNA	G 2352	N7	-0.387	3.907	L1 stalk (H76/H77 junction)
ARG 190	CD		23S rRNA	G 2352	C4'	-0.397	4.157	L1 stalk (H76/H77 junction)
PHE 191	CE1		23S rRNA	G 2352	N3	0.128	3.272	L1 stalk (H76/H77 junction)
PHE 191	CD1		23S rRNA	G 2352	N3	-0.314	3.714	L1 stalk (H76/H77 junction)
GLN 194	OE1		23S rRNA	A 2409	C8	0.139	3.041	L1 stalk (H77/H78 junction)
GLN 194	CG		23S rRNA	G 2352	O6	0.043	3.257	L1 stalk (H76/H77 junction)
GLN 194	OE1		23S rRNA	A 2409	P	-0.003	3.523	L1 stalk (H77/H78 junction)
GLN 194	CD		23S rRNA	A 2409	C8	-0.258	3.628	L1 stalk (H77/H78 junction)
GLN 194	CG		23S rRNA	A 2409	N7	-0.279	3.799	L1 stalk (H77/H78 junction)
GLN 194	NE2		23S rRNA	G 2408	C4'	-0.285	3.805	L1 stalk (H77/H78 junction)
GLN 194	CD		23S rRNA	A 2409	N7	-0.334	3.584	L1 stalk (H77/H78 junction)
GLN 194	OE1		23S rRNA	G 2408	O3'	-0.338	3.218	L1 stalk (H77/H78 junction)
GLN 194	OE1		23S rRNA	A 2409	N7	-0.383	3.443	L1 stalk (H77/H78 junction)
GLN 194	OE1		23S rRNA	A 2409	OP2	-0.394	3.234	L1 stalk (H77/H78 junction)
GLY 200	CA		uL1	ARG 48	NH2	0.078	3.442
LYS 202	CD		uL1	ASN 162	ND2	0.317	3.203
LYS 202	CE		uL1	ASN 162	ND2	0.105	3.415
LYS 202	NZ		uL1	ASN 162	ND2	-0.381	3.661
LYS 202	CG		uL1	LYS 43	NZ	-0.382	3.902
PRO 205	CA		23S rRNA	C 2351	OP1	0.249	3.051	L1 stalk (H76/H77 junction)
PRO 205	CB		23S rRNA	C 2351	P	-0.004	3.984	L1 stalk (H76/H77 junction)
PRO 205	CB		23S rRNA	C 2351	OP1	-0.010	3.310	L1 stalk (H76/H77 junction)
PRO 205	CB		23S rRNA	G 2350	C4'	-0.074	3.834	L1 stalk (H76/H77 junction)
PRO 205	CA		23S rRNA	C 2351	P	-0.231	4.211	L1 stalk (H76/H77 junction)
PRO 205	CB		23S rRNA	G 2350	O3'	-0.282	3.622	L1 stalk (H76/H77 junction)
PRO 205	CG		23S rRNA	G 2350	C1'	-0.387	4.147	L1 stalk (H76/H77 junction)
PHE 206	CE2		23S rRNA	G 2352	C5'	0.123	3.517	L1 stalk (H76/H77 junction)
PHE 206	N		23S rRNA	C 2351	OP1	-0.284	2.944	L1 stalk (H76/H77 junction)
PHE 206	N		23S rRNA	C 2351	P	-0.292	4.032	L1 stalk (H76/H77 junction)
SER 207	CB		23S rRNA	C 2385	N4	0.156	3.364	L1 stalk (H78)
SER 207	CA		23S rRNA	C 2385	N4	-0.162	3.682	L1 stalk (H78)
SER 207	N		23S rRNA	C 2385	N4	-0.333	3.613	L1 stalk (H78)
ARG 266	NH1		16S rRNA	A 1313	P	0.352	3.388	h42/h29 junction
ARG 266	NH1		16S rRNA	G 1312	O3'	0.217	2.483	h42/h29 junction
ARG 266	NH1		16S rRNA	A 1313	C5'	0.215	3.305	h42/h29 junction
ARG 266	NH1		16S rRNA	G 1312	C3'	0.073	3.447	h42/h29 junction
ARG 266	NH1		16S rRNA	G 1312	O2'	-0.126	2.826	h42/h29 junction
ARG 266	NH1		16S rRNA	G 1312	C2'	-0.167	3.687	h42/h29 junction
ARG 266	CZ		16S rRNA	G 1312	O3'	-0.262	3.332	h42/h29 junction
ARG 266	NH1		16S rRNA	G 1312	C4'	-0.359	3.879	h42/h29 junction
VAL 268	CG2		16S rRNA	G 1312	C1'	0.182	3.578	h42/h29 junction
VAL 268	CG2		16S rRNA	G 1312	N9	-0.224	3.744	h42/h29 junction
VAL 268	CG1		16S rRNA	G 1312	O4'	-0.359	3.699	h42/h29 junction
C-terminal domain			270 contacts
ARG 273	CA		uS19	LYS 132	O	-0.151	3.451
ARG 273	N		uS19	LYS 132	O	-0.177	2.837
ARG 273	CB		uS19	LYS 132	O	-0.203	3.503
PHE 274	CB		uS19	VAL 131	CG2	0.103	3.657
PHE 274	CD2		uS19	LYS 132	CD	0.038	3.602
PHE 274	O		uS19	VAL 131	CG2	-0.145	3.445
PHE 274	O		uS19	VAL 131	N	-0.240	2.900
PHE 274	O		uS19	ALA 130	CA	-0.291	3.591
PHE 274	N		uS19	LYS 132	O	-0.301	2.961
PHE 274	CE2		uS19	LYS 132	CD	-0.333	3.973
TYR 275	CD2		uS19	PHE 128	CZ	0.165	3.355
TYR 275	CD2		uS19	PHE 128	CE1	0.046	3.474
TYR 275	CA		uS19	VAL 129	O	-0.081	3.381
TYR 275	CE2		uS19	PHE 128	CZ	-0.095	3.615
TYR 275	CE2		uS19	ALA 130	CB	-0.120	3.760
TYR 275	CD2		uS19	ALA 130	CB	-0.160	3.800
TYR 275	CD2		uS19	ALA 130	CA	-0.263	3.903
TYR 275	CB		uS19	PHE 128	CE1	-0.337	3.977
TYR 275	C		uS19	VAL 129	O	-0.364	3.394
LEU 276	N		uS19	VAL 129	O	-0.012	2.672
LEU 276	O		uS19	MET 127	O	-0.110	2.950
LEU 276	CB		uS19	VAL 131	CG1	-0.162	3.922
LEU 276	O		uS19	PHE 128	CA	-0.183	3.483
LEU 276	CA		uS19	VAL 129	O	-0.264	3.564
LEU 276	CB		uS19	VAL 129	O	-0.307	3.607
GLN 277	NE2		16S rRNA	G 925	O2'	0.217	2.483	h30
GLN 277	OE1		uS19	PHE 128	CD1	-0.014	3.194
GLN 277	NE2		16S rRNA	G 925	C2'	-0.041	3.561	h30
GLN 277	CD		uS19	PHE 128	CD1	-0.203	3.573
GLN 277	CD		16S rRNA	G 925	O2'	-0.347	3.417	h30
LEU 278	CB		uS19	MET 127	SD	-0.222	3.872
ALA 282	O		uS19	MET 127	CE	-0.041	3.341
ALA 282	C		uS19	MET 127	CE	-0.229	3.719
SER 283	CA		uS19	MET 127	CE	0.200	3.560
SER 283	N		uS19	MET 127	CE	-0.275	3.795
PHE 288	CZ		23S rRNA	C 2155	C5	-0.046	3.566	H69
PHE 288	CE2		23S rRNA	C 2155	C5	-0.060	3.580	H69
PHE 288	CE2		23S rRNA	C 2155	C4	-0.106	3.476	H69
PHE 288	CZ		23S rRNA	C 2155	C6	-0.120	3.640	H69
PHE 288	CD2		23S rRNA	C 2155	N4	-0.228	3.628	H69
PHE 288	CE2		23S rRNA	C 2155	N4	-0.245	3.645	H69
PHE 288	CZ		23S rRNA	C 2155	C4	-0.320	3.690	H69
PHE 288	CE1		23S rRNA	C 2155	C2	-0.380	3.750	H69
PHE 288	CD2		23S rRNA	C 2155	C4	-0.388	3.758	H69
ARG 290	CD		uS19	MET 127	CE	0.141	3.619
ARG 290	NH1		uS19	SER 126	CB	-0.103	3.623
ARG 290	CD		uS19	MET 127	SD	-0.103	3.753
ARG 290	CD		uS19	SER 126	O	-0.323	3.623
ARG 290	NE		uS19	MET 127	CE	-0.369	3.889
ILE 297	CG2		uS19	VAL 131	CG1	-0.390	4.150
LYS 298	CG		uS19	VAL 131	CB	-0.240	4.000
LYS 298	CG		uS19	VAL 131	CG1	-0.296	4.056
ARG 299	NH2		16S rRNA	C 1465	P	0.223	3.517	h44
ARG 299	NH2		16S rRNA	C 1465	OP1	-0.134	2.794	h44
ARG 299	NH1		16S rRNA	C 1465	P	-0.243	3.983	h44
ARG 299	NH2		16S rRNA	U 1464	O3'	-0.354	3.054	h44
VAL 301	CG1		uS19	LYS 132	CE	0.064	3.696
VAL 301	CG2		uS19	VAL 131	CG2	0.043	3.717
VAL 301	CG1		uS19	LYS 132	CB	-0.223	3.983
VAL 301	CG1		uS19	LYS 132	CD	-0.291	4.051
ALA 305	CB		uS19	LYS 132	CE	-0.102	3.862
ASP 306	OD2		16S rRNA	A 757	C4'	0.202	3.098	h24
ASP 306	OD2		16S rRNA	A 757	C5'	0.087	3.213	h24
ASP 306	OD2		16S rRNA	A 757	O5'	0.057	2.823	h24
ASP 306	OD2		16S rRNA	A 757	O4'	0.039	2.841	h24
ASP 306	CG		16S rRNA	A 757	O4'	-0.217	3.557	h24
ASP 306	CG		16S rRNA	A 757	C4'	-0.318	4.078	h24
LEU 307	CD2		16S rRNA	A 757	OP1	0.097	3.203	h24
LEU 307	CD1		16S rRNA	A 757	N7	0.021	3.499	h24
LEU 307	CD1		16S rRNA	A 757	C8	0.016	3.624	h24
LEU 307	CG		16S rRNA	A 757	C8	-0.259	3.899	h24
LEU 307	CD2		16S rRNA	A 757	P	-0.385	4.365	h24
GLU 311	OE2		16S rRNA	A 1313	C2	0.037	3.143	h30
ILE 313	CD1		16S rRNA	C 1204	C5'	-0.081	3.841	h30
ILE 313	CD1		16S rRNA	C 1204	C4'	-0.087	3.847	h30
TYR 317	OH		16S rRNA	U 937	C2	-0.043	3.113	h31
TYR 317	OH		16S rRNA	U 937	N3	-0.173	2.873	h31
TYR 317	CE1		16S rRNA	U 937	O2'	-0.295	3.515	h31
TYR 317	CD1		16S rRNA	U 937	O2'	-0.387	3.607	h31
ASN 322	CB		16S rRNA	U 497	OP1	0.240	3.060	h18
ASN 322	CB		16S rRNA	U 497	P	-0.175	4.155	h18
GLU 323	OE1		16S rRNA	G 496	C6	0.043	2.987	h18
GLU 323	CD		16S rRNA	G 496	C5	-0.086	3.576	h18
GLU 323	CA		16S rRNA	G 496	N3	-0.190	3.710	h18
GLU 323	CD		16S rRNA	G 496	C4	-0.202	3.692	h18
GLU 323	OE1		16S rRNA	G 496	C5	-0.244	3.274	h18
GLU 323	CD		16S rRNA	G 496	C6	-0.258	3.748	h18
GLU 323	OE2		16S rRNA	G 496	C5	-0.297	3.327	h18
GLU 323	OE2		16S rRNA	G 496	C8	-0.308	3.488	h18
GLU 323	OE2		16S rRNA	G 496	N7	-0.343	3.403	h18
LYS 324	O		16S rRNA	G 496	N2	0.444	2.216	h18
LYS 324	O		16S rRNA	G 484	O2'	0.224	2.256	h18
LYS 324	CB		16S rRNA	C 485	OP1	0.092	3.208	h18
LYS 324	CD		16S rRNA	C 485	OP1	0.061	3.239	h18
LYS 324	C		16S rRNA	G 484	O2'	0.059	3.011	h18
LYS 324	C		16S rRNA	G 496	N2	0.034	3.216	h18
LYS 324	CE		16S rRNA	C 485	OP1	-0.033	3.333	h18
LYS 324	N		16S rRNA	G 496	N2	-0.048	3.328	h18
LYS 324	O		16S rRNA	G 484	C2'	-0.113	3.413	h18
LYS 324	CB		16S rRNA	G 484	C2'	-0.115	3.875	h18
LYS 324	CB		16S rRNA	G 484	C3'	-0.143	3.903	h18
LYS 324	CB		16S rRNA	G 484	O2'	-0.282	3.622	h18
LYS 324	O		16S rRNA	G 496	C2	-0.327	3.357	h18
LYS 324	CA		16S rRNA	G 496	N2	-0.367	3.887	h18
LYS 324	CB		16S rRNA	C 485	P	-0.382	4.362	h18
PHE 325	CE2		16S rRNA	A 1461	O4'	0.079	3.141	h44
PHE 325	CZ		uS12	GLN 64	CB	0.015	3.625
PHE 325	CE1		uS12	ASN 66	O	-0.001	3.181
PHE 325	CD1		uS12	SER 67	CB	-0.350	3.990
PHE 325	CE1		uS12	PRO 65	O	-0.376	3.556
ARG 326	NE		16S rRNA	A 1461	P	0.320	3.420	h44
ARG 326	CG		16S rRNA	A 1461	C8	0.180	3.460	h44
ARG 326	NH2		16S rRNA	A 1461	P	0.170	3.570	h44
ARG 326	CB		16S rRNA	A 1461	N7	0.127	3.393	h44
ARG 326	NH2		uS12	ALA 62	O	0.098	2.562
ARG 326	NH2		16S rRNA	A 1461	OP1	0.088	2.572	h44
ARG 326	CG		16S rRNA	A 1461	N7	0.023	3.497	h44
ARG 326	NE		16S rRNA	A 1461	OP2	0.004	2.656	h44
ARG 326	CD		uS12	GLU 61	CD	-0.001	3.761
ARG 326	CD		16S rRNA	A 1461	OP2	-0.129	3.429	h44
ARG 326	NE		uS12	GLU 61	CD	-0.148	3.668
ARG 326	CB		16S rRNA	A 1461	C8	-0.179	3.819	h44
ARG 326	CZ		uS12	ALA 62	O	-0.182	3.212
ARG 326	CZ		16S rRNA	A 1461	P	-0.221	3.931	h44
ARG 326	CZ		16S rRNA	A 1461	OP1	-0.261	3.291	h44
GLY 327	N		16S rRNA	C 485	P	-0.399	4.139	h18
VAL 328	CG2		16S rRNA	A 1461	N6	0.050	3.470	h44
VAL 328	CG2		16S rRNA	A 1461	C6	-0.298	3.788	h44
ARG 336	CD		16S rRNA	B8H 938	O4'	0.115	3.225	h31
ARG 336	NE		16S rRNA	B8H 938	C5'	-0.271	3.791	h31
ARG 336	CD		16S rRNA	B8H 938	C4'	-0.293	4.053	h31
VAL 338	CG1		uS9	ARG 135	CG	0.192	3.568
VAL 338	CG1		uS9	TYR 134	CE1	-0.059	3.699
THR 339	O		uS9	TYR 134	OH	-0.088	2.568
ASP 340	O		16S rRNA	A 1314	C4'	-0.213	3.513
ASP 340	CB		16S rRNA	A 1313	N3	-0.374	3.894
GLY 342	CA		uS9	TYR 134	OH	-0.282	3.622
VAL 343	CG2		uS9	TYR 134	CE2	-0.046	3.686
VAL 343	CG2		uS9	TYR 134	CZ	-0.359	3.849
ILE 345	CG2		16S rRNA	5MC 1374	N4	0.038	3.482	h7
ILE 345	CD1		16S rRNA	B8H 938	N3	0.011	3.509	h31
ILE 345	CD1		16S rRNA	B8H 938	C4	-0.061	3.551	h31
ILE 345	CB		16S rRNA	5MC 1374	N4	-0.148	3.668	h7
ILE 345	CG1		16S rRNA	B8H 938	N3	-0.166	3.686	h31
ILE 345	CG2		16S rRNA	B8H 938	C2	-0.229	3.719	h31
ILE 345	CG2		16S rRNA	B8H 938	CN1	-0.285	4.045	h31
ILE 345	CD1		16S rRNA	B8H 938	O4	-0.306	3.606	h31
ILE 345	CG2		16S rRNA	B8H 938	O2	-0.317	3.617	h31
ILE 345	CG1		16S rRNA	B8H 938	C4	-0.383	3.873	h31
ALA 346	CA		16S rRNA	5MC 1374	C2	-0.278	3.768	h7
ALA 346	CA		16S rRNA	5MC 1374	O2	-0.362	3.662	h7
ARG 347	CG		16S rRNA	5MC 1374	O2	-0.110	3.410	h7
TRP 351	CH2		16S rRNA	G 496	N2	-0.243	3.643	h18
TRP 351	O		16S rRNA	A 1461	C2	-0.323	3.503	h44
GLN 355	OE1		16S rRNA	A 1461	C2	-0.178	3.358	h44
GLN 355	CG		16S rRNA	G 1463	OP1	-0.252	3.552	h44
GLN 355	CG		16S rRNA	G 1463	P	-0.291	4.271	h44
GLN 355	CG		16S rRNA	A 1462	O3'	-0.293	3.633	h44
GLN 355	CD		16S rRNA	A 1461	C2	-0.371	3.741	h44
GLN 355	NE2		16S rRNA	G 1463	C5'	-0.386	3.906	h44
HIS 358	NE2		16S rRNA	U 1464	P	0.135	3.605	h44
HIS 358	CD2		16S rRNA	U 1464	P	-0.160	4.020	h44
HIS 358	CE1		16S rRNA	G 1463	C5'	-0.202	3.842	h44
HIS 358	CD2		16S rRNA	U 1464	OP1	-0.234	3.414	h44
HIS 358	NE2		16S rRNA	U 1464	OP1	-0.259	2.919	h44
HIS 358	CB		16S rRNA	G 1463	OP1	-0.277	3.577	h44
HIS 358	CE1		16S rRNA	U 1464	P	-0.380	4.240	h44
ARG 366	NH1		16S rRNA	G 1375	N7	0.259	2.621	h7
ARG 366	NH2		16S rRNA	G 1375	O6	0.202	2.458	h7
ARG 366	NH1		16S rRNA	G 1375	C8	-0.015	3.415	h7
ARG 366	NH2		16S rRNA	G 1375	C6	-0.057	3.307	h7
ARG 366	CZ		16S rRNA	G 1375	N7	-0.103	3.353	h7
ARG 366	NH2		16S rRNA	G 1473	N2	-0.279	3.559	h44
ARG 366	NH2		16S rRNA	G 1375	C5	-0.352	3.602	h7
ARG 366	NH2		16S rRNA	G 1375	N7	-0.355	3.235	h7
GLN 367	NE2		16S rRNA	5MC 1374	C6	-0.082	3.482	h7
LEU 369	CD2		16S rRNA	A 757	N6	-0.069	3.589	h24
GLN 370	CG		16S rRNA	G 897	O6	-0.183	3.483	h28
GLN 370	CG		16S rRNA	G 897	C6	-0.339	3.829	h28
GLU 373	CD		16S rRNA	G 897	N2	-0.123	3.643	h28
GLU 373	CG		16S rRNA	G 897	N2	-0.264	3.784	h28
GLU 373	CB		16S rRNA	G 897	N2	-0.312	3.832	h28
LEU 374	CD2		16S rRNA	G 897	C1'	0.113	3.647	h28
LEU 374	CD2		16S rRNA	G 897	N3	-0.071	3.591	h28
LEU 374	CG		16S rRNA	G 897	N3	-0.222	3.742	h28
LEU 374	CD2		16S rRNA	G 897	N9	-0.288	3.808	h28
LEU 374	CD2		16S rRNA	G 897	C4	-0.294	3.784	h28
LEU 374	CD2		16S rRNA	G 897	O4'	-0.371	3.711	h28
ARG 376	NH1		16S rRNA	U 756	C5'	0.181	3.339	h24
ARG 376	CD		16S rRNA	U 756	C5'	0.140	3.620	h24
ARG 376	NH1		16S rRNA	U 756	C4'	-0.084	3.604	h24
ARG 376	CZ		16S rRNA	U 756	C5'	-0.088	3.578	h24
ARG 376	NE		16S rRNA	U 756	C5'	-0.178	3.698	h24
ARG 376	CZ		16S rRNA	U 756	C4'	-0.267	3.757	h24
ARG 376	NH1		16S rRNA	A 757	P	-0.380	4.120	h24
ILE 378	CG2		uS7	ARG 145	NH1	0.042	3.478
ILE 378	CB		uS7	ARG 145	NH1	-0.104	3.624
ARG 379	CG		16S rRNA	G 660	N3	0.271	3.249	h23
ARG 379	CG		16S rRNA	G 660	C1'	0.152	3.608	h23
ARG 379	NH1		16S rRNA	G 660	C8	-0.103	3.503	h23
ARG 379	NH1		16S rRNA	G 660	N9	-0.165	3.445	h23
ARG 379	CB		16S rRNA	G 660	C1'	-0.179	3.939	h23
ARG 379	NH1		16S rRNA	G 660	C1'	-0.246	3.766	h23
ARG 379	CG		16S rRNA	G 660	C4	-0.257	3.747	h23
ARG 379	NH2		16S rRNA	G 660	C5	-0.319	3.569	h23
ARG 379	CG		16S rRNA	G 660	N9	-0.390	3.910	h23
TYR 380	CD1		uS7	HIS 147	CE1	0.199	3.321
TYR 380	CE1		uS7	SER 138	CB	0.142	3.498
TYR 380	CD1		uS7	ARG 145	CB	0.117	3.523
TYR 380	CD1		uS7	HIS 147	NE2	0.083	3.317
TYR 380	OH		uS7	SER 138	CB	0.074	3.266
TYR 380	CE1		uS7	SER 138	OG	0.039	3.181
TYR 380	CB		uS7	HIS 147	CE1	-0.011	3.651
TYR 380	CA		uS7	ARG 145	CB	-0.023	3.783
TYR 380	CA		uS7	ARG 145	O	-0.070	3.370
TYR 380	C		uS7	ARG 145	O	-0.099	3.129
TYR 380	CE1		uS7	ARG 145	CB	-0.159	3.799
TYR 380	CG		uS7	HIS 147	CE1	-0.183	3.553
TYR 380	CE1		uS7	HIS 147	NE2	-0.197	3.597
TYR 380	CE1		uS7	HIS 147	CD2	-0.342	3.862
TYR 380	CZ		uS7	SER 138	CB	-0.363	3.853
TYR 380	CD1		uS7	HIS 147	CD2	-0.373	3.893
TYR 380	CZ		uS7	SER 138	OG	-0.379	3.449
TYR 380	CE2		uS7	ARG 145	CD	-0.390	4.030
ALA 381	O		uS7	ARG 145	O	0.143	2.697
ALA 381	CA		16S rRNA	G 660	O2'	0.133	3.207	h23
ALA 381	O		uS7	TYR 146	CD2	0.091	3.089
ALA 381	CB		uS7	ILE 144	CG2	0.090	3.670
ALA 381	CB		16S rRNA	G 660	C4'	-0.003	3.763	h23
ALA 381	CB		16S rRNA	G 660	O2'	-0.106	3.446	h23
ALA 381	O		uS7	TYR 146	CB	-0.234	3.534
ALA 381	N		uS7	ARG 145	O	-0.296	2.956
LYS 382	NZ		uS11	ARG 52	NH1	0.349	2.931
LYS 382	NZ		uS11	ARG 52	CD	0.189	3.331
LYS 382	CB		uS11	ARG 52	CG	0.145	3.615
LYS 382	CD		16S rRNA	A 661	C5'	0.143	3.617	h23
LYS 382	CE		uS11	ARG 52	CD	0.060	3.700
LYS 382	CE		16S rRNA	A 661	C4'	-0.042	3.802
LYS 382	CE		16S rRNA	A 661	C5'	-0.072	3.832
LYS 382	CE		uS11	ARG 52	NH1	-0.159	3.679
LYS 382	CB		uS11	ARG 52	CD	-0.249	4.009
LYS 382	CE		uS11	ARG 52	CG	-0.256	4.016
LYS 382	CD		16S rRNA	A 661	C4'	-0.274	4.034	h23
LYS 382	CG		uS11	ARG 52	CD	-0.289	4.049
LYS 382	C		16S rRNA	A 661	OP1	-0.362	3.392	h23
LYS 382	CA		16S rRNA	A 661	OP1	-0.370	3.670	h23
ARG 383	NH2		16S rRNA	G 660	OP2	0.423	2.237	h23
ARG 383	CB		16S rRNA	A 661	OP1	0.313	2.987	h23
ARG 383	CB		16S rRNA	A 661	P	0.308	3.672	h23
ARG 383	CG		uS11	ASN 24	OD1	0.258	3.042
ARG 383	CD		uS11	TYR 23	O	0.180	3.120
ARG 383	CD		uS11	ASN 24	OD1	0.163	3.137
ARG 383	NH2		16S rRNA	G 660	P	0.076	3.664	h23
ARG 383	N		16S rRNA	A 661	OP1	-0.035	2.695	h23
ARG 383	CA		16S rRNA	A 661	OP1	-0.068	3.368	h23
ARG 383	N		16S rRNA	A 661	P	-0.208	3.948	h23
ARG 383	NH1		uS11	TYR 23	CB	-0.255	3.775
ARG 383	CG		uS11	TYR 23	O	-0.289	3.589
ARG 383	CB		16S rRNA	A 661	OP2	-0.293	3.593	h23
PHE 384	CE2		uS11	TYR 23	CE1	-0.062	3.582
PHE 384	CD2		uS11	TYR 23	CD1	-0.335	3.855
PHE 384	CE2		uS11	TYR 23	CD1	-0.340	3.860
PHE 384	CD2		uS11	PRO 96	CG	-0.387	4.027
ILE 385	CD1		uS7	ILE 144	CD1	-0.139	3.899
GLU 386	CG		uS11	TYR 23	CZ	0.154	3.336
GLU 386	CG		uS11	TYR 23	CE2	0.120	3.520
GLU 386	CG		uS11	TYR 23	CE1	0.100	3.540
GLU 386	CG		uS11	TYR 23	CD2	-0.239	3.879
GLU 386	CG		uS11	TYR 23	CD1	-0.257	3.897
GLU 386	CA		uS11	TYR 23	CE1	-0.303	3.943
ILE 385	CD1		uS7	ILE 144	CD1	-0.139	3.899
GLU 386	CG		uS11	TYR 23	CZ	0.154	3.336
GLU 386	CG		uS11	TYR 23	CE2	0.120	3.520
GLU 386	CG		uS11	TYR 23	CE1	0.100	3.540
GLU 386	CG		uS11	TYR 23	CD2	-0.239	3.879
GLU 386	CG		uS11	TYR 23	CD1	-0.257	3.897
GLU 386	CA		uS11	TYR 23	CE1	-0.303	3.943

## Sheet: Inter
Hib-intermediate
280 contacts
Hib residue
N-terminal domain			30 contacts			overlap	distance
LYS 61	NZ		23S-rRNA	U 2167	OP1	-0.132	2.792	H69-H70 junction
LYS 61	NZ		23S-rRNA	U 2167	P	-0.264	4.004	H69-H70 junction
LYS 66	NZ		23S-rRNA	C 2135	P	0.011	3.729	H68
LYS 66	CD		23S-rRNA	C 2135	OP1	-0.105	3.405	H68
LYS 66	CD		23S-rRNA	C 2135	C5'	-0.288	4.048	H68
LYS 66	NZ		23S-rRNA	C 2135	OP1	-0.343	3.003	H68
LYS 66	CE		23S-rRNA	C 2135	OP1	-0.358	3.658	H68
LYS 216	NZ		23S-rRNA	C 2512	P	-0.150	3.890	H81
GLU 224	OE2		23S-rRNA	A 1133	N1	0.009	3.051	H38
GLU 224	CD		23S-rRNA	A 1133	C6	0.008	3.482	H38
GLU 224	OE2		23S-rRNA	A 1133	C2	-0.003	3.183	H38
GLU 224	OE1		23S-rRNA	A 1133	C6	-0.030	3.060	H38
GLU 224	CD		23S-rRNA	A 1133	N1	-0.067	3.587	H38
GLU 224	CD		23S-rRNA	A 1133	N6	-0.154	3.674	H38
GLU 224	OE2		23S-rRNA	A 1133	C6	-0.156	3.186	H38
GLU 224	OE1		23S-rRNA	A 1133	N6	-0.170	2.830	H38
GLU 224	OE1		23S-rRNA	A 1133	N1	-0.264	3.324
GLU 229	CG		uL5	ARG 66	CB	0.250	3.510
GLU 229	CA		uL5	ARG 66	CG	-0.153	3.913
GLU 229	CG		uL5	ARG 66	CG	-0.204	3.964
GLU 229	OE2		uL5	ASP 67	CB	-0.270	3.570
GLU 229	CD		uL5	ARG 66	CB	-0.380	4.140
SER 232	OG		uL5	ARG 66	CG	0.327	3.013
SER 232	OG		uL5	ARG 66	CD	0.248	3.092
SER 232	CB		uL5	ARG 66	CD	0.134	3.626
SER 232	CB		uL5	ARG 66	CG	0.039	3.721
THR 233	CG2		uL5	ARG 66	NH2	0.133	3.387
ASP 236	OD2		uL5	ARG 66	NH1	0.254	2.406
ASP 236	CG		uL5	ARG 71	NH2	-0.015	3.535
ASP 236	CG		uL5	ARG 66	NH1	-0.135	3.655
C-terminal domain			250 contacts
GLU 271	CD		uS19	THR 123	CG2	0.306	3.454
GLU 271	OE2		uS19	THR 123	CG2	0.089	3.211
GLU 271	OE1		uS19	THR 123	CG2	0.072	3.228
GLU 271	OE2		uS19	ALA 130	CB	-0.143	3.443
ALA 272	CB		uS19	ALA 130	CB	0.238	3.522
ALA 272	CB		uS19	LYS 132	C	0.074	3.566
ALA 272	CB		uS19	LYS 132	O	0.007	3.293
ALA 272	CA		uS19	LYS 132	O	-0.218	3.518
ALA 272	CA		uS19	LYS 132	C	-0.353	3.993
ARG 273	N		uS19	LYS 132	O	0.116	2.544
ARG 273	CA		uS19	LYS 132	O	-0.021	3.321
ARG 273	CB		uS19	LYS 132	O	-0.184	3.484
ARG 273	N		uS19	LYS 132	C	-0.213	3.613
PHE 274	CB		uS19	VAL 131	CG2	0.177	3.583
PHE 274	CD1		uS19	LYS 132	CD	-0.213	3.853
PHE 274	O		uS19	VAL 131	CG2	-0.257	3.557
PHE 274	N		uS19	LYS 132	O	-0.328	2.988
PHE 274	C		uS19	VAL 131	CG2	-0.394	3.884
TYR 275	CD2		uS19	PHE 128	CZ	0.048	3.472
TYR 275	CD2		uS19	PHE 128	CE1	-0.079	3.599
TYR 275	CA		uS19	VAL 129	O	-0.157	3.457
TYR 275	CB		uS19	PHE 128	CE1	-0.284	3.924
TYR 275	CE2		uS19	PHE 128	CZ	-0.332	3.852
LEU 276	CB		uS19	VAL 131	CG1	0.105	3.655
LEU 276	N		uS19	VAL 129	O	-0.011	2.671
LEU 276	O		uS19	PHE 128	CA	-0.122	3.422
LEU 276	CA		uS19	VAL 129	O	-0.272	3.572
LEU 276	O		uS19	VAL 129	N	-0.310	2.970
LEU 276	CB		uS19	VAL 129	O	-0.386	3.686
GLN 277	OE1		uS19	PHE 128	CD1	0.038	3.142
GLN 277	CD		uS19	PHE 128	CD1	-0.167	3.537
GLN 277	OE1		uS19	PHE 128	CB	-0.232	3.532
LEU 278	CB		uS19	MET 127	SD	-0.219	3.869
LEU 278	CB		uS19	MET 127	O	-0.224	3.524
LEU 278	N		uS19	MET 127	O	-0.256	2.916
LEU 278	CB		uS19	MET 127	CA	-0.338	4.098
LEU 278	O		uS19	MET 127	CB	-0.379	3.679
LEU 278	CB		uS19	MET 127	CB	-0.398	4.158
ALA 282	CB		uS19	MET 127	SD	-0.294	3.944
SER 283	CA		uS19	MET 127	SD	-0.161	3.811
SER 283	CA		uS19	MET 127	CE	-0.244	4.004
PHE 288	CZ		23S-rRNA	C 2155	C5	0.012	3.508	H69
PHE 288	CZ		23S-rRNA	C 2155	C6	-0.146	3.666	H69
PHE 288	CE1		23S-rRNA	C 2155	N3	-0.156	3.556	H69
PHE 288	CE1		23S-rRNA	C 2155	C2	-0.166	3.536	H69
PHE 288	CZ		23S-rRNA	C 2155	C4	-0.216	3.586	H69
PHE 288	CE2		23S-rRNA	C 2155	C5	-0.249	3.769	H69
PHE 288	CD1		23S-rRNA	C 2155	N3	-0.286	3.686	H69
PHE 288	CE2		23S-rRNA	C 2155	C4	-0.308	3.678	H69
PHE 288	CD2		23S-rRNA	C 2155	N4	-0.346	3.746	H69
PHE 288	CE2		23S-rRNA	C 2155	N4	-0.370	3.770	H69
PHE 288	CE1		23S-rRNA	C 2155	N1	-0.383	3.783	H69
ARG 290	NE		uS19	MET 127	CE	0.266	3.254
ARG 290	CD		uS19	MET 127	CE	0.093	3.667
ARG 292	NH2		16S-rRNA	G 1463	C4'	-0.353	3.873	h44
ILE 294	CD1		uS19	VAL 129	CG2	-0.029	3.789
ILE 294	CG2		uS19	VAL 129	CG1	-0.340	4.100
ILE 297	CG2		uS19	VAL 131	CG1	-0.247	4.007
LYS 298	NZ		uS19	VAL 131	CA	0.102	3.418
LYS 298	CG		uS19	VAL 131	CB	-0.198	3.958
ARG 299	NH1		16S-rRNA	C 1465	P	-0.033	3.773	h44
ARG 299	NH2		16S-rRNA	U 1464	OP1	-0.223	2.883	h44
ARG 299	NH1		16S-rRNA	C 1465	OP1	-0.280	2.940	h44
VAL 301	CG1		uS19	LYS 132	CE	0.100	3.660
VAL 301	CG2		uS19	VAL 131	CG2	-0.042	3.802
VAL 301	CG1		uS19	LYS 132	CD	-0.233	3.993
VAL 301	CG1		uS19	LYS 132	CB	-0.263	4.023
ASP 302	OD1		uS19	LYS 132	CE	-0.303	3.603
ALA 305	CB		uS19	LYS 132	CE	-0.290	4.050
ASP 306	CB		16S-rRNA	A 757	C5'	0.011	3.749	h24
ASP 306	CG		16S-rRNA	A 757	C5'	-0.177	3.937	h24
ASP 306	CB		16S-rRNA	A 757	C4'	-0.225	3.985	h24
ASP 306	OD2		16S-rRNA	A 757	C4'	-0.268	3.568	h24
ASP 306	CG		16S-rRNA	A 757	C4'	-0.322	4.082	h24
LEU 307	CD2		16S-rRNA	A 757	OP1	0.001	3.299	h24
LEU 307	CD1		16S-rRNA	A 757	N7	-0.392	3.912	h24
GLU 311	CD		16S-rRNA	G 1312	N2	0.143	3.377	h42/h29 junction
ILE 313	CD1		16S-rRNA	C 1204	C5'	-0.049	3.809	h30
ILE 313	CD1		16S-rRNA	C 1204	C4'	-0.107	3.867	h30
TYR 317	OH		16S-rRNA	U 937	C2	-0.042	3.112	h31
TYR 317	OH		16S-rRNA	U 937	N3	-0.241	2.941	h31
TYR 317	CE1		16S-rRNA	U 937	O2'	-0.387	3.607	h31
GLU 323	CG		16S-rRNA	G 496	C5	-0.023	3.513	h18
GLU 323	CG		16S-rRNA	G 496	C4	-0.177	3.667	h18
GLU 323	CG		16S-rRNA	G 496	C6	-0.221	3.711	h18
GLU 323	CB		16S-rRNA	G 496	N3	-0.279	3.799	h18
GLU 323	CA		16S-rRNA	G 496	N3	-0.302	3.822	h18
GLU 323	CB		16S-rRNA	G 496	C2	-0.387	3.877	h18
LYS 324	O		16S-rRNA	G 484	O2'	0.129	2.351	h18
LYS 324	O		16S-rRNA	G 496	N2	0.060	2.600	h18
LYS 324	CE		16S-rRNA	C 485	OP1	0.028	3.272	h18
LYS 324	O		16S-rRNA	G 484	C2'	-0.195	3.495	h18
LYS 324	C		16S-rRNA	G 484	O2'	-0.211	3.281	h18
LYS 324	CB		16S-rRNA	C 485	OP1	-0.212	3.512	h18
LYS 324	C		16S-rRNA	G 496	N2	-0.348	3.598	h18
LYS 324	O		16S-rRNA	G 496	N3	-0.356	3.416	h18
LYS 324	O		16S-rRNA	G 496	C2	-0.400	3.430	h18
PHE 325	CE2		16S-rRNA	A 1461	O4'	0.084	3.136	h44
PHE 325	CE2		16S-rRNA	A 1461	C4'	-0.388	4.028	h44
PHE 325	CZ		uS12	GLN 64	CB	0.005	3.635
PHE 325	CE1		uS12	ASN 66	O	-0.022	3.202
PHE 325	CE1		uS12	PRO 65	O	-0.293	3.473
PHE 325	CD1		uS12	SER 67	CB	-0.355	3.995
ARG 326	CG		16S-rRNA	A 1461	C8	0.204	3.436	h44
ARG 326	NE		16S-rRNA	A 1461	P	0.199	3.541	h44
ARG 326	CB		16S-rRNA	A 1461	N7	0.160	3.360	h44
ARG 326	CB		16S-rRNA	A 1461	C8	-0.056	3.696	h44
ARG 326	CG		16S-rRNA	A 1461	N7	-0.057	3.577	h44
ARG 326	CD		16S-rRNA	A 1461	OP2	-0.134	3.434	h44
ARG 326	NE		16S-rRNA	A 1461	OP2	-0.179	2.839	h44
ARG 326	NH2		16S-rRNA	A 1461	P	-0.272	4.012	h44
ARG 326	NH2		16S-rRNA	A 1461	OP1	-0.364	3.024	h44
ARG 326	NH2		uS12	ALA 62	O	0.277	2.383
ARG 326	CZ		uS12	ALA 62	O	-0.135	3.165
ARG 326	CD		uS12	GLU 61	CD	-0.151	3.911
ARG 326	NH2		uS12	ALA 62	C	-0.362	3.612
VAL 328	CG1		16S-rRNA	A 1461	N6	-0.331	3.851	h44
ARG 336	CD		16S-rRNA	B8H 938	O4'	-0.024	3.364	h31
ARG 336	CD		16S-rRNA	B8H 938	C4'	-0.340	4.100	h31
ARG 336	NH2		16S-rRNA	A 941	N6	-0.361	3.641
ARG 336	NH2		uS9	ARG 135	C	0.280	3.240
ARG 336	NH2		uS9	ARG 135	O	-0.098	2.758
VAL 338	CG1		uS9	ARG 135	CG	-0.252	4.012
VAL 338	CG1		uS9	TYR 134	CE2	-0.316	3.956
VAL 338	CG1		uS9	ARG 135	CD	-0.330	4.090
ASP 340	O		16S-rRNA	A 1314	C4'	-0.197	3.497	h29
GLY 342	CA		uS9	TYR 134	OH	-0.010	3.350
VAL 343	CG2		uS9	TYR 134	CE1	-0.101	3.741
VAL 343	CG2		uS9	TYR 134	CZ	-0.205	3.695
VAL 343	CG2		uS9	TYR 134	OH	-0.316	3.656
ILE 345	CB		16S-rRNA	5MC 1374	N4	-0.027	3.547	h44
ILE 345	CG2		16S-rRNA	5MC 1374	N4	-0.072	3.592	h44
ILE 345	CG1		16S-rRNA	B8H 938	N3	-0.148	3.668	h31
ILE 345	CG2		16S-rRNA	B8H 938	CN1	-0.249	4.009	h31
ILE 345	CG2		16S-rRNA	B8H 938	C2	-0.273	3.763	h31
ILE 345	CG2		16S-rRNA	B8H 938	N1	-0.372	3.892	h31
ARG 347	CB		16S-rRNA	5MC 1374	O2	-0.050	3.350	h44
TRP 351	CH2		16S-rRNA	G 496	N2	-0.103	3.503	h18
GLN 355	CG		16S-rRNA	A 1462	O3'	-0.089	3.429	h44
GLN 355	CG		16S-rRNA	G 1463	P	-0.100	4.080	h44
GLN 355	CG		16S-rRNA	G 1463	OP1	-0.146	3.446	h44
GLN 355	NE2		16S-rRNA	A 1461	C2	-0.286	3.686	h44
GLN 355	CG		16S-rRNA	A 1462	C4'	-0.338	4.098	h44
HIS 358	CE1		16S-rRNA	U 1464	P	0.001	3.859	h44
HIS 358	CE1		16S-rRNA	G 1463	C5'	-0.157	3.797	h44
HIS 358	ND1		16S-rRNA	G 1463	P	-0.173	3.913	h44
HIS 358	ND1		16S-rRNA	G 1463	OP1	-0.226	2.886	h44
HIS 358	ND1		16S-rRNA	G 1463	C5'	-0.292	3.812	h44
HIS 358	CE1		16S-rRNA	U 1464	OP1	-0.379	3.559	h44
ARG 366	NH1		16S-rRNA	G 1375	N7	-0.009	2.889	h44
ARG 366	NH1		16S-rRNA	G 1375	C8	-0.336	3.736	h44
GLN 367	NE2		16S-rRNA	5MC 1374	C6	-0.150	3.550	h44
LEU 369	CD2		16S-rRNA	A 757	N6	0.164	3.356	h24
LEU 369	CD2		16S-rRNA	A 757	N7	-0.161	3.681	h24
LEU 369	CD1		16S-rRNA	A 757	N6	-0.185	3.705	h24
GLN 370	CG		16S-rRNA	G 897	O6	-0.150	3.450	h28
GLN 370	CG		16S-rRNA	G 897	C6	-0.199	3.689	h28
GLN 370	CD		16S-rRNA	G 897	O6	-0.354	3.384	h28
GLU 373	CB		16S-rRNA	G 897	N2	-0.139	3.659	h28
GLU 373	CD		16S-rRNA	G 897	N2	-0.338	3.858	h28
LEU 374	CD2		16S-rRNA	G 897	N3	0.106	3.414	h28
LEU 374	CD2		16S-rRNA	G 897	C1'	-0.177	3.937	h28
LEU 374	CD2		16S-rRNA	G 897	C4	-0.225	3.715	h28
ARG 376	CZ		16S-rRNA	U 756	C5'	-0.394	3.884	h24
ILE 378	CB		uS7	ARG 145	NH1	0.337	3.183
ILE 378	CA		uS7	ARG 145	NH1	-0.074	3.594
ILE 378	CG2		uS7	ARG 145	NH1	-0.206	3.726
ARG 379	NH1		16S-rRNA	G 660	C1'	-0.038	3.558	h23
ARG 379	CZ		16S-rRNA	G 660	C1'	-0.145	3.635	h23
ARG 379	NH2		16S-rRNA	G 660	N9	-0.394	3.674	h23
TYR 380	CE1		uS7	SER 138	CB	0.047	3.593
TYR 380	CE1		uS7	SER 138	OG	0.012	3.208
TYR 380	OH		uS7	SER 138	CB	-0.020	3.360
TYR 380	CE1		uS7	ARG 145	CB	-0.110	3.750
TYR 380	CA		uS7	ARG 145	O	-0.156	3.456
TYR 380	CE1		uS7	HIS 147	CE1	-0.210	3.730
TYR 380	CD1		uS7	ARG 145	CG	-0.215	3.855
TYR 380	CD1		uS7	ARG 145	O	-0.224	3.404
TYR 380	CD1		uS7	TYR 146	CA	-0.228	3.868
TYR 380	CG		uS7	HIS 147	NE2	-0.229	3.479
TYR 380	CZ		uS7	SER 138	OG	-0.239	3.309
TYR 380	CD1		uS7	ARG 145	C	-0.239	3.609
TYR 380	CD1		uS7	ARG 145	CB	-0.259	3.899
TYR 380	CD1		uS7	HIS 147	NE2	-0.271	3.671
TYR 380	CD1		uS7	HIS 147	CE1	-0.287	3.807
TYR 380	CE1		uS7	ARG 145	CG	-0.290	3.930
TYR 380	CE1		uS7	ARG 145	CD	-0.301	3.941
TYR 380	CD2		uS7	HIS 147	NE2	-0.319	3.719
TYR 380	OH		uS7	SER 138	OG	-0.334	2.854
ALA 381	CB		16S-rRNA	G 660	O2'	0.087	3.253	h23
ALA 381	CA		16S-rRNA	G 660	O2'	-0.148	3.488	h23
ALA 381	CB		16S-rRNA	G 660	O3'	-0.202	3.542	h23
ALA 381	CB		16S-rRNA	G 660	C4'	-0.225	3.985	h23
ALA 381	CB		16S-rRNA	G 660	C3'	-0.373	4.133	h23
ALA 381	O		uS7	TYR 146	CD1	0.305	2.875
ALA 381	CB		uS7	ILE 144	CG2	-0.242	4.002
ALA 381	O		uS7	TYR 146	CB	-0.295	3.595
ALA 381	C		uS7	TYR 146	CD1	-0.349	3.719
LYS 382	CD		16S-rRNA	A 661	C5'	0.174	3.586	h23
LYS 382	NZ		16S-rRNA	A 661	C5'	-0.134	3.654	h23
LYS 382	NZ		16S-rRNA	A 661	C4'	-0.247	3.767	h23
LYS 382	CD		uS11	ARG 52	NE	0.278	3.242
LYS 382	CE		uS11	ARG 52	NH2	0.272	3.248
LYS 382	CG		uS11	ARG 52	CG	0.238	3.522
LYS 382	CB		uS11	ARG 52	CB	0.226	3.534
LYS 382	NZ		uS11	ARG 52	NH2	0.176	3.104
LYS 382	CG		uS11	ARG 52	CB	0.052	3.708
LYS 382	CE		uS11	ARG 52	NE	0.026	3.494
LYS 382	CB		uS11	ARG 52	CG	-0.037	3.797
LYS 382	CD		uS11	ARG 52	CB	-0.053	3.813
LYS 382	CD		uS11	ARG 52	CG	-0.105	3.865
LYS 382	CG		uS11	ARG 52	NE	-0.121	3.641
LYS 382	CE		uS11	ARG 52	CZ	-0.321	3.811
LYS 382	CD		uS11	ARG 52	CD	-0.341	4.101
LYS 382	CD		uS11	ARG 52	NH2	-0.374	3.894
ARG 383	CD		16S-rRNA	U 659	O4	0.291	3.009	h23
ARG 383	NE		16S-rRNA	U 659	C5	0.289	3.111	h23
ARG 383	CD		16S-rRNA	U 659	C4	0.196	3.294	h23
ARG 383	CD		16S-rRNA	U 659	C5	0.196	3.444	h23
ARG 383	NH2		16S-rRNA	G 660	OP2	0.102	2.558	h23
ARG 383	NE		16S-rRNA	A 661	P	0.056	3.684	h23
ARG 383	NE		16S-rRNA	U 659	C4	0.053	3.197	h23
ARG 383	NH2		16S-rRNA	A 661	P	0.049	3.691	h23
ARG 383	NH2		16S-rRNA	A 661	OP2	0.047	2.613	h23
ARG 383	NH2		16S-rRNA	G 660	P	-0.104	3.844	h23
ARG 383	CZ		16S-rRNA	U 659	C5	-0.141	3.511	h23
ARG 383	CZ		16S-rRNA	A 661	OP2	-0.189	3.219	h23
ARG 383	NH2		16S-rRNA	U 659	C3'	-0.282	3.802	h23
ARG 383	NE		16S-rRNA	U 659	C6	-0.284	3.684	h23
ARG 383	NE		16S-rRNA	A 661	OP2	-0.328	2.988	h23
ARG 383	NH2		16S-rRNA	U 659	C6	-0.363	3.763	h23
ARG 383	CZ		16S-rRNA	U 659	C6	-0.387	3.757	h23
ARG 383	CD		uS11	ASN 24	ND2	0.334	3.186
ARG 383	NH1		uS11	ASN 24	ND2	0.316	2.964
ARG 383	CG		uS11	PRO 55	CG	0.224	3.536
ARG 383	CG		uS11	ARG 52	O	-0.056	3.356
ARG 383	CG		uS11	PRO 55	CD	-0.220	3.980
ARG 383	CZ		uS11	ASN 24	ND2	-0.293	3.543
ARG 383	NE		uS11	ASN 24	ND2	-0.328	3.608
ARG 383	CG		uS11	TYR 23	O	-0.352	3.652
PHE 384	CA		uS7	TYR 146	CE1	-0.203	3.843
PHE 384	CD2		uS7	TYR 146	OH	-0.223	3.443
PHE 384	CD2		uS7	TYR 146	CZ	-0.394	3.764
PHE 384	CZ		eS28	ARG 65	NH1	0.152	3.248
PHE 384	CZ		eS28	ARG 65	NH2	0.098	3.302
PHE 384	CZ		eS28	ARG 65	CZ	-0.029	3.399
PHE 384	CE2		eS28	ARG 65	NH2	-0.266	3.666
PHE 384	CE2		eS28	ARG 65	CZ	-0.379	3.749
GLU 386	CB		eS28	TYR 23	OH	0.256	3.084
GLU 386	CB		eS28	TYR 23	CZ	-0.201	3.691
			atom2 overlap	distance

## Sheet: ATP-Hib-PTC
Contacts Hib:ATP in Hib-PTC
						overlap	distance
	ATP O1B		Hib	ASP 96	OD1	-0.232	3.072
	ATP O2'		Hib	THR 137	OG1	-0.178	2.698
	ATP C2		Hib	ASP 139	O	-0.306	3.486
	ATP C2		Hib	VAL 140	CA	0.203	3.437
	ATP N1		Hib	VAL 140	CA	0.127	3.393
	ATP N1		Hib	VAL 140	CB	-0.308	3.828
	ATP N1		Hib	VAL 140	C	-0.353	3.603
	ATP C2		Hib	ILE 141	N	-0.031	2.911
	ATP C2		Hib	ILE 141	CG1	-0.156	3.676
	ATP N1		Hib	ILE 141	N	-0.241	3.641
	ATP N1		Hib	ILE 141	CG1	-0.299	3.819
	ATP N1		Hib	ILE 141	CB	-0.303	3.943
	ATP N1		Hib	ILE 141	CA	-0.342	3.862
	ATP C8		Hib	ILE 161	CG2	-0.169	3.809
	ATP N9		Hib	ILE 161	CG2	-0.224	3.744
	ATP C4		Hib	ILE 161	CG2	-0.245	3.735
	ATP N7		Hib	ILE 161	CB	-0.255	3.775
	ATP C5		Hib	ILE 161	CG2	-0.305	3.795
	ATP N7		Hib	ILE 161	CG2	-0.318	3.958
	ATP C8		Hib	ILE 161	CB	-0.354	3.874
	ATP O4'		Hib	ILE 161	CG2	-0.386	3.726
	ATP O2B		Hib	SER 162	OG	0.435	2.045
	ATP O2B		Hib	SER 162	CB	0.369	3.191
	ATP PB		Hib	SER 162	OG	-0.107	3.407
	ATP PB		Hib	SER 162	CB	-0.360	4.340
	ATP PA		Hib	ARG 163	NH2	-0.033	3.773
	ATP PG		Hib	ARG 163	NH2	-0.182	3.922
	ATP N7		Hib	ARG 163	CG	-0.306	3.826
	ATP N7		Hib	ARG 163	O	-0.306	3.366
	ATP N6		Hib	PRO 165	CD	-0.320	3.840
	ATP N6		Hib	ILE 254	CD1	0.425	3.095
	ATP C6		Hib	ILE 254	CD1	0.212	3.278
	ATP C5		Hib	ILE 254	CD1	0.025	3.465
	ATP N7		Hib	ILE 254	CD1	-0.088	3.608
	ATP O1A		Hib	THR 256	CG2	0.579	2.721
	ATP PA		Hib	THR 256	CG2	0.262	3.718
	ATP C2'		Hib	THR 256	OG1	-0.162	3.502
	ATP O2'		Hib	ASP 259	CG	-0.074	3.414

## Sheet: SBDS
Contacts SBDS-70S in Hib-L1Stalk
80 contacts
SBDS residue						overlap	distance
VAL 5	CG1		uL16	ARG 103	O	0.161	3.139
VAL 5	CG1		uL16	ARG 103	N	0.151	3.369
VAL 5	CG1		uL16	GLY 102	CA	-0.008	3.768
VAL 5	CG1		uL16	ARG 103	CA	-0.354	4.114
VAL 5	CG1		uL16	GLY 102	C	-0.360	3.850
ASP 6	CG		uL16	ARG 103	CD	-0.284	4.044
ASP 6	OD2		uL16	ARG 103	CB	-0.349	3.649
ASP 6	OD2		uL16	ARG 103	O	-0.392	3.232
ARG 12	NH1		23S rRNA	C 2182	C5	0.274	3.126	H71
ARG 12	NH1		23S rRNA	C 2182	C6	-0.138	3.538	H71
ARG 12	NH2		23S rRNA	C 2206	O2	-0.290	2.950	H71
ARG 12	NH2		23S rRNA	C 2182	C6	-0.309	3.709	H71
VAL 15	CA		23S rRNA	G 2149	OP1	-0.390	3.690	H69
HIS 16	CD2		23S rRNA	G 2148	O2'	0.332	2.888	H69
HIS 16	CA		23S rRNA	G 2148	O2'	0.263	3.077	H69
HIS 16	CD2		23S rRNA	G 2149	C5'	0.049	3.591	H69
HIS 16	NE2		23S rRNA	G 2149	C4'	0.043	3.477	H69
HIS 16	NE2		23S rRNA	G 2149	C5'	0.004	3.516	H69
HIS 16	CA		23S rRNA	G 2148	O3'	-0.041	3.381	H69
HIS 16	CA		23S rRNA	G 2148	C4'	-0.159	3.919	H69
HIS 16	CB		23S rRNA	G 2148	O2'	-0.168	3.508	H69
HIS 16	CA		23S rRNA	G 2148	C3'	-0.223	3.983	H69
HIS 16	CD2		23S rRNA	G 2149	C4'	-0.252	3.892	H69
HIS 16	N		23S rRNA	G 2149	P	-0.259	3.999	H69
HIS 16	CA		23S rRNA	G 2148	C2'	-0.337	4.097	H69
HIS 16	CG		23S rRNA	G 2148	O2'	-0.367	3.437	H69
GLY 17	CA		23S rRNA	OMG 2147	CM2	0.137	3.623	H69
GLY 17	N		23S rRNA	G 2148	C4'	-0.231	3.751	H69
HIS 54	O		uL16	TYR 108	CE1	-0.233	3.413
GLN 87	CB		23S rRNA	5MC 2183	O2'	0.088	3.252	H71
GLN 87	CG		23S rRNA	5MC 2183	O2	-0.297	3.597	H71
GLN 87	CA		23S rRNA	5MC 2183	O2'	-0.297	3.637	H71
GLN 87	CB		23S rRNA	5MC 2183	C1'	-0.349	4.109	H71
GLN 87	CD		23S rRNA	5MC 2183	C1'	-0.351	3.841	H71
LEU 88	O		23S rRNA	U 2184	OP2	-0.274	3.114	H71
THR 89	CA		23S rRNA	U 2184	P	0.342	3.638	H71
THR 89	CG2		23S rRNA	U 2184	OP1	0.234	3.066	H71
THR 89	CA		23S rRNA	U 2184	OP2	0.161	3.139	H71
THR 89	CA		23S rRNA	U 2184	OP1	-0.057	3.357	H71
THR 89	CG2		23S rRNA	U 2184	P	-0.100	4.080	H71
THR 89	CB		23S rRNA	U 2184	OP1	-0.209	3.509	H71
THR 89	C		23S rRNA	U 2184	OP2	-0.237	3.267	H71
THR 89	CB		23S rRNA	U 2184	P	-0.344	4.324	H71
ALA 90	N		23S rRNA	U 2184	P	-0.047	3.787	H71
ALA 90	N		23S rRNA	U 2184	OP2	-0.073	2.733	H71
ALA 90	CB		23S rRNA	G 2186	C5'	-0.378	4.138	H71
ARG 116	CD		uS12	GLU 99	O	1.358	1.942
ARG 116	NE		uS12	GLU 99	O	0.614	2.046
ARG 116	CD		uS12	GLU 99	C	0.488	3.002
ARG 116	CG		uS12	GLU 99	O	0.470	2.830
ARG 116	NH2		uS12	ARG 147	C	0.315	3.205
ARG 116	NH2		uS12	ARG 147	O	0.305	2.355
ARG 116	CD		uS12	HIS 100	CB	0.187	3.573
ARG 116	NE		uS12	GLU 99	C	-0.007	3.257
ARG 116	CG		uS12	ASP 98	CG	-0.011	3.771
ARG 116	CG		uS12	ASP 98	OD1	-0.090	3.390
ARG 116	CD		uS12	GLU 99	CA	-0.153	3.913
ARG 116	NE		uS12	HIS 100	CB	-0.218	3.738
ARG 116	CZ		uS12	GLU 99	O	-0.299	3.329
ARG 116	CD		uS12	GLU 99	CB	-0.318	4.078
ARG 116	CD		uS12	HIS 100	N	-0.322	3.842
ARG 116	CG		uS12	GLU 99	C	-0.330	3.820
ARG 116	CZ		uS12	ARG 147	O	-0.331	3.361
ARG 116	CD		uS12	HIS 100	CA	-0.337	4.097
ARG 116	NH2		uS12	ARG 147	CG	-0.348	3.868
ARG 116	CD		uS12	HIS 100	CG	-0.400	3.890
PRO 159	CB		uS12	GLU 99	OE1	0.599	2.701
PRO 159	CG		uS12	GLU 99	OE1	0.241	3.059
PRO 159	CB		uS12	GLU 99	CD	0.095	3.665
PRO 159	CG		uS12	GLU 99	CD	-0.340	4.100
ARG 178	NH1		eL40	GLY 49	C	0.246	3.154
ARG 178	NH1		eL40	GLY 49	CA	0.192	3.328
ARG 178	NH2		eL40	GLY 49	C	0.180	3.220
ARG 178	CZ		eL40	GLY 49	C	0.003	3.367
ARG 178	CZ		eL40	GLY 49	CA	-0.390	3.880
LYS 223	CD		23S	A 2893	C8	0.293	3.347	Sarcin-ricin loop
LYS 223	CD		23S	A 2893	N7	0.179	3.341	Sarcin-ricin loop
LYS 223	CD		23S	A 2893	C5	-0.306	3.796	Sarcin-ricin loop
LYS 223	CD		23S	A 2893	N9	-0.314	3.834	Sarcin-ricin loop
LYS 223	CG		23S	A 2893	C8	-0.389	4.029	Sarcin-ricin loop
