# Supplementary material for: A family of ribosome hibernation factors widespread in Archaea
Source: Nat Commun. 2026 Apr 27;17:5751. doi: 10.1038/s41467-026-72341-8 (PMC13324472; doi:10.1038/s41467-026-72341-8)
Supplement: Supplementary file 6 — Source Data [file 41467_2026_72341_MOESM6_ESM.xlsx]

## Sheet: Fig. 1a
Time (s)	AU
1.5055856	0.060325017
2.0050727	0.060022889
2.505216	0.060123598
3.0050849	0.061029984
3.5049587	0.060526436
4.0048342	0.060828565
4.504707	0.060425727
5.0045803	0.060627146
5.5044534	0.060022889
6.004366	0.060929274
6.5042283	0.060727855
7.0040763	0.060526436
7.5038637	0.060627146
8.0038387	0.060929274
8.5037041	0.060727855
9.0036223	0.060627146
9.5034751	0.060123598
10.0030624	0.061130694
10.5032209	0.060828565
11.0029805	0.061029984
11.5029736	0.060123598
12.0028399	0.060727855
12.5027284	0.059922179
13.0026044	0.061130694
13.5024704	0.060425727
14.0023447	0.060627146
14.5022483	0.060727855
15.0020896	0.060224308
15.5019876	0.060526436
16.0018717	0.060526436
16.501805	0.060325017
17.0016151	0.060123598
17.5014801	0.060526436
18.0013051	0.061130694
18.501215	0.060727855
19.0010493	0.060425727
19.5009889	0.060123598
20.0008566	0.060425727
20.5007871	0.060425727
21.0006089	0.060627146
21.500137	0.060929274
22.0003831	0.061130694
22.4999719	0.060727855
23.000129	0.060929274
23.5000084	0.060727855
23.9999015	0.060627146
24.4997831	0.060325017
24.9996416	0.060526436
25.4995056	0.060727855
25.9993786	0.051361868
26.4992544	0.060425727
26.9991258	0.059821469
27.4989899	0.059922179
27.998898	0.060325017
28.498771	0.05962005
28.9986391	0.060325017
29.4984987	0.060022889
29.9984006	0.05962005
30.4982968	0.060727855
30.998169	0.059519341
31.498021	0.059821469
31.9978805	0.05962005
32.497765	0.059217212
32.9975855	0.059922179
33.497519	0.05962005
33.9974033	0.059217212
34.4972626	0.05962005
34.9971568	0.059418631
35.4970368	0.060022889
35.9966843	0.059922179
36.496764	0.059922179
36.9964228	0.059821469
37.4965133	0.059519341
37.9964111	0.060022889
38.4962682	0.060526436
38.996139	0.059519341
39.4960054	0.059217212
39.9959097	0.05972076
40.4957602	0.059922179
40.9956472	0.060224308
41.4952064	0.05962005
41.9954299	0.05962005
42.4952787	0.060224308
42.9951189	0.05972076
43.495042	0.05972076
43.9949068	0.060224308
44.4947848	0.058814374
44.9946543	0.059317922
45.4945343	0.058310826
45.9944064	0.058109407
46.4942799	0.060022889
46.9941204	0.05962005
47.4940422	0.058109407
47.9939231	0.05962005
48.4937977	0.060123598
48.9936605	0.058814374
49.4933445	0.058814374
49.9931193	0.059217212
50.4932972	0.059922179
50.9931664	0.059116503
51.4929347	0.059821469
51.9928109	0.059821469
52.4927995	0.060224308
52.9926646	0.060929274
53.4925635	0.060526436
53.9924172	0.061130694
54.4923275	0.061332113
54.9921669	0.062137789
55.4918515	0.061734951
55.9917	0.063547723
56.491569	0.063346304
56.9917341	0.066569009
57.4912888	0.070395972
57.9914347	0.073719387
58.4910238	0.082883955
58.9911434	0.08409247
59.4908303	0.09506981
59.990896	0.097486839
60.4907396	0.103025864
60.9906888	0.103025864
61.490543	0.121858549
61.9903232	0.12830396
62.4902324	0.145726711
62.9901566	0.153783474
63.4898954	0.171508354
63.9900346	0.177853056
64.4895095	0.190643168
64.9897243	0.197692836
65.4895834	0.204641794
65.9894504	0.206152438
66.4893299	0.206152438
66.9892062	0.231732662
67.489073	0.231934081
67.9889899	0.243012131
68.4888209	0.244724193
68.9887354	0.255399405
69.4882851	0.251773861
69.9884508	0.257715724
70.4883222	0.257715724
70.9882106	0.269297322
71.4881001	0.266074617
71.9879765	0.272822156
72.4878624	0.268995193
72.9874611	0.270304417
73.4873006	0.273929961
73.9870151	0.275742733
74.4873459	0.280979629
74.9867786	0.282389563
75.4870931	0.282893111
75.9865773	0.281684596
76.4868235	0.28531014
76.9866054	0.283396658
77.4862801	0.290043488
77.9863899	0.289439231
78.4863052	0.292158389
78.9861863	0.293064775
79.4860023	0.294676127
79.9859941	0.295884642
80.4857963	0.292259098
80.9856017	0.29638819
81.4854723	0.294474708
81.985351	0.297999542
82.4852286	0.294474708
82.9852355	0.295179675
83.4848774	0.298805219
83.9849833	0.295985351
84.4848432	0.301625086
84.9847984	0.296086061
85.4846713	0.3028336
85.9844774	0.295381094
86.4843524	0.305955596
86.9842233	0.294978256
87.4841033	0.302330053
87.9839703	0.294776837
88.4838523	0.302330053
88.9837072	0.29397116
89.483595	0.297898833
89.9834739	0.292561227
90.4833676	0.297596704
90.9832607	0.291050584
91.4831231	0.293669032
91.9829641	0.291352712
92.4825907	0.291453422
92.9827469	0.295582513
93.4823219	0.290244907
93.9824871	0.295381094
94.482387	0.291050584
94.9822381	0.294776837
95.4821283	0.290647745
95.9820237	0.294474708
96.4818757	0.28964065
96.9818032	0.292661936
97.4816146	0.288734264
97.9814671	0.289338521
98.4813967	0.29175555
98.9812287	0.286619364
99.4811055	0.290144198
99.9810285	0.283195239
100.4808508	0.288230716
100.9807199	0.282188144
101.4806805	0.283195239
101.980309	0.279066148
102.4803786	0.282288853
102.9801112	0.276649119
103.4798411	0.278461891
103.9797488	0.2764477
104.4798352	0.272822156
104.9794865	0.275843442
105.4796734	0.270203708
105.9794774	0.273325704
106.4793151	0.269498741
106.9792509	0.270203708
107.4790203	0.260032044
107.9790006	0.266074617
108.4788926	0.257413596
108.978773	0.257615015
109.4786293	0.257715724
109.9783987	0.256205081
110.4783902	0.257312886
110.9782921	0.2542916
111.4782092	0.256104372
111.9781202	0.25207599
112.4778537	0.253183795
112.9778121	0.246839094
113.477542	0.250061799
113.9775107	0.244119936
114.4774175	0.244522774
114.977287	0.242810712
115.4770559	0.24109865
115.9769704	0.242710002
116.4766448	0.238178073
116.9767704	0.240595102
117.476353	0.231732662
117.9765398	0.237875944
118.4763729	0.230624857
118.9762839	0.231229114
119.4761651	0.206152438
119.9760525	0.225992218
120.4759037	0.206152438
120.9758057	0.206152438
121.4756611	0.206152438
121.9755295	0.206152438
122.4754267	0.206152438
122.9753009	0.206152438
123.4751146	0.206152438
123.9750616	0.206152438
124.4749345	0.206152438
124.9748109	0.206152438
125.4746684	0.206152438
125.9745386	0.205749599
126.4743525	0.206051728
126.9742446	0.204943923
127.4741489	0.20564889
127.9740217	0.202829023
128.4737628	0.202526894
128.9737872	0.202627604
129.4735628	0.198196384
129.9735642	0.199203479
130.4734047	0.195376516
130.9733746	0.19678645
131.4731642	0.192153811
131.9730901	0.193563745
132.4729414	0.190038911
132.9725988	0.19225452
133.4723643	0.18792401
133.9726078	0.188628977
134.4723287	0.186413367
134.9723311	0.186010529
135.4721864	0.184701305
135.9720361	0.181075761
136.4719336	0.185003433
136.971623	0.179766537
137.4716875	0.182687114
137.9712834	0.178356603
138.4714564	0.180370794
138.9710327	0.176241703
139.4712045	0.178054475
139.9707797	0.173824674
140.4709676	0.173623255
140.9708298	0.173018997
141.4707054	0.171407645
141.9706325	0.172817578
142.4704547	0.17019913
142.9703949	0.172213321
143.4701767	0.167177844
143.9697912	0.167479973
144.4699171	0.166775006
144.9698253	0.166573587
145.4697359	0.165264363
145.9696536	0.165062943
146.4694374	0.165163653
146.9690473	0.163250172
147.46918	0.164156558
147.9690976	0.16133669
148.4689767	0.164156558
148.9688513	0.157912566
149.4687203	0.161940948
149.9685199	0.154488441
150.4684482	0.158919661
150.9683067	0.154488441
151.4682185	0.154387732
151.9680887	0.153984894
152.4679717	0.153582055
152.9678404	0.153984894
153.4677122	0.153380636
153.9676082	0.153682765
154.4674646	0.152172122
154.9673344	0.15257496
155.4672235	0.15025864
155.966991	0.149452964
156.4670115	0.149755093
156.9668631	0.148848707
157.4665868	0.148848707
157.9666065	0.147942321
158.4662403	0.149251545
158.9663625	0.146532387
159.4659736	0.147539483
159.966106	0.14582742
160.465773	0.146834516
160.965855	0.144921035
161.4654753	0.144618906
161.9655979	0.14159762
162.4651758	0.14159762
162.9653504	0.14149691
163.4649382	0.140086976
163.9650966	0.141396201
164.4647464	0.140288396
164.9646192	0.139986267
165.4647494	0.138777752
165.9646343	0.138777752
166.4644937	0.138274205
166.9643527	0.137770657
167.4642127	0.136461433
167.9641126	0.136058595
168.4639943	0.136159304
168.9638765	0.13495079
169.46374	0.13495079
169.963364	0.133742275
170.4634909	0.135252918
170.963365	0.133138018
171.4632122	0.134245823
171.9631176	0.131526665
172.4630117	0.131627375
172.962871	0.128706798
173.4628135	0.128606088
173.9627153	0.128404669
174.4625096	0.128404669
174.9620851	0.12830396
175.4622637	0.127901122
175.9621304	0.128102541
176.4620065	0.127800412
176.9618818	0.127800412
177.4617663	0.126793317
177.9616329	0.126692607
178.4616325	0.127196155
178.9613743	0.125786221
179.4613192	0.126289769
179.9608383	0.124174868
180.4610098	0.125584802
180.9608484	0.124376287
181.460456	0.12387274
181.9606401	0.124074159
182.4605838	0.123268482
182.9604217	0.124174868
183.4600074	0.122362097
183.9599264	0.122362097
184.4599848	0.121757839
184.9595598	0.121757839
185.459773	0.121254292
185.9596474	0.12165713
186.4595689	0.121757839
186.9593925	0.122261387
187.4592684	0.121153582
187.9589179	0.121757839
188.4590194	0.121455711
188.958855	0.120851453
189.4587859	0.121052873
189.9586397	0.121153582
190.4585838	0.12155642
190.9581089	0.121757839
191.4582889	0.12165713
191.9581589	0.122059968
192.4576889	0.122966354
192.9578235	0.121858549
193.4574814	0.122966354
193.9576647	0.122160678
194.4575663	0.122462806
194.9573108	0.123067063
195.4569277	0.123369192
195.9570988	0.122865644
196.4570288	0.124779126
196.9568704	0.125383383
197.456785	0.125282673
197.9566788	0.125584802
198.4565552	0.126189059
198.9564026	0.126491188
199.4562773	0.126591897
199.9561684	0.127095445
200.4560591	0.127095445
200.9559329	0.127498283
201.455772	0.128102541
201.9556865	0.128404669
202.4555516	0.128706798
202.955438	0.128606088
203.4553253	0.128505379
203.9552368	0.128505379
204.455139	0.128807507
204.9549925	0.128606088
205.4547969	0.128606088
205.954681	0.128606088
206.4545457	0.13041886
206.9544186	0.128706798
207.4543217	0.130720989
207.9541921	0.131627375
208.4540706	0.133238727
208.9536616	0.13273518
209.4537842	0.131728084
209.9536071	0.131627375
210.453537	0.132332341
210.9533462	0.131728084
211.4532829	0.13051957
211.9531038	0.131325246
212.4529169	0.130720989
212.952797	0.132130922
213.4527063	0.132332341
213.95258	0.130821698
214.4525939	0.131929503
214.9524661	0.128807507
215.4523085	0.128807507
215.9521866	0.128807507
216.4520637	0.128807507
216.951931	0.128706798
217.4518145	0.128807507
217.9516847	0.128706798
218.4515582	0.128807507
218.9514535	0.128706798
219.4512916	0.128706798
219.9512016	0.128505379
220.4509659	0.12830396
220.9509454	0.128001831
221.4508211	0.128606088
221.9507263	0.127800412
222.4505558	0.128505379
222.9504468	0.12820325
223.450357	0.128001831
223.95025	0.127699702
224.4500626	0.127095445
224.9499682	0.126591897
225.4496617	0.126189059
225.9496761	0.126793317
226.4493227	0.126491188
226.9495179	0.126390478
227.4490922	0.125484092
227.9492222	0.126591897
228.4490939	0.125584802
228.9489543	0.12598764
229.4488114	0.124779126
229.948731	0.123973449
230.4486144	0.124779126
230.9485111	0.123369192
231.4483494	0.12387274
231.9482053	0.122764935
232.4480839	0.12387274
232.9479765	0.123167773
233.4478605	0.122865644
233.9477182	0.122362097
234.4475693	0.122462806
234.9475505	0.121757839
235.4473235	0.12165713
235.9472517	0.121959258
236.4470692	0.121153582
236.9468661	0.12155642
237.4468522	0.121355001
237.9467744	0.12155642
238.4466058	0.121757839
238.9464963	0.121052873
239.446317	0.120952163
239.9459398	0.120650034
240.4461038	0.120549325
240.9459428	0.120347906
241.4458835	0.120146487
241.9457213	0.11934081
242.4456358	0.120851453
242.9454936	0.11944152
243.4454772	0.119743648
243.945267	0.120146487
244.4452025	0.118837263
244.9451477	0.119743648
245.4448931	0.118937972
245.9447401	0.119743648
246.4446244	0.11934081
246.9444861	0.119542229
247.4444	0.119139391
247.9442376	0.119542229
248.4441705	0.118937972
248.9439513	0.119038682
249.443837	0.119240101
249.9437431	0.117830167
250.443465	0.119139391
250.943476	0.11722591
251.443137	0.119139391
251.9432561	0.118837263
252.4429156	0.118233005
252.9427886	0.117930877
253.4426584	0.119038682
253.9427532	0.120045777
254.4423432	0.11934081
254.942504	0.119743648
255.4423788	0.118031586
255.9423082	0.119844358
256.4421279	0.119642939
256.9420185	0.11944152
257.4418969	0.119743648
257.9417648	0.119945068
258.4416441	0.120750744
258.9415166	0.121254292
259.4413993	0.120851453
259.9410149	0.121757839
260.4411208	0.121757839
260.9410638	0.121959258
261.440894	0.122160678
261.9407775	0.123268482
262.440644	0.125484092
262.9405544	0.125484092
263.4403941	0.127196155
263.9402893	0.127598993
264.440179	0.128606088
264.94005	0.128404669
265.4398918	0.13051957
265.9397707	0.131325246
266.4396669	0.135051499
266.9395682	0.135655756
267.4394869	0.137267109
267.9392908	0.139079881
268.4391135	0.140086976
268.9390394	0.14159762
269.4388987	0.141396201
269.9385568	0.146935225
270.4386442	0.147338064
270.9385446	0.149251545
271.4384582	0.15046006
271.9382594	0.151366445
272.4381243	0.153481346
272.9380341	0.153582055
273.4378355	0.154387732
273.9377791	0.154589151
274.4376161	0.165465782
274.9375556	0.164962234
275.4374554	0.167278553
275.9370947	0.167479973
276.4371515	0.169091325
276.9369229	0.171508354
277.4369204	0.17251545
277.9365778	0.174026093
278.436637	0.175335317
278.9362585	0.17916228
279.4364454	0.178356603
279.9360003	0.180370794
280.436178	0.179565118
280.9359303	0.180068666
281.4358936	0.1835935
281.9357734	0.180270085
282.4356417	0.186413367
282.9355814	0.182989242
283.4353789	0.186010529
283.9353189	0.184902724
284.4351906	0.187017624
284.9350363	0.18792401
285.4349137	0.189333944
285.9348169	0.190945296
286.4346515	0.190542458
286.9345637	0.192657359
287.4344404	0.190844587
287.9342825	0.19245594
288.4341519	0.190945296
288.9340565	0.192858778
289.4339337	0.191952392
289.9338064	0.192556649
290.4335584	0.192758068
290.9335798	0.193060197
291.4332592	0.193160906
291.9333066	0.192758068
292.4330791	0.194369421
292.9330795	0.192858778
293.4329315	0.194168002
293.9327092	0.193261616
294.4327168	0.193060197
294.9325418	0.193463035
295.4321779	0.193261616
295.9322851	0.19678645
296.4322099	0.195577935
296.9320792	0.197692836
297.431949	0.196484321
297.9318262	0.197189288
298.4316674	0.196585031
298.9316051	0.197289998
299.4314481	0.19688716
299.9313467	0.196484321
300.430954	0.197894255
300.9311036	0.19688716
301.4309471	0.198599222
301.9308208	0.198498512
302.4306811	0.199203479
302.9306433	0.199505608
303.4304726	0.199304189
303.9300633	0.201419089
304.4302171	0.199606317
304.9301065	0.202124056
305.4297004	0.200009155
305.9298499	0.201721218
306.4297154	0.202829023
306.9295901	0.203131151
307.429443	0.204238956
307.9291994	0.204339666
308.4291807	0.205346761
308.9288405	0.204742504
309.428946	0.205749599
309.928859	0.205850309
310.4286232	0.205850309
310.9285552	0.20564889
311.4284981	0.205850309
311.9284583	0.205951019
312.4282273	0.206152438
312.9281169	0.206051728
313.4279832	0.206152438
313.9275635	0.206152438
314.4277001	0.206152438
314.9276487	0.206152438
315.4274831	0.206152438
315.9271437	0.206152438
316.4272303	0.206152438
316.9270884	0.206152438
317.4269753	0.206152438
317.926878	0.206152438
318.4267157	0.206152438
318.9266202	0.206152438
319.4264984	0.206152438
319.9263971	0.206152438
320.4262456	0.206152438
320.9261264	0.225186542
321.4260051	0.226092927
321.9258804	0.230926986
322.4257424	0.230322728
322.925616	0.231229114
323.4254999	0.231430533
323.9252448	0.235257496
324.4249562	0.235559625
324.9251133	0.238580911
325.4246985	0.239185168
325.9248673	0.239285878
326.4244842	0.242710002
326.9246333	0.241602197
327.4244886	0.243717098
327.9243839	0.24311284
328.424239	0.244623484
328.9241354	0.244422065
329.4240436	0.249155413
329.9236248	0.24975967
330.4236877	0.252277409
330.923646	0.254593729
331.4235131	0.254493019
331.9234042	0.257010758
332.4232545	0.256910048
332.9231617	0.257615015
333.4229915	0.257715724
333.9229275	0.257715724
334.4227499	0.262650492
334.9226792	0.265571069
335.4224985	0.268290227
335.922408	0.267887388
336.4222695	0.270405127
336.9221498	0.269901579
337.4220223	0.273929961
337.9219013	0.274534218
338.4217253	0.275037766
338.9215496	0.276649119
339.4214854	0.276850538
339.9214957	0.279166857
340.4212615	0.279972534
340.9209254	0.282691691
341.4210222	0.282792401
341.9205994	0.287827878
342.4207939	0.283497368
342.9206468	0.288130007
343.4204978	0.288633555
343.9203742	0.288633555
344.4203137	0.287727169
344.9200237	0.288230716
345.4200521	0.287223621
345.9199442	0.286619364
346.4197922	0.288331426
346.9196652	0.286720073
347.4195518	0.288935683
347.9194357	0.283698787
348.4192578	0.285712978
348.9191683	0.283195239
349.4190249	0.28309453
349.9189326	0.28299382
350.4187935	0.282288853
350.9186637	0.282792401
351.4182496	0.281583886
351.9184148	0.281684596
352.4180266	0.279368276
352.9181876	0.279166857
353.4177289	0.276548409
353.9179478	0.276649119
354.417629	0.274735637
354.9176839	0.274534218
355.4174312	0.270606546
355.9174278	0.270002289
356.4173489	0.268995193
356.9171561	0.267283131
357.417057	0.264966812
357.9169255	0.257615015
358.4168014	0.259528496
358.9166796	0.257715724
359.4165915	0.257312886
359.916428	0.256607919
360.4163503	0.255802243
360.9161809	0.254694438
361.4160432	0.254090181
361.9157619	0.253586633
362.4158232	0.252579538
362.9156783	0.250666056
363.415593	0.249155413
363.9154379	0.245227741
364.4153653	0.242105745
364.9151995	0.242508583
365.4150786	0.239588006
365.9149404	0.238681621
366.4148098	0.238077363
366.9146654	0.234753948
367.4145768	0.231934081
367.9144763	0.230826276
368.4143368	0.231229114
368.9142068	0.225690089
369.4141016	0.227301442
369.9139394	0.208670176
370.4138141	0.206152438
370.9136879	0.206152438
371.4135968	0.206152438
371.9134159	0.206152438
372.4133383	0.206152438
372.9131819	0.206152438
373.4128702	0.206152438
373.9129175	0.206152438
374.4125814	0.206051728
374.9127176	0.206152438
375.4123256	0.206152438
375.9120472	0.206051728
376.4120606	0.206051728
376.9121812	0.205951019
377.4117943	0.206152438
377.9119532	0.205246052
378.4115563	0.20564889
378.9117002	0.204843214
379.411279	0.204339666
379.9114935	0.203030442
380.4113482	0.201318379
380.9112235	0.202325475
381.4110874	0.199505608
381.9108764	0.200009155
382.4108452	0.198498512
382.9106978	0.198599222
383.4106189	0.197390707
383.9104701	0.196383612
384.4101564	0.194973678
384.9102181	0.193160906
385.4101104	0.192858778
385.9099695	0.191650263
386.4098424	0.192556649
386.9097404	0.189031815
387.4095886	0.19013962
387.9094619	0.188226139
388.4094014	0.187823301
388.909205	0.18802472
389.4091108	0.185204852
389.9088983	0.186111238
390.4088649	0.184499886
390.9087417	0.183895628
391.4086497	0.180270085
391.9083806	0.180370794
392.408365	0.180270085
392.9080103	0.179867247
393.4081034	0.179565118
393.9077557	0.17916228
394.4078488	0.179766537
394.9077504	0.177651637
395.4076299	0.178860151
395.9075064	0.176745251
396.4073399	0.177047379
396.9072231	0.175536736
397.4070859	0.175133898
397.9069659	0.173723964
398.4068958	0.172616159
398.9068158	0.173321126
399.4067147	0.171105516
399.9064872	0.171508354
400.4063772	0.167379263
400.906293	0.167479973
401.4061156	0.167177844
401.9060036	0.167278553
402.4058859	0.167379263
402.9054375	0.166573587
403.4055846	0.166976425
403.9055042	0.165667201
404.4053552	0.166372168
404.9053443	0.164559396
405.4048912	0.164257267
405.9050122	0.164559396
406.4048899	0.164257267
406.9047323	0.164458686
407.4046336	0.162948043
407.9046088	0.163149462
408.4043757	0.159020371
408.9042845	0.159826047
409.4041509	0.154589151
409.9039793	0.154488441
410.4038888	0.154589151
410.9037279	0.154488441
411.4036421	0.154387732
411.9035	0.154387732
412.4034205	0.154589151
412.9032772	0.154387732
413.4031804	0.154287022
413.9029962	0.154387732
414.4026548	0.154488441
414.9026221	0.154186313
415.4026443	0.153582055
415.9023658	0.154085603
416.4024071	0.153783474
416.9019959	0.153380636
417.4021478	0.152977798
417.9017249	0.152172122
418.4018936	0.152071412
418.9017742	0.151769284
419.4016421	0.151869993
419.9015438	0.149755093
420.4013941	0.149855802
420.9010136	0.14814374
421.4012858	0.149251545
421.901133	0.148848707
422.401085	0.148445869
422.9008416	0.147338064
423.4006696	0.147338064
423.9005367	0.147237354
424.4004217	0.146532387
424.9002933	0.146633097
425.4001608	0.14582742
425.8998163	0.146330968
426.3999107	0.145626001
426.9000281	0.145626001
427.3996662	0.146431678
427.8995367	0.145021744
428.3993895	0.145424582
428.8992655	0.144115358
429.3991366	0.145323873
429.8990609	0.143108263
430.3989097	0.144417487
430.8983255	0.14159762
431.398695	0.141396201
431.8985388	0.141295491
432.3984371	0.140389105
432.8982761	0.141396201
433.3978738	0.140590524
433.8980343	0.140993362
434.3977365	0.140389105
434.8978039	0.140086976
435.3976272	0.139784848
435.8971357	0.139583429
436.3974302	0.139482719
436.8972742	0.139180591
437.3971736	0.13938201
437.8970277	0.138274205
438.3967051	0.139583429
438.8968094	0.138072786
439.3964054	0.138777752
439.8965345	0.137367819
440.3960015	0.1371664
440.8962995	0.136964981
441.3962278	0.136864271
441.8960626	0.136864271
442.3959444	0.135957885
442.8957981	0.136562142
443.3956742	0.135252918
443.8955325	0.135857176
444.3954153	0.135353628
444.8953303	0.13495079
445.3952193	0.13495079
445.8950693	0.133742275
446.3949222	0.135152209
446.8948101	0.134245823
447.3947496	0.133943694
447.8945842	0.133742275
448.3944364	0.133742275
448.8943152	0.13051957
449.3942438	0.131828794
449.8940823	0.131023117
450.3939369	0.129008927
450.8938025	0.129713893
451.3936865	0.128706798
451.8935615	0.128807507
452.4009576	0.128606088
452.893306	0.128706798
453.3932143	0.128404669
453.8929539	0.128505379
454.3928154	0.128505379
454.8925961	0.12830396
455.392711	0.128505379
455.8925736	0.128001831
456.3924514	0.128404669
456.8922995	0.127598993
457.3921993	0.128102541
457.8920763	0.128404669
458.3919606	0.128001831
458.8918229	0.127397574
459.3916756	0.128001831
459.8915798	0.127196155
460.3914294	0.126994736
460.8912964	0.126994736
461.3912131	0.126289769
461.8909589	0.126189059
462.390916	0.126491188
462.8907042	0.127095445
463.3907142	0.12598764
463.8905949	0.125584802
464.3904818	0.125584802
464.8903369	0.124476997
465.3902922	0.125282673
465.8900668	0.124678416
466.389806	0.124779126
466.8897026	0.124779126
467.3895983	0.124476997
467.8895914	0.12387274
468.3892472	0.122362097
468.8893338	0.123671321
469.3889511	0.123067063
469.889087	0.122966354
470.3889674	0.122059968
470.8888884	0.122261387
471.3887587	0.122059968
471.8885721	0.12165713
472.3884711	0.122160678
472.8883772	0.121153582
473.3882497	0.12155642
473.8880675	0.121254292
474.3877116	0.12165713
474.8878705	0.12165713
475.3877398	0.120952163
475.8875888	0.120247196
476.3874652	0.119542229
476.8873575	0.119945068
477.3872256	0.120247196
477.8871008	0.120952163
478.3871428	0.120851453
478.8868686	0.120045777
479.3867429	0.11944152
479.8866217	0.117628748
480.3865027	0.116218814
480.8863502	0.117427329
481.3862549	0.116621653
481.8861416	0.116722362
482.3859945	0.117628748
482.8859202	0.115916686
483.3857621	0.115715267
483.885474	0.115614557
484.3855326	0.115312428
484.8853924	0.115413138
485.3852591	0.1150103
485.8851315	0.115413138
486.3850026	0.115413138
486.8846157	0.115916686
487.3847746	0.114808881
487.8843926	0.114103914
488.3844899	0.114708171
488.8841671	0.113499657
489.3840941	0.114305333
489.883869	0.113499657
490.3839994	0.113298238
490.8836012	0.114103914
491.3838023	0.112895399
491.883344	0.112291142
492.3835047	0.109874113
492.8829441	0.111888304
493.383257	0.111485466
493.8831589	0.110679789
494.3829807	0.107054246
494.8828454	0.107457084
495.3826607	0.103025864
495.8826434	0.103025864
496.3820628	0.103025864
496.8823972	0.103025864
497.382219	0.103025864
497.8821517	0.103025864
498.3820666	0.103025864
498.8818667	0.103025864
499.3816172	0.103025864
499.8816288	0.103025864
500.3814738	0.103025864
500.8813834	0.103025864
501.3812782	0.102925154
501.8811287	0.103025864
502.3809934	0.102925154
502.8808719	0.103025864
503.3807568	0.102925154
503.8806272	0.103025864
504.3804983	0.103025864
504.8804077	0.103025864
505.3802773	0.103025864
505.8801396	0.103025864
506.3799469	0.103025864
506.8798978	0.103025864
507.3797884	0.102925154
507.8796639	0.103025864
508.3791653	0.102925154
508.8793245	0.103025864
509.3792845	0.103025864
509.8791582	0.103025864
510.3790654	0.102824445
510.87892	0.103025864
511.3787826	0.103025864
511.8786562	0.103025864
512.378537	0.103025864
512.8784255	0.103025864
513.378173	0.103025864
513.8781394	0.103025864
514.3779645	0.103025864
514.8780008	0.103025864
515.3779067	0.102925154
515.877765	0.103025864
516.3775812	0.103025864
516.8774334	0.102824445
517.3772903	0.102824445
517.8771966	0.103025864
518.3769495	0.103025864
518.8769247	0.102925154
519.3766407	0.103025864
519.8766954	0.103025864
520.3763627	0.102925154
520.8764335	0.103025864
521.3790164	0.102824445
521.8761767	0.103025864
522.3757713	0.102925154
522.8759207	0.102925154
523.3755288	0.102925154
523.8756606	0.102925154
524.3754061	0.102925154
524.8754154	0.102925154
525.375303	0.102925154
525.8751826	0.103025864
526.3750531	0.102925154
526.8749118	0.102824445
527.374813	0.102925154
527.874227	0.102824445
528.3745705	0.102723735
528.8744459	0.102824445
529.3743341	0.103025864
529.8742105	0.102623026
530.3741088	0.102824445
530.8736724	0.102522316
531.3735927	0.102723735
531.8737075	0.102421607
532.373132	0.102320897
532.873377	0.102723735
533.3731935	0.102723735
533.873173	0.102623026
534.3727891	0.102623026
534.8728404	0.102824445
535.3728366	0.102320897
535.8726784	0.102522316
536.3723589	0.102320897
536.8724752	0.102320897
537.3723319	0.102119478
537.8722131	0.102320897
538.3721039	0.102824445
538.8719154	0.102320897
539.3717128	0.102220188
539.8716747	0.10181735
540.3715869	0.101918059
540.8711729	0.10181735
541.3710267	0.101515221
541.8709345	0.10171664
542.3711085	0.101313802
542.8706655	0.101414511
543.3708459	0.100910964
543.8707418	0.101213092
544.3703175	0.100105287
544.8704755	0.100709545
545.3703413	0.100910964
545.8702365	0.10181735
546.3700985	0.101112383
546.869971	0.100810254
547.3698526	0.100608835
547.8697136	0.100508125
548.3695821	0.100508125
548.8694718	0.100105287
549.3693367	0.100306706
549.8691755	0.100004578
550.3691292	0.100508125
550.8689368	0.100205997
551.3688303	0.09940032
551.8687493	0.09940032
552.368466	0.098796063
552.8684889	0.098796063
553.368087	0.098292515
553.8681124	0.098796063
554.3680485	0.098896773
554.867984	0.098091096
555.3678563	0.097889677
555.8676926	0.096983291
556.367636	0.097889677
556.8674921	0.097084001
557.3673551	0.09718471
557.867235	0.097084001
558.3671192	0.09738613
558.8669967	0.096781872
559.3668705	0.096379034
559.8667734	0.096479744
560.3664923	0.096479744
560.8664794	0.096580453
561.3663733	0.096479744
561.8662664	0.096580453
562.366138	0.096681163
562.8659327	0.096177615
563.3657517	0.096177615
563.8656466	0.095875486
564.3652703	0.095573358
564.8655012	0.09517052
565.3653734	0.095271229
565.8652449	0.09517052
566.3651221	0.095774777
566.8650141	0.09506981
567.3648763	0.094868391
567.8647236	0.094566262
568.3646525	0.094465553
568.8644081	0.094264134
569.3644168	0.093962005
569.8640333	0.094264134
570.3641148	0.094264134
570.8638094	0.092652781
571.3639045	0.0928542
571.8637572	0.093559167
572.3636517	0.093357748
572.8635223	0.093659876
573.3634642	0.094062715
573.8633568	0.093055619
574.3631249	0.094062715
574.8630493	0.093659876
575.3629277	0.091947814
575.8627569	0.093055619
576.3626489	0.092552071
576.8624985	0.092652781
577.3623903	0.091746395
577.8622768	0.092048524
578.3621527	0.093257038
578.862049	0.092048524
579.3618686	0.091847105
579.861763	0.092350652
580.3616661	0.092149233
580.8615388	0.090537881
581.3614035	0.091544976
581.8612765	0.090135042
582.3611523	0.091242847
582.8610532	0.090135042
583.3607144	0.090034333
583.8607752	0.090034333
584.3605421	0.090135042
584.8605351	0.090135042
585.3604183	0.089832914
585.8602601	0.089832914
586.3599951	0.090034333
586.860056	0.089933623
587.3599887	0.089832914
587.8598337	0.089430076
588.3593927	0.089127947
588.8595459	0.089530785
589.35916	0.089127947
589.8592889	0.089631495
590.358832	0.089732204
590.8590452	0.089631495
591.3584853	0.089430076
591.8587839	0.089430076
592.3582416	0.089732204
592.8585246	0.089430076
593.3584147	0.088926528
593.8582909	0.089430076
594.3578671	0.089530785
594.8577701	0.088725109
595.3579749	0.088825818
595.8578018	0.089027237
596.3576793	0.08852369
596.8575769	0.088221561
597.3574072	0.088624399
597.8573286	0.088725109
598.357168	0.089430076
598.8570472	0.088926528
599.3569332	0.088825818
599.8568051	0.087718013
600.3566815	0.08842298
600.8565635	0.087617304
601.3564172	0.088020142
601.8563069	0.088120851
602.3561745	0.088120851
602.856074	0.088221561
603.3559252	0.087214466
603.855827	0.087617304
604.3556469	0.087415885
604.8555511	0.087013046
605.3554236	0.086710918
605.8553405	0.087013046
606.3551904	0.087315175
606.854795	0.087415885
607.3549406	0.087315175
607.8545479	0.087013046
608.3546937	0.087315175
608.8545673	0.087516594
609.3544408	0.087818723
609.8543108	0.088020142
610.3541954	0.088221561
610.8539604	0.088020142
611.3539499	0.087415885
611.8538354	0.087113756
612.3536877	0.086912337
612.8535887	0.086509499
613.3534417	0.08620737
613.8533011	0.086509499
614.3531886	0.086509499
614.8531016	0.086912337
615.353024	0.085300984
615.8528669	0.085502403
616.3527217	0.085300984
616.8521434	0.084394598
617.3524371	0.084898146
617.8523391	0.085300984
618.3522515	0.086005951
618.8520558	0.085502403
619.351999	0.085200275
619.8518394	0.085905241
620.3517203	0.085200275
620.8515893	0.085502403
621.3514561	0.086005951
621.8513282	0.08620737
622.3511955	0.08630808
622.85107	0.085502403
623.3509932	0.085401694
623.8508409	0.084495308
624.3507564	0.085099565
624.8506142	0.084495308
625.3501874	0.084193179
625.8503918	0.084293889
626.3502209	0.084998856
626.8500939	0.083790341
627.3499929	0.083689631
627.8498489	0.083286793
628.349737	0.082883955
628.8496177	0.082883955
629.3494966	0.082380407
629.8493579	0.082883955
630.3492094	0.083689631
630.8491025	0.083790341
631.3490032	0.083790341
631.8488742	0.082581827
632.3487496	0.082883955
632.8484906	0.083085374
633.3484645	0.083286793
633.8483306	0.083689631
634.3482333	0.083588922
634.8481488	0.083689631
635.3479752	0.083286793
635.8475585	0.083488212
636.3477362	0.083790341
636.8476057	0.083790341
637.3474808	0.08399176
637.8473557	0.084293889
638.3472482	0.084193179
638.847058	0.084293889
639.346996	0.083588922
639.8469141	0.083891051
640.3467399	0.083790341
640.8465461	0.083488212
641.3465524	0.083790341
641.8463292	0.083387503
642.3462492	0.083286793
642.8461339	0.083085374
643.3460595	0.083488212
643.8455855	0.083186084
644.3457255	0.083186084
644.845441	0.083085374
645.3455165	0.083286793
645.8453707	0.083588922
646.3452988	0.08399176
646.8451376	0.083588922
647.3450417	0.083186084
647.8448797	0.082984665
648.3447784	0.082178988
648.8446114	0.082078279
649.3445314	0.082178988
649.8443879	0.081977569
650.3442913	0.082078279
650.844154	0.081574731
651.3440322	0.08177615
651.8439538	0.080769055
652.343824	0.080869764
652.8436394	0.081272602
653.3435169	0.080668345
653.8433805	0.081171893
654.3428215	0.082078279
654.8431351	0.080567636
655.3430092	0.080668345
655.8428647	0.079459831
656.3427974	0.080466926
656.8425248	0.081474022
657.3425067	0.080869764
657.8423776	0.081675441
658.3422382	0.081272602
658.8420603	0.081675441
659.341896	0.081171893
659.8418811	0.081373312
660.3417806	0.082279698
660.8416496	0.082078279
661.3415416	0.082481117
661.8413078	0.082883955
662.3412787	0.083085374
662.8411595	0.082481117
663.3410042	0.083186084
663.8409083	0.083286793
664.3407907	0.08399176
664.8405937	0.08409247
665.3404977	0.084696727
665.8403847	0.085703822
666.3401886	0.085703822
666.8398509	0.08630808
667.3400254	0.085804532
667.8399416	0.08630808
668.3395985	0.086710918
668.8396659	0.086610208
669.3392347	0.087113756
669.8394569	0.087315175
670.3392687	0.088120851
670.8392126	0.087919432
671.3390229	0.088221561
671.8385322	0.089127947
672.3387974	0.089127947
672.8386707	0.089329366
673.338539	0.089732204
673.838404	0.089832914
674.3382827	0.089832914
674.838194	0.089933623
675.3380355	0.090034333
675.8379571	0.090135042
676.3377771	0.090034333
676.8375533	0.090135042
677.3373476	0.089933623
677.8373265	0.09063859
678.3373083	0.092048524
678.8367467	0.092149233
679.3370701	0.092652781
679.8367124	0.0928542
680.3368	0.092451362
680.836696	0.092552071
681.3365602	0.092249943
681.8364557	0.093055619
682.3363002	0.096076905
682.8362175	0.096479744
683.3360765	0.096882582
683.8359505	0.09506981
684.3358099	0.091444266
684.8356945	0.425296407
685.3355648	0.018530556
685.835464	0.012790112
686.3353013	0.012286564
686.8349219	0.012790112
687.3350756	0.014200046
687.8349506	0.016113527
688.3348035	0.012790112
688.8345858	0.210986496
689.3345587	0.087415885
689.83444	0.014401465
690.334315	0.012387274
690.8341873	0.012387274
691.3340522	0.012588693
691.8339809	0.012588693
692.3337872	0.074424353
692.8337436	0.070093843
693.3335623	0.06848249
693.8333938	0.068986038
694.3333192	0.071403067
694.833219	0.07079881
695.3331006	0.072813001
695.8329374	0.071403067
696.3327417	0.069892424
696.832634	0.080567636
697.3325959	0.540709545
697.8324765	0.398709087
698.3323309	0.397198444
698.831993	0.401025406
699.3318307	0.443424125
699.8319519	0.031522087
700.3319134	0.104335088
700.8316982	0.515532158
701.3315826	0.35369192
701.8314405	0.412405585
702.3313453	0.412405585
702.8312021	0.412405585
703.3310575	0.392867933
703.8308373	0.386623941
704.3308941	0.379876402
704.8306891	0.26758526
705.3304424	0.339290455
705.8304	0.051462577
706.3303995	0.035651179
706.8302176	0.132433051
707.3300977	0.584618906
707.829975	0.229416342
708.3297384	0.229517052
708.8296458	0.265470359
709.329483	0.288935683
709.8293473	0.299308766
710.3290757	0.30061799
710.8290822	0.300013733
711.3292023	0.29618677
711.8290168	0.294373999

## Sheet: Fig. 6a
Luminescence (arbitrary units)	Control	HibA	HibA-∆∆	HibA-Nter
Exp. 1	324869	17133	35924	290174
Exp. 2	192225	20394	35378	272582
Exp. 3	302807	36346	35122	213983

## Sheet: Fig. 6b
Time (h)	0	2	3	4	5	6	7	8	9	24
REF WT 1 (Cells/mL)	1183633	1205179	2.40419e+06	5099800	10040918	16140918	31454422	6.22022e+07	9.78882e+07	1.63054e+08
REF WT 2 (Cells/mL)	1257485	1598802	4.36718e+06	7.1477e+06	1.39232e+07	30089820	54550898	122255489	1.43623e+08	1.23906e+08
REF WT 3 (Cells/mL)	1018000	1205589	3398969	6.18563e+06	13338323	28810000	7.21257e+07	1.44511e+08	160349365	135229541
ΔrcrA 1 (Cells/mL)	1356000	972056	1.15269e+06	1.73806e+06	3212749	7035928	1.34132e+07	2.29248e+07	5.44048e+07	212275449
ΔrcrA 2 (Cells/mL)	1415170	1063872	1.3298e+06	1.62176e+06	3314371	6.83633e+06	13333333	2.12012e+07	44895009	1.37485e+08
ΔrcrA 3 (Cells/mL)	1348606	1150000	1.46673e+06	2.0677e+06	2814966	8163673	1.64571e+07	3.16168e+07	7.16802e+07	1.18705e+08

## Sheet: Fig. 6c
time (min)	mAU (top graph)		time (min)	mAU (bottom graph)
4	103.1121		4	103.1121
4.002	103.1121		4.002	103.1121		* Values in blue contain artifacts due to fraction change signal and have therefore not been represented for clarity.
4.003	103.1121		4.003	103.1121
4.005	103.1121		4.005	103.1121
4.007	103.1121		4.007	103.1121
4.008	103.1121		4.008	103.1121
4.01	103.1121		4.01	103.1121
4.012	103.1121		4.012	103.1121
4.013	103.1121		4.013	103.1121
4.015	103.1121		4.015	103.1121
4.017	103.1121		4.017	103.1121
4.018	103.1121		4.018	103.1121
4.02	103.1121		4.02	103.1121
4.022	103.1121		4.022	103.1121
4.023	103.1121		4.023	103.1121
4.025	103.1121		4.025	103.1121
4.027	103.1121		4.027	103.1121
4.028	103.1121		4.028	103.1121
4.03	103.1121		4.03	103.1121
4.032	103.1121		4.032	103.1121
4.033	103.1121		4.033	103.1121
4.035	103.1121		4.035	103.1121
4.037	103.1121		4.037	103.1121
4.038	103.1121		4.038	103.1121
4.04	103.1121		4.04	103.1121
4.042	103.1121		4.042	103.1121
4.043	103.1121		4.043	103.1121
4.045	103.1121		4.045	103.1121
4.047	103.1121		4.047	103.1121
4.048	103.1121		4.048	103.1121
4.05	103.1121		4.05	103.1121
4.052	103.1121		4.052	103.1121
4.053	103.1121		4.053	103.1121
4.055	103.1121		4.055	103.1121
4.057	103.1121		4.057	103.1121
4.058	103.1121		4.058	103.1121
4.06	103.1121		4.06	103.1121
4.062	103.1121		4.062	103.1121
4.063	103.1121		4.063	103.1121
4.065	103.1121		4.065	103.1121
4.067	103.1121		4.067	103.1121
4.068	103.1121		4.068	103.1121
4.07	103.1121		4.07	103.1121
4.072	103.1121		4.072	103.1121
4.073	103.1121		4.073	103.1121
4.075	103.1121		4.075	103.1121
4.077	103.1121		4.077	103.1121
4.078	103.1121		4.078	103.1121
4.08	103.1121		4.08	103.1121
4.082	103.1121		4.082	103.1121
4.083	103.1121		4.083	103.1121
4.085	103.1121		4.085	103.1121
4.087	103.1121		4.087	103.1121
4.088	103.1121		4.088	103.1121
4.09	103.1121		4.09	103.1121
4.092	103.1121		4.092	103.1121
4.093	103.1121		4.093	103.1121
4.095	103.1121		4.095	103.1121
4.097	103.1121		4.097	103.1121
4.098	103.1121		4.098	103.1121
4.1	103.1121		4.1	103.1121
4.102	103.1121		4.102	103.1121
4.103	103.1121		4.103	103.1121
4.105	103.1121		4.105	103.1121
4.107	103.1121		4.107	103.1121
4.108	103.1121		4.108	103.1121
4.11	103.1121		4.11	103.1121
4.112	103.1121		4.112	103.1121
4.113	103.1121		4.113	103.1121
4.115	103.1121		4.115	103.1121
4.117	103.1121		4.117	103.1121
4.118	103.1121		4.118	103.1121
4.12	103.1121		4.12	103.1121
4.122	103.1121		4.122	103.1121
4.123	103.1121		4.123	103.1121
4.125	103.1121		4.125	103.1121
4.127	103.1121		4.127	103.1121
4.128	103.1121		4.128	103.1121
4.13	103.1121		4.13	103.1121
4.132	103.1121		4.132	103.1121
4.133	103.1121		4.133	103.1121
4.135	103.1121		4.135	103.1121
4.137	103.1121		4.137	103.1121
4.138	103.1121		4.138	103.1121
4.14	103.1121		4.14	103.1121
4.142	103.1121		4.142	103.1121
4.143	103.1121		4.143	103.1121
4.145	103.1121		4.145	103.1121
4.147	103.1121		4.147	103.1121
4.148	103.1121		4.148	103.1121
4.15	103.1121		4.15	103.1121
4.152	103.1121		4.152	103.1121
4.153	103.1121		4.153	103.1121
4.155	103.1121		4.155	103.1121
4.157	103.1121		4.157	103.1121
4.158	103.1121		4.158	103.1121
4.16	103.1121		4.16	103.1121
4.162	103.1121		4.162	103.1121
4.163	103.1121		4.163	103.1121
4.165	103.1121		4.165	103.1121
4.167	103.1121		4.167	103.1121
4.168	103.1121		4.168	103.1121
4.17	103.1121		4.17	103.1121
4.172	103.1121		4.172	103.1121
4.173	103.1121		4.173	103.1121
4.175	103.1121		4.175	103.1121
4.177	103.1121		4.177	103.1121
4.178	103.1121		4.178	103.1121
4.18	103.1121		4.18	103.1121
4.182	103.1121		4.182	103.1121
4.183	103.1121		4.183	103.1121
4.185	103.1121		4.185	103.1121
4.187	103.1121		4.187	103.1121
4.188	103.1121		4.188	103.1121
4.19	103.1121		4.19	103.1121
4.192	103.1121		4.192	103.1121
4.193	103.1121		4.193	103.1121
4.195	103.1121		4.195	103.1121
4.197	103.1121		4.197	103.1121
4.198	103.1121		4.198	103.1121
4.2	103.1121		4.2	103.1121
4.202	103.1121		4.202	103.1121
4.203	103.1121		4.203	103.1121
4.205	103.1121		4.205	103.1121
4.207	103.1121		4.207	103.1121
4.208	103.1121		4.208	103.1121
4.21	103.1121		4.21	103.1121
4.212	103.1121		4.212	103.1121
4.213	103.1121		4.213	103.1121
4.215	103.1121		4.215	103.1121
4.217	103.1121		4.217	103.1121
4.218	103.1121		4.218	103.1121
4.22	103.1121		4.22	103.1121
4.222	103.1121		4.222	103.1121
4.223	103.1121		4.223	103.1121
4.225	103.1121		4.225	103.1121
4.227	103.1121		4.227	103.1121
4.228	103.1121		4.228	103.1121
4.23	103.1121		4.23	103.1121
4.232	103.1121		4.232	103.1121
4.233	103.1121		4.233	103.1121
4.235	103.1121		4.235	103.1121
4.237	103.1121		4.237	103.1121
4.238	103.1121		4.238	103.1121
4.24	103.1121		4.24	103.1121
4.242	103.1121		4.242	103.1121
4.243	103.1121		4.243	103.1121
4.245	103.1121		4.245	103.1121
4.247	103.1121		4.247	103.1121
4.248	103.1121		4.248	103.1121
4.25	103.1121		4.25	103.1121
4.252	103.1121		4.252	103.1121
4.253	103.1121		4.253	103.1121
4.255	103.1121		4.255	103.1121
4.257	103.1121		4.257	103.1121
4.258	103.1121		4.258	103.1121
4.26	103.1121		4.26	103.1121
4.262	103.1121		4.262	103.1121
4.263	103.1121		4.263	103.1121
4.265	103.1121		4.265	103.1121
4.267	103.1121		4.267	103.1121
4.268	103.1121		4.268	103.1121
4.27	103.1121		4.27	103.1121
4.272	103.1121		4.272	103.1121
4.273	103.1121		4.273	103.1121
4.275	103.1121		4.275	103.1121
4.277	103.1121		4.277	103.1121
4.278	103.1121		4.278	103.1121
4.28	103.1121		4.28	103.1121
4.282	103.1121		4.282	103.1121
4.283	103.1121		4.283	103.1121
4.285	103.1121		4.285	103.1121
4.287	103.1121		4.287	103.1121
4.288	103.1121		4.288	103.1121
4.29	103.1121		4.29	103.1121
4.292	103.1121		4.292	103.1121
4.293	103.1121		4.293	103.1121
4.295	103.1121		4.295	103.1121
4.297	103.1121		4.297	103.1121
4.298	103.1121		4.298	103.1121
4.3	103.1121		4.3	103.1121
4.302	103.1121		4.302	103.1121
4.303	103.1121		4.303	103.1121
4.305	103.1121		4.305	103.1121
4.307	103.1121		4.307	103.1121
4.308	103.1121		4.308	103.1121
4.31	103.1121		4.31	103.1121
4.312	103.1121		4.312	103.1121
4.313	103.1121		4.313	103.1121
4.315	103.1121		4.315	103.1121
4.317	103.1121		4.317	102.9246
4.318	103.1121		4.318	102.5122
4.32	103.1121		4.32	102.1372
4.322	103.1121		4.322	101.7248
4.323	103.1121		4.323	101.3498
4.325	103.1121		4.325	101.0124
4.327	103.1121		4.327	100.6374
4.328	103.1121		4.328	100.3
4.33	103.1121		4.33	100
4.332	103.1121		4.332	99.66254
4.333	103.1121		4.333	99.36258
4.335	103.1121		4.335	99.06261
4.337	103.1121		4.337	98.76266
4.338	103.1121		4.338	98.46269
4.34	103.1121		4.34	98.16273
4.342	103.1121		4.342	97.82527
4.343	103.1121		4.343	97.48782
4.345	103.1121		4.345	97.15035
4.347	103.1121		4.347	96.77541
4.348	103.1121		4.348	96.40045
4.35	103.1121		4.35	96.0255
4.352	103.1121		4.352	95.65054
4.353	103.1121		4.353	95.2381
4.355	103.1121		4.355	94.82565
4.357	103.1121		4.357	94.4132
4.358	103.1121		4.358	94.00075
4.36	103.1121		4.36	93.62579
4.362	103.1121		4.362	93.21335
4.363	103.1121		4.363	92.8009
4.365	103.1121		4.365	92.38845
4.367	103.1121		4.367	92.0135
4.368	103.1121		4.368	91.63854
4.37	103.1121		4.37	91.2261
4.372	103.1121		4.372	90.85114
4.373	103.1121		4.373	90.47619
4.375	103.1121		4.375	90.10123
4.377	103.1121		4.377	89.72629
4.378	103.1121		4.378	89.38882
4.38	103.1121		4.38	89.01387
4.382	103.1121		4.382	88.67641
4.383	103.1121		4.383	88.30146
4.385	103.1121		4.385	87.964
4.387	103.1121		4.387	87.62655
4.388	103.1121		4.388	87.28909
4.39	103.1121		4.39	86.98913
4.392	103.1121		4.392	86.65166
4.393	103.1121		4.393	86.35171
4.395	103.1121		4.395	86.05174
4.397	103.1121		4.397	85.75178
4.398	103.1121		4.398	85.45182
4.4	103.1121		4.4	85.15186
4.402	103.1121		4.402	84.85189
4.403	103.1121		4.403	84.58942
4.405	103.1121		4.405	84.28947
4.407	103.1121		4.407	84.027
4.408	103.1121		4.408	83.72704
4.41	103.1121		4.41	83.46457
4.412	103.1121		4.412	83.2021
4.413	103.1121		4.413	82.93964
4.415	103.1121		4.415	82.63967
4.417	103.1121		4.417	82.3772
4.418	103.1121		4.418	82.11474
4.42	103.1121		4.42	81.85227
4.422	103.1121		4.422	81.5898
4.423	103.1121		4.423	81.32733
4.425	103.1121		4.425	81.06487
4.427	103.1121		4.427	80.8024
4.428	103.1121		4.428	80.53993
4.43	103.1121		4.43	80.27747
4.432	103.1121		4.432	80.015
4.433	103.1121		4.433	79.75253
4.435	103.1121		4.435	79.52756
4.437	103.1121		4.437	79.26509
4.438	103.1121		4.438	79.00262
4.44	103.1121		4.44	78.77766
4.442	103.1121		4.442	78.55268
4.443	103.1121		4.443	78.29021
4.445	103.1121		4.445	78.06524
4.447	103.1121		4.447	77.87776
4.448	103.1121		4.448	77.65279
4.45	103.1121		4.45	77.42782
4.452	103.1121		4.452	77.20285
4.453	103.1121		4.453	76.97787
4.455	102.8871		4.455	76.7904
4.457	102.2122		4.457	76.60293
4.458	101.5748		4.458	76.37795
4.46	100.9374		4.46	76.19048
4.462	100.3375		4.462	76.003
4.463	99.70004		4.463	75.81552
4.465	99.06261		4.465	75.62804
4.467	98.46269		4.467	75.44057
4.468	97.86277		4.468	75.25309
4.47	97.26284		4.47	75.06562
4.472	96.66292		4.472	74.87814
4.473	96.063		4.473	74.72816
4.475	95.50056		4.475	74.54068
4.477	94.93813		4.477	74.3532
4.478	94.33821		4.478	74.20322
4.48	93.77578		4.48	74.01575
4.482	93.25085		4.482	73.86577
4.483	92.68842		4.483	73.67829
4.485	92.12598		4.485	73.52831
4.487	91.60105		4.487	73.34084
4.488	91.07612		4.488	73.19085
4.49	90.51369		4.49	73.00337
4.492	89.98875		4.492	72.85339
4.493	89.46381		4.493	72.66592
4.495	88.97638		4.495	72.51594
4.497	88.45145		4.497	72.32846
4.498	87.964		4.498	72.17847
4.5	86.83914		4.5	69.44132*
4.502	79.49007*		4.502	63.59205*
4.503	76.64042*		4.503	61.5673*
4.505	75.96551*		4.505	63.32958*
4.507	82.11474		4.507	68.65392*
4.508	83.91451		4.508	70.34121
4.51	84.17698		4.51	70.79115
4.512	83.9895		4.512	70.82864
4.513	83.61455		4.513	70.75365
4.515	83.1646		4.515	70.60368
4.517	82.75216		4.517	70.45369
4.518	82.30222		4.518	70.30371
4.52	81.85227		4.52	70.19122
4.522	81.43982		4.522	70.04124
4.523	80.98988		4.523	69.89127
4.525	80.57743		4.525	69.74128
4.527	80.16498		4.527	69.6288
4.528	79.75253		4.528	69.47881
4.53	79.34008		4.53	69.36633
4.532	78.92764		4.532	69.21635
4.533	78.51518		4.533	69.10386
4.535	78.10274		4.535	68.99138
4.537	77.72778		4.537	68.87889
4.538	77.31534		4.538	68.7664
4.54	76.94038		4.54	68.69141
4.542	76.56543		4.542	68.57893
4.543	76.19048		4.543	68.50394
4.545	75.81552		4.545	68.39145
4.547	75.44057		4.547	68.31646
4.548	75.06562		4.548	68.24147
4.55	74.72816		4.55	68.16648
4.552	74.3532		4.552	68.09149
4.553	74.01575		4.553	68.01649
4.555	73.64079		4.555	67.979
4.557	73.30334		4.557	67.90401
4.558	72.96588		4.558	67.86652
4.56	72.62842		4.56	67.79153
4.562	72.29096		4.562	67.75403
4.563	71.991		4.563	67.71654
4.565	71.65354		4.565	67.67904
4.567	71.31609		4.567	67.64155
4.568	71.01612		4.568	67.60405
4.57	70.71616		4.57	67.56655
4.572	70.3787		4.572	67.52906
4.573	70.07874		4.573	67.45407
4.575	69.77878		4.575	67.41657
4.577	69.47881		4.577	67.34158
4.578	69.17886		4.578	67.30408
4.58	68.87889		4.58	67.2291
4.582	68.57893		4.582	67.1916
4.583	68.31646		4.583	67.11661
4.585	68.01649		4.585	67.04162
4.587	67.75403		4.587	66.96663
4.588	67.45407		4.588	66.89164
4.59	67.1916		4.59	66.81665
4.592	66.92913		4.592	66.77915
4.593	66.66666		4.593	66.70416
4.595	66.4042		4.595	66.62917
4.597	66.14173		4.597	66.55418
4.598	65.87926		4.598	66.51669
4.6	65.6168		4.6	66.4417
4.602	65.39182		4.602	66.4042
4.603	65.12936		4.603	66.32921
4.605	64.86689		4.605	66.29171
4.607	64.64192		4.607	66.25422
4.608	64.41695		4.608	66.21672
4.61	64.15448		4.61	66.14173
4.612	63.92951		4.612	66.10424
4.613	63.70454		4.613	66.06674
4.615	63.47956		4.615	66.02924
4.617	63.25459		4.617	65.99175
4.618	63.02962		4.618	65.95425
4.62	62.80465		4.62	65.95425
4.622	62.61717		4.622	65.91676
4.623	62.3922		4.623	65.87926
4.625	62.16723		4.625	65.84177
4.627	61.97975		4.627	65.80428
4.628	61.75478		4.628	65.80428
4.63	61.5673		4.63	65.76678
4.632	61.37983		4.632	65.72929
4.633	61.19235		4.633	65.72929
4.635	61.00488		4.635	65.69179
4.637	60.7799		4.637	65.69179
4.638	60.62992		4.638	65.6543
4.64	60.44244		4.64	65.6543
4.642	60.25497		4.642	65.6168
4.643	60.06749		4.643	65.6168
4.645	59.88002		4.645	65.6168
4.647	59.73003		4.647	65.5793
4.648	59.54256		4.648	65.5793
4.65	59.39257		4.65	65.5793
4.652	59.2426		4.652	65.5793
4.653	59.05512		4.653	65.54181
4.655	58.90514		4.655	65.54181
4.657	58.75516		4.657	65.54181
4.658	58.60518		4.658	65.54181
4.66	58.45519		4.66	65.54181
4.662	58.30521		4.662	65.54181
4.663	58.15523		4.663	65.54181
4.665	58.00525		4.665	65.54181
4.667	57.85527		4.667	65.54181
4.668	57.74278		4.668	65.54181
4.67	57.5928		4.67	65.5793
4.672	57.48032		4.672	65.5793
4.673	57.33033		4.673	65.5793
4.675	57.21785		4.675	65.6168
4.677	57.06787		4.677	65.6168
4.678	56.95538		4.678	65.6543
4.68	56.8429		4.68	65.6543
4.682	56.73041		4.682	65.69179
4.683	56.61792		4.683	65.69179
4.685	56.50544		4.685	65.72929
4.687	56.39295		4.687	65.76678
4.688	56.28046		4.688	65.80428
4.69	56.20547		4.69	65.80428
4.692	56.09299		4.692	65.84177
4.693	55.9805		4.693	65.87926
4.695	55.90551		4.695	65.91676
4.697	55.79303		4.697	65.91676
4.698	55.71804		4.698	65.95425
4.7	55.60555		4.7	65.99175
4.702	55.53056		4.702	66.02924
4.703	55.45557		4.703	66.02924
4.705	55.38058		4.705	66.06674
4.707	55.30559		4.707	66.10424
4.708	55.1931		4.708	66.14173
4.71	55.15561		4.71	66.14173
4.712	55.08062		4.712	66.17923
4.713	55.00562		4.713	66.21672
4.715	54.93063		4.715	66.21672
4.717	54.85564		4.717	66.25422
4.718	54.81815		4.718	66.29171
4.72	54.74316		4.72	66.32921
4.722	54.66817		4.722	66.32921
4.723	54.63067		4.723	66.36671
4.725	54.59317		4.725	66.4042
4.727	54.51818		4.727	66.4417
4.728	54.48069		4.728	66.4417
4.73	54.4432		4.73	66.47919
4.732	54.3682		4.732	66.51669
4.733	54.33071		4.733	66.55418
4.735	54.29321		4.735	66.59167
4.737	54.25572		4.737	66.62917
4.738	54.21822		4.738	66.66666
4.74	54.18073		4.74	66.66666
4.742	54.14323		4.742	66.70416
4.743	54.14323		4.743	66.74166
4.745	54.10574		4.745	66.77915
4.747	54.06824		4.747	66.81665
4.748	54.06824		4.748	66.85414
4.75	54.03075		4.75	66.89164
4.752	54.03075		4.752	66.92913
4.753	53.99325		4.753	66.96663
4.755	53.99325		4.755	67.00413
4.757	53.95576		4.757	67.04162
4.758	53.95576		4.758	67.07912
4.76	53.95576		4.76	67.07912
4.762	53.95576		4.762	67.11661
4.763	53.91826		4.763	67.15411
4.765	53.91826		4.765	67.1916
4.767	53.91826		4.767	67.2291
4.768	53.91826		4.768	67.26659
4.77	53.91826		4.77	67.30408
4.772	53.91826		4.772	67.34158
4.773	53.91826		4.773	67.37907
4.775	53.95576		4.775	67.41657
4.777	53.95576		4.777	67.45407
4.778	53.95576		4.778	67.49156
4.78	53.95576		4.78	67.52906
4.782	53.99325		4.782	67.56655
4.783	53.99325		4.783	67.60405
4.785	54.03075		4.785	67.67904
4.787	54.03075		4.787	67.71654
4.788	54.03075		4.788	67.75403
4.79	54.06824		4.79	67.79153
4.792	54.10574		4.792	67.82902
4.793	54.10574		4.793	67.90401
4.795	54.14323		4.795	67.94151
4.797	54.18073		4.797	67.979
4.798	54.18073		4.798	68.05399
4.8	54.21822		4.8	68.09149
4.802	54.25572		4.802	68.12898
4.803	54.29321		4.803	68.16648
4.805	54.33071		4.805	68.20397
4.807	54.3682		4.807	68.27897
4.808	54.4057		4.808	68.31646
4.81	54.4432		4.81	68.35396
4.812	54.48069		4.812	68.39145
4.813	54.51818		4.813	68.42895
4.815	54.55568		4.815	68.46644
4.817	54.59317		4.817	68.50394
4.818	54.63067		4.818	68.54144
4.82	54.66817		4.82	68.57893
4.822	54.70566		4.822	68.61642
4.823	54.74316		4.823	68.65392
4.825	54.81815		4.825	68.69141
4.827	54.85564		4.827	68.72891
4.828	54.89314		4.828	68.7664
4.83	54.93063		4.83	68.8039
4.832	55.00562		4.832	68.84139
4.833	55.04312		4.833	68.87889
4.835	55.08062		4.835	68.87889
4.837	55.15561		4.837	68.91638
4.838	55.1931		4.838	68.95388
4.84	55.26809		4.84	68.99138
4.842	55.30559		4.842	69.02887
4.843	55.34308		4.843	69.06637
4.845	55.41807		4.845	69.10386
4.847	55.45557		4.847	69.14136
4.848	55.53056		4.848	69.17886
4.85	55.56805		4.85	69.21635
4.852	55.64304		4.852	69.25385
4.853	55.68054		4.853	69.29134
4.855	55.71804		4.855	69.32883
4.857	55.79303		4.857	69.36633
4.858	55.83052		4.858	69.40382
4.86	55.90551		4.86	69.44132
4.862	55.94301		4.862	69.47881
4.863	56.018		4.863	69.51631
4.865	56.05549		4.865	69.5538
4.867	56.13049		4.867	69.5913
4.868	56.20547		4.868	69.6288
4.87	56.24297		4.87	69.66629
4.872	56.31796		4.872	69.70379
4.873	56.35546		4.873	69.74128
4.875	56.43045		4.875	69.77878
4.877	56.46794		4.877	69.81628
4.878	56.54293		4.878	69.85377
4.88	56.58043		4.88	69.89127
4.882	56.65542		4.882	69.92876
4.883	56.69291		4.883	69.96626
4.885	56.7679		4.885	70.00375
4.887	56.8054		4.887	70.04124
4.888	56.88039		4.888	70.07874
4.89	56.91788		4.89	70.11623
4.892	56.99287		4.892	70.15373
4.893	57.03037		4.893	70.19122
4.895	57.10536		4.895	70.22872
4.897	57.14286		4.897	70.26622
4.898	57.21785		4.898	70.30371
4.9	57.25534		4.9	70.34121
4.902	57.33033		4.902	70.3787
4.903	57.36783		4.903	70.4162
4.905	57.44282		4.905	70.45369
4.907	57.48032		4.907	70.49119
4.908	57.55531		4.908	70.52869
4.91	57.5928		4.91	70.56618
4.912	57.66779		4.912	70.60368
4.913	57.70529		4.913	70.60368
4.915	57.74278		4.915	70.64117
4.917	57.81777		4.917	70.67867
4.918	57.85527		4.918	70.67867
4.92	57.93026		4.92	70.71616
4.922	57.96775		4.922	70.75365
4.923	58.00525		4.923	70.75365
4.925	58.08024		4.925	70.79115
4.927	58.11774		4.927	70.82864
4.928	58.15523		4.928	70.82864
4.93	58.23022		4.93	70.86614
4.932	58.26772		4.932	70.90364
4.933	58.30521		4.933	70.94113
4.935	58.3802		4.935	70.94113
4.937	58.4177		4.937	70.97863
4.938	58.45519		4.938	71.01612
4.94	58.49269		4.94	71.05362
4.942	58.56768		4.942	71.09111
4.943	58.60518		4.943	71.09111
4.945	58.64267		4.945	71.12861
4.947	58.68016		4.947	71.16611
4.948	58.75516		4.948	71.2036
4.95	58.79265		4.95	71.2036
4.952	58.83015		4.952	71.2411
4.953	58.86764		4.953	71.27859
4.955	58.90514		4.955	71.31609
4.957	58.94263		4.957	71.35358
4.958	59.01762		4.958	71.35358
4.96	59.05512		4.96	71.39108
4.962	59.09261		4.962	71.42857
4.963	59.13011		4.963	71.46606
4.965	59.1676		4.965	71.50356
4.967	59.2051		4.967	71.54105
4.968	59.2426		4.968	71.57855
4.97	59.28009		4.97	71.57855
4.972	59.35508		4.972	71.61605
4.973	59.39257		4.973	71.65354
4.975	59.43007		4.975	71.69104
4.977	59.46757		4.977	71.72853
4.978	59.50506		4.978	71.72853
4.98	59.54256		4.98	71.76603
4.982	59.58005		4.982	71.80353
4.983	59.61755		4.983	71.80353
4.985	59.65504		4.985	71.84102
4.987	59.69254		4.987	71.87852
4.988	59.73003		4.988	71.87852
4.99	59.76753		4.99	71.91601
4.992	59.76753		4.992	71.91601
4.993	59.80502		4.993	71.95351
4.995	59.84252		4.995	71.95351
4.997	59.88002		4.997	71.991
4.998	59.91751		4.998	71.991
5	59.91751		5	70.4162*
5.002	52.75591*		5.002	64.0045*
5.003	50.16873*		5.003	61.90476*
5.005	49.34383*		5.005	62.84214*
5.007	56.31796*		5.007	69.02887*
5.008	58.86764*		5.008	71.09111
5.01	59.73003		5.01	71.76603
5.012	60.02999		5.012	71.991
5.013	60.14248		5.013	72.10349
5.015	60.21747		5.015	72.14098
5.017	60.25497		5.017	72.14098
5.018	60.29247		5.018	72.17847
5.02	60.29247		5.02	72.17847
5.022	60.32996		5.022	72.17847
5.023	60.36745		5.023	72.21597
5.025	60.40495		5.025	72.21597
5.027	60.40495		5.027	72.21597
5.028	60.44244		5.028	72.25347
5.03	60.47994		5.03	72.25347
5.032	60.51744		5.032	72.25347
5.033	60.51744		5.033	72.25347
5.035	60.55493		5.035	72.29096
5.037	60.59243		5.037	72.29096
5.038	60.62992		5.038	72.29096
5.04	60.62992		5.04	72.29096
5.042	60.66742		5.042	72.29096
5.043	60.70491		5.043	72.29096
5.045	60.70491		5.045	72.29096
5.047	60.74241		5.047	72.29096
5.048	60.74241		5.048	72.29096
5.05	60.7799		5.05	72.29096
5.052	60.8174		5.052	72.29096
5.053	60.85489		5.053	72.29096
5.055	60.85489		5.055	72.29096
5.057	60.89239		5.057	72.29096
5.058	60.92988		5.058	72.29096
5.06	60.92988		5.06	72.29096
5.062	60.96738		5.062	72.29096
5.063	60.96738		5.063	72.25347
5.065	61.00488		5.065	72.25347
5.067	61.04237		5.067	72.25347
5.068	61.04237		5.068	72.25347
5.07	61.07986		5.07	72.25347
5.072	61.07986		5.072	72.25347
5.073	61.11736		5.073	72.21597
5.075	61.15485		5.075	72.21597
5.077	61.15485		5.077	72.21597
5.078	61.19235		5.078	72.21597
5.08	61.22985		5.08	72.21597
5.082	61.22985		5.082	72.21597
5.083	61.26734		5.083	72.21597
5.085	61.26734		5.085	72.21597
5.087	61.30484		5.087	72.17847
5.088	61.34233		5.088	72.17847
5.09	61.34233		5.09	72.17847
5.092	61.37983		5.092	72.17847
5.093	61.37983		5.093	72.17847
5.095	61.41732		5.095	72.17847
5.097	61.45482		5.097	72.17847
5.098	61.45482		5.098	72.14098
5.1	61.49231		5.1	72.14098
5.102	61.49231		5.102	72.14098
5.103	61.52981		5.103	72.14098
5.105	61.5673		5.105	72.10349
5.107	61.5673		5.107	72.10349
5.108	61.6048		5.108	72.10349
5.11	61.6423		5.11	72.06599
5.112	61.6423		5.112	72.06599
5.113	61.67979		5.113	72.0285
5.115	61.71729		5.115	72.0285
5.117	61.71729		5.117	71.991
5.118	61.75478		5.118	71.991
5.12	61.75478		5.12	71.95351
5.122	61.79227		5.122	71.95351
5.123	61.82977		5.123	71.91601
5.125	61.82977		5.125	71.87852
5.127	61.86727		5.127	71.87852
5.128	61.90476		5.128	71.84102
5.13	61.90476		5.13	71.84102
5.132	61.94226		5.132	71.80353
5.133	61.97975		5.133	71.76603
5.135	61.97975		5.135	71.76603
5.137	62.01725		5.137	71.72853
5.138	62.05474		5.138	71.69104
5.14	62.05474		5.14	71.69104
5.142	62.09224		5.142	71.65354
5.143	62.12973		5.143	71.65354
5.145	62.12973		5.145	71.61605
5.147	62.16723		5.147	71.57855
5.148	62.20472		5.148	71.57855
5.15	62.24222		5.15	71.54105
5.152	62.24222		5.152	71.50356
5.153	62.27972		5.153	71.50356
5.155	62.27972		5.155	71.46606
5.157	62.31721		5.157	71.42857
5.158	62.35471		5.158	71.39108
5.16	62.35471		5.16	71.39108
5.162	62.3922		5.162	71.35358
5.163	62.3922		5.163	71.31609
5.165	62.4297		5.165	71.27859
5.167	62.46719		5.167	71.2411
5.168	62.46719		5.168	71.2036
5.17	62.50469		5.17	71.16611
5.172	62.50469		5.172	71.12861
5.173	62.54218		5.173	71.09111
5.175	62.54218		5.175	71.05362
5.177	62.57968		5.177	71.01612
5.178	62.57968		5.178	70.97863
5.18	62.61717		5.18	70.94113
5.182	62.61717		5.182	70.90364
5.183	62.65467		5.183	70.86614
5.185	62.65467		5.185	70.82864
5.187	62.69217		5.187	70.79115
5.188	62.69217		5.188	70.75365
5.19	62.72966		5.19	70.71616
5.192	62.72966		5.192	70.67867
5.193	62.76715		5.193	70.64117
5.195	62.76715		5.195	70.60368
5.197	62.76715		5.197	70.52869
5.198	62.80465		5.198	70.49119
5.2	62.80465		5.2	70.45369
5.202	62.84214		5.202	70.4162
5.203	62.84214		5.203	70.3787
5.205	62.84214		5.205	70.34121
5.207	62.87964		5.207	70.30371
5.208	62.87964		5.208	70.26622
5.21	62.87964		5.21	70.22872
5.212	62.91714		5.212	70.19122
5.213	62.91714		5.213	70.11623
5.215	62.91714		5.215	70.07874
5.217	62.91714		5.217	70.04124
5.218	62.95463		5.218	70.00375
5.22	62.95463		5.22	69.92876
5.222	62.95463		5.222	69.89127
5.223	62.95463		5.223	69.85377
5.225	62.95463		5.225	69.77878
5.227	62.95463		5.227	69.74128
5.228	62.99213		5.228	69.70379
5.23	62.99213		5.23	69.6288
5.232	62.99213		5.232	69.5913
5.233	62.99213		5.233	69.5538
5.235	62.99213		5.235	69.47881
5.237	62.99213		5.237	69.44132
5.238	62.99213		5.238	69.40382
5.24	62.99213		5.24	69.32883
5.242	62.99213		5.242	69.29134
5.243	62.99213		5.243	69.25385
5.245	62.99213		5.245	69.21635
5.247	62.99213		5.247	69.14136
5.248	62.99213		5.248	69.10386
5.25	62.99213		5.25	69.06637
5.252	62.99213		5.252	69.02887
5.253	62.99213		5.253	68.99138
5.255	62.99213		5.255	68.95388
5.257	62.99213		5.257	68.91638
5.258	62.99213		5.258	68.87889
5.26	62.99213		5.26	68.84139
5.262	62.99213		5.262	68.8039
5.263	62.99213		5.263	68.7664
5.265	62.99213		5.265	68.72891
5.267	62.99213		5.267	68.69141
5.268	62.95463		5.268	68.65392
5.27	62.95463		5.27	68.61642
5.272	62.95463		5.272	68.57893
5.273	62.95463		5.273	68.50394
5.275	62.95463		5.275	68.46644
5.277	62.95463		5.277	68.42895
5.278	62.91714		5.278	68.35396
5.28	62.91714		5.28	68.31646
5.282	62.91714		5.282	68.24147
5.283	62.91714		5.283	68.16648
5.285	62.91714		5.285	68.12898
5.287	62.87964		5.287	68.05399
5.288	62.87964		5.288	68.01649
5.29	62.87964		5.29	67.94151
5.292	62.87964		5.292	67.90401
5.293	62.84214		5.293	67.82902
5.295	62.84214		5.295	67.79153
5.297	62.84214		5.297	67.71654
5.298	62.80465		5.298	67.64155
5.3	62.80465		5.3	67.60405
5.302	62.80465		5.302	67.52906
5.303	62.76715		5.303	67.49156
5.305	62.76715		5.305	67.41657
5.307	62.72966		5.307	67.37907
5.308	62.72966		5.308	67.30408
5.31	62.72966		5.31	67.26659
5.312	62.69217		5.312	67.2291
5.313	62.69217		5.313	67.15411
5.315	62.65467		5.315	67.11661
5.317	62.65467		5.317	67.04162
5.318	62.65467		5.318	67.00413
5.32	62.61717		5.32	66.96663
5.322	62.61717		5.322	66.89164
5.323	62.57968		5.323	66.85414
5.325	62.57968		5.325	66.81665
5.327	62.54218		5.327	66.74166
5.328	62.54218		5.328	66.70416
5.33	62.54218		5.33	66.62917
5.332	62.50469		5.332	66.59167
5.333	62.50469		5.333	66.51669
5.335	62.46719		5.335	66.47919
5.337	62.46719		5.337	66.4417
5.338	62.4297		5.338	66.36671
5.34	62.4297		5.34	66.32921
5.342	62.3922		5.342	66.25422
5.343	62.3922		5.343	66.21672
5.345	62.35471		5.345	66.14173
5.347	62.35471		5.347	66.10424
5.348	62.31721		5.348	66.06674
5.35	62.31721		5.35	65.99175
5.352	62.27972		5.352	65.95425
5.353	62.27972		5.353	65.91676
5.355	62.24222		5.355	65.84177
5.357	62.24222		5.357	65.80428
5.358	62.20472		5.358	65.76678
5.36	62.20472		5.36	65.69179
5.362	62.16723		5.362	65.6543
5.363	62.16723		5.363	65.6168
5.365	62.12973		5.365	65.54181
5.367	62.12973		5.367	65.50431
5.368	62.09224		5.368	65.42932
5.37	62.09224		5.37	65.39182
5.372	62.05474		5.372	65.31683
5.373	62.05474		5.373	65.27934
5.375	62.01725		5.375	65.20435
5.377	62.01725		5.377	65.12936
5.378	61.97975		5.378	65.09187
5.38	61.97975		5.38	65.01688
5.382	61.94226		5.382	64.97938
5.383	61.90476		5.383	64.90439
5.385	61.90476		5.385	64.86689
5.387	61.86727		5.387	64.7919
5.388	61.86727		5.388	64.7544
5.39	61.82977		5.39	64.71691
5.392	61.82977		5.392	64.64192
5.393	61.79227		5.393	64.60442
5.395	61.79227		5.395	64.52943
5.397	61.75478		5.397	64.49194
5.398	61.71729		5.398	64.45444
5.4	61.71729		5.4	64.37946
5.402	61.67979		5.402	64.34196
5.403	61.67979		5.403	64.26697
5.405	61.6423		5.405	64.22947
5.407	61.6048		5.407	64.15448
5.408	61.6048		5.408	64.07949
5.41	61.5673		5.41	64.04199
5.412	61.5673		5.412	63.967
5.413	61.52981		5.413	63.92951
5.415	61.52981		5.415	63.85452
5.417	61.49231		5.417	63.81702
5.418	61.45482		5.418	63.74203
5.42	61.45482		5.42	63.70454
5.422	61.41732		5.422	63.62955
5.423	61.41732		5.423	63.55455
5.425	61.37983		5.425	63.51706
5.427	61.34233		5.427	63.44207
5.428	61.34233		5.428	63.40458
5.43	61.30484		5.43	63.32958
5.432	61.26734		5.432	63.25459
5.433	61.26734		5.433	63.2171
5.435	61.22985		5.435	63.14211
5.437	61.22985		5.437	63.10461
5.438	61.19235		5.438	63.02962
5.44	61.15485		5.44	62.95463
5.442	61.15485		5.442	62.91714
5.443	61.11736		5.443	62.84214
5.445	61.07986		5.445	62.80465
5.447	61.07986		5.447	62.72966
5.448	61.04237		5.448	62.65467
5.45	61.04237		5.45	62.61717
5.452	61.00488		5.452	62.54218
5.453	60.96738		5.453	62.50469
5.455	60.96738		5.455	62.4297
5.457	60.92988		5.457	62.35471
5.458	60.89239		5.458	62.31721
5.46	60.89239		5.46	62.24222
5.462	60.85489		5.462	62.16723
5.463	60.8174		5.463	62.09224
5.465	60.8174		5.465	62.05474
5.467	60.7799		5.467	61.97975
5.468	60.74241		5.468	61.90476
5.47	60.74241		5.47	61.82977
5.472	60.70491		5.472	61.79227
5.473	60.66742		5.473	61.71729
5.475	60.66742		5.475	61.6423
5.477	60.62992		5.477	61.5673
5.478	60.59243		5.478	61.52981
5.48	60.59243		5.48	61.45482
5.482	60.55493		5.482	61.37983
5.483	60.51744		5.483	61.34233
5.485	60.47994		5.485	61.26734
5.487	60.47994		5.487	61.19235
5.488	60.44244		5.488	61.15485
5.49	60.40495		5.49	61.07986
5.492	60.40495		5.492	61.04237
5.493	60.36745		5.493	60.96738
5.495	60.32996		5.495	60.89239
5.497	60.29247		5.497	60.8174
5.498	60.25497		5.498	60.74241
5.5	56.73041*		5.5	60.06749
5.502	51.59355*		5.502	52.98088*
5.503	49.86877*		5.503	50.58118*
5.505	52.7934*		5.505	50.3562*
5.507	57.70529*		5.507	57.03037*
5.508	59.31758		5.508	59.2051*
5.51	59.80502		5.51	59.88002
5.512	59.95501		5.512	60.02999
5.513	59.9925		5.513	60.02999
5.515	59.9925		5.515	59.95501
5.517	59.95501		5.517	59.91751
5.518	59.91751		5.518	59.80502
5.52	59.91751		5.52	59.73003
5.522	59.88002		5.522	59.65504
5.523	59.84252		5.523	59.54256
5.525	59.80502		5.525	59.46757
5.527	59.76753		5.527	59.39257
5.528	59.73003		5.528	59.31758
5.53	59.69254		5.53	59.2426
5.532	59.69254		5.532	59.13011
5.533	59.65504		5.533	59.05512
5.535	59.61755		5.535	58.98013
5.537	59.58005		5.537	58.90514
5.538	59.54256		5.538	58.83015
5.54	59.50506		5.54	58.75516
5.542	59.46757		5.542	58.68016
5.543	59.43007		5.543	58.60518
5.545	59.39257		5.545	58.56768
5.547	59.35508		5.547	58.49269
5.548	59.35508		5.548	58.4177
5.55	59.31758		5.55	58.3802
5.552	59.28009		5.552	58.30521
5.553	59.2426		5.553	58.23022
5.555	59.2051		5.555	58.19273
5.557	59.1676		5.557	58.11774
5.558	59.13011		5.558	58.04274
5.56	59.09261		5.56	57.96775
5.562	59.05512		5.562	57.89277
5.563	59.01762		5.563	57.85527
5.565	58.98013		5.565	57.78028
5.567	58.94263		5.567	57.70529
5.568	58.90514		5.568	57.63029
5.57	58.86764		5.57	57.55531
5.572	58.83015		5.572	57.48032
5.573	58.79265		5.573	57.40532
5.575	58.75516		5.575	57.33033
5.577	58.71766		5.577	57.25534
5.578	58.68016		5.578	57.18035
5.58	58.60518		5.58	57.10536
5.582	58.56768		5.582	57.03037
5.583	58.53018		5.583	56.91788
5.585	58.49269		5.585	56.8429
5.587	58.45519		5.587	56.7679
5.588	58.4177		5.588	56.65542
5.59	58.3802		5.59	56.58043
5.592	58.30521		5.592	56.46794
5.593	58.26772		5.593	56.39295
5.595	58.23022		5.595	56.28046
5.597	58.19273		5.597	56.20547
5.598	58.15523		5.598	56.09299
5.6	58.11774		5.6	56.018
5.602	58.04274		5.602	55.90551
5.603	58.00525		5.603	55.83052
5.605	57.96775		5.605	55.71804
5.607	57.93026		5.607	55.64304
5.608	57.85527		5.608	55.56805
5.61	57.81777		5.61	55.49306
5.612	57.78028		5.612	55.41807
5.613	57.70529		5.613	55.38058
5.615	57.66779		5.615	55.30559
5.617	57.63029		5.617	55.23059
5.618	57.5928		5.618	55.1931
5.62	57.51781		5.62	55.11811
5.622	57.48032		5.622	55.08062
5.623	57.44282		5.623	55.00562
5.625	57.36783		5.625	54.96813
5.627	57.33033		5.627	54.89314
5.628	57.29284		5.628	54.85564
5.63	57.21785		5.63	54.78065
5.632	57.18035		5.632	54.74316
5.633	57.14286		5.633	54.66817
5.635	57.06787		5.635	54.59317
5.637	57.03037		5.637	54.51818
5.638	56.95538		5.638	54.4432
5.64	56.91788		5.64	54.4057
5.642	56.8429		5.642	54.33071
5.643	56.8054		5.643	54.21822
5.645	56.73041		5.645	54.14323
5.647	56.69291		5.647	54.06824
5.648	56.61792		5.648	53.95576
5.65	56.58043		5.65	53.88076
5.652	56.50544		5.652	53.76828
5.653	56.46794		5.653	53.65579
5.655	56.39295		5.655	53.5808
5.657	56.35546		5.657	53.46832
5.658	56.28046		5.658	53.35583
5.66	56.24297		5.66	53.24334
5.662	56.16798		5.662	53.13086
5.663	56.09299		5.663	53.01837
5.665	56.05549		5.665	52.90589
5.667	55.9805		5.667	52.83089
5.668	55.94301		5.668	52.71841
5.67	55.86802		5.67	52.60592
5.672	55.79303		5.672	52.53093
5.673	55.75553		5.673	52.41845
5.675	55.68054		5.675	52.34346
5.677	55.60555		5.677	52.26847
5.678	55.53056		5.678	52.19348
5.68	55.49306		5.68	52.11848
5.682	55.41807		5.682	52.0435
5.683	55.34308		5.683	51.9685
5.685	55.30559		5.685	51.93101
5.687	55.23059		5.687	51.85602
5.688	55.15561		5.688	51.81852
5.69	55.08062		5.69	51.74353
5.692	55.04312		5.692	51.70604
5.693	54.96813		5.693	51.66854
5.695	54.89314		5.695	51.63105
5.697	54.81815		5.697	51.55606
5.698	54.74316		5.698	51.51856
5.7	54.70566		5.7	51.48106
5.702	54.63067		5.702	51.40607
5.703	54.55568		5.703	51.36858
5.705	54.48069		5.705	51.29359
5.707	54.4057		5.707	51.25609
5.708	54.33071		5.708	51.1811
5.71	54.25572		5.71	51.10611
5.712	54.18073		5.712	51.03112
5.713	54.10574		5.713	50.95613
5.715	54.03075		5.715	50.84364
5.717	53.95576		5.717	50.76865
5.718	53.88076		5.718	50.65617
5.72	53.80577		5.72	50.58118
5.722	53.73079		5.722	50.46869
5.723	53.65579		5.723	50.3937
5.725	53.5808		5.725	50.28122
5.727	53.50581		5.727	50.16873
5.728	53.43082		5.728	50.05624
5.73	53.35583		5.73	49.98125
5.732	53.28084		5.732	49.86877
5.733	53.20585		5.733	49.75628
5.735	53.13086		5.735	49.6438
5.737	53.05587		5.737	49.56881
5.738	52.98088		5.738	49.45632
5.74	52.90589		5.74	49.38133
5.742	52.83089		5.742	49.26884
5.743	52.75591		5.743	49.19385
5.745	52.64342		5.745	49.11886
5.747	52.56843		5.747	49.04387
5.748	52.49344		5.748	48.96888
5.75	52.41845		5.75	48.85639
5.752	52.34346		5.752	48.8189
5.753	52.23097		5.753	48.74391
5.755	52.15598		5.755	48.66891
5.757	52.08099		5.757	48.59393
5.758	52.006		5.758	48.51894
5.76	51.93101		5.76	48.48144
5.762	51.81852		5.762	48.40645
5.763	51.74353		5.763	48.36895
5.765	51.66854		5.765	48.29396
5.767	51.59355		5.767	48.25647
5.768	51.48106		5.768	48.18148
5.77	51.40607		5.77	48.14398
5.772	51.33109		5.772	48.06899
5.773	51.25609		5.773	47.994
5.775	51.14361		5.775	47.9565
5.777	51.06861		5.777	47.88152
5.778	50.99363		5.778	47.80652
5.78	50.88114		5.78	47.73153
5.782	50.80615		5.782	47.65654
5.783	50.73116		5.783	47.58155
5.785	50.61867		5.785	47.50656
5.787	50.54368		5.787	47.43157
5.788	50.46869		5.788	47.31908
5.79	50.3562		5.79	47.24409
5.792	50.28122		5.792	47.16911
5.793	50.20622		5.793	47.05662
5.795	50.09374		5.795	46.94413
5.797	50.01875		5.797	46.86914
5.798	49.90626		5.798	46.75666
5.8	49.83127		5.8	46.68166
5.802	49.75628		5.802	46.56918
5.803	49.6438		5.803	46.49419
5.805	49.56881		5.805	46.3817
5.807	49.49381		5.807	46.30671
5.808	49.38133		5.808	46.23172
5.81	49.30634		5.81	46.11924
5.812	49.19385		5.812	46.04424
5.813	49.11886		5.813	45.96925
5.815	49.04387		5.815	45.89426
5.817	48.93139		5.817	45.85677
5.818	48.85639		5.818	45.78178
5.82	48.74391		5.82	45.70679
5.822	48.66891		5.822	45.66929
5.823	48.55643		5.823	45.5943
5.825	48.48144		5.825	45.5568
5.827	48.36895		5.827	45.48182
5.828	48.29396		5.828	45.44432
5.83	48.18148		5.83	45.40683
5.832	48.10649		5.832	45.36933
5.833	47.994		5.833	45.33183
5.835	47.91901		5.835	45.29434
5.837	47.84402		5.837	45.25684
5.838	47.73153		5.838	45.18185
5.84	47.65654		5.84	45.14436
5.842	47.54406		5.842	45.10686
5.843	47.46907		5.843	45.06937
5.845	47.35658		5.845	45.03187
5.847	47.28159		5.847	44.99438
5.848	47.16911		5.848	44.95688
5.85	47.09411		5.85	44.88189
5.852	46.98163		5.852	44.84439
5.853	46.90664		5.853	44.76941
5.855	46.83165		5.855	44.73191
5.857	46.71916		5.857	44.65692
5.858	46.64417		5.858	44.61942
5.86	46.53168		5.86	44.54443
5.862	46.45669		5.862	44.46944
5.863	46.34421		5.863	44.43195
5.865	46.26921		5.865	44.35696
5.867	46.19423		5.867	44.28196
5.868	46.08174		5.868	44.24447
5.87	46.00675		5.87	44.16948
5.872	45.89426		5.872	44.09449
5.873	45.81927		5.873	44.05699
5.875	45.70679		5.875	43.982
5.877	45.6318		5.877	43.94451
5.878	45.51931		5.878	43.86951
5.88	45.44432		5.88	43.83202
5.882	45.36933		5.882	43.75703
5.883	45.25684		5.883	43.71954
5.885	45.18185		5.885	43.68204
5.887	45.06937		5.887	43.64454
5.888	44.99438		5.888	43.56955
5.89	44.91938		5.89	43.53206
5.892	44.8069		5.892	43.49456
5.893	44.73191		5.893	43.45707
5.895	44.65692		5.895	43.41957
5.897	44.54443		5.897	43.38208
5.898	44.46944		5.898	43.38208
5.9	44.39445		5.9	43.34458
5.902	44.28196		5.902	43.30709
5.903	44.20697		5.903	43.30709
5.905	44.13198		5.905	43.26959
5.907	44.0195		5.907	43.2321
5.908	43.94451		5.908	43.2321
5.91	43.86951		5.91	43.1946
5.912	43.75703		5.912	43.1946
5.913	43.68204		5.913	43.1571
5.915	43.60705		5.915	43.1571
5.917	43.53206		5.917	43.11961
5.918	43.41957		5.918	43.11961
5.92	43.34458		5.92	43.08212
5.922	43.26959		5.922	43.04462
5.923	43.1946		5.923	43.00713
5.925	43.08212		5.925	42.96963
5.927	43.00713		5.927	42.96963
5.928	42.93213		5.928	42.93213
5.93	42.85714		5.93	42.89464
5.932	42.78215		5.932	42.85714
5.933	42.70716		5.933	42.81965
5.935	42.63217		5.935	42.78215
5.937	42.51968		5.937	42.78215
5.938	42.44469		5.938	42.74466
5.94	42.36971		5.94	42.70716
5.942	42.29471		5.942	42.70716
5.943	42.21972		5.943	42.66967
5.945	42.14473		5.945	42.66967
5.947	42.06974		5.947	42.66967
5.948	41.99475		5.948	42.63217
5.95	41.91976		5.95	42.63217
5.952	41.84477		5.952	42.63217
5.953	41.76978		5.953	42.63217
5.955	41.69479		5.955	42.63217
5.957	41.6198		5.957	42.63217
5.958	41.54481		5.958	42.63217
5.96	41.46982		5.96	42.63217
5.962	41.39482		5.962	42.63217
5.963	41.31984		5.963	42.66967
5.965	41.28234		5.965	42.66967
5.967	41.20735		5.967	42.66967
5.968	41.13236		5.968	42.66967
5.97	41.05737		5.97	42.66967
5.972	40.98238		5.972	42.66967
5.973	40.94488		5.973	42.66967
5.975	40.86989		5.975	42.66967
5.977	40.7949		5.977	42.66967
5.978	40.71991		5.978	42.66967
5.98	40.68242		5.98	42.66967
5.982	40.60743		5.982	42.63217
5.983	40.53243		5.983	42.63217
5.985	40.49494		5.985	42.63217
5.987	40.41995		5.987	42.63217
5.988	40.34496		5.988	42.66967
5.99	40.30746		5.99	42.66967
5.992	40.23247		5.992	42.66967
5.993	40.19498		5.993	42.70716
5.995	40.11998		5.995	42.70716
5.997	40.08249		5.997	42.74466
5.998	40.0075		5.998	42.78215
6	37.38283*		6	42.78215
6.002	31.60855*		6.002	35.54556*
6.003	29.69629*		6.003	32.99588*
6.005	31.60855*		6.005	32.17098*
6.007	37.08286*		6.007	39.1826*
6.008	38.84515*		6.008	41.73228*
6.01	39.37008		6.01	42.59468
6.012	39.52006		6.012	42.89464
6.013	39.52006		6.013	43.00713
6.015	39.48256		6.015	43.08212
6.017	39.44507		6.017	43.11961
6.018	39.40757		6.018	43.1571
6.02	39.37008		6.02	43.1946
6.022	39.33258		6.022	43.2321
6.023	39.29509		6.023	43.26959
6.025	39.25759		6.025	43.30709
6.027	39.2201		6.027	43.34458
6.028	39.1826		6.028	43.38208
6.03	39.14511		6.03	43.41957
6.032	39.10761		6.032	43.49456
6.033	39.07012		6.033	43.53206
6.035	39.03262		6.035	43.60705
6.037	38.99512		6.037	43.64454
6.038	38.95763		6.038	43.71954
6.04	38.92014		6.04	43.79453
6.042	38.88264		6.042	43.86951
6.043	38.84515		6.043	43.94451
6.045	38.80765		6.045	43.982
6.047	38.80765		6.047	44.05699
6.048	38.77015		6.048	44.13198
6.05	38.73266		6.05	44.20697
6.052	38.73266		6.052	44.28196
6.053	38.69516		6.053	44.35696
6.055	38.65767		6.055	44.46944
6.057	38.65767		6.057	44.54443
6.058	38.62017		6.058	44.61942
6.06	38.62017		6.06	44.69441
6.062	38.58268		6.062	44.76941
6.063	38.58268		6.063	44.84439
6.065	38.54518		6.065	44.95688
6.067	38.54518		6.067	45.03187
6.068	38.54518		6.068	45.10686
6.07	38.50769		6.07	45.18185
6.072	38.50769		6.072	45.29434
6.073	38.50769		6.073	45.36933
6.075	38.50769		6.075	45.44432
6.077	38.47019		6.077	45.5568
6.078	38.47019		6.078	45.6318
6.08	38.47019		6.08	45.70679
6.082	38.47019		6.082	45.81927
6.083	38.47019		6.083	45.93176
6.085	38.47019		6.085	46.00675
6.087	38.47019		6.087	46.11924
6.088	38.47019		6.088	46.19423
6.09	38.47019		6.09	46.30671
6.092	38.47019		6.092	46.4192
6.093	38.50769		6.093	46.49419
6.095	38.50769		6.095	46.60667
6.097	38.50769		6.097	46.71916
6.098	38.50769		6.098	46.83165
6.1	38.54518		6.1	46.90664
6.102	38.54518		6.102	47.01912
6.103	38.58268		6.103	47.13161
6.105	38.58268		6.105	47.24409
6.107	38.62017		6.107	47.35658
6.108	38.62017		6.108	47.46907
6.11	38.65767		6.11	47.58155
6.112	38.65767		6.112	47.69404
6.113	38.69516		6.113	47.80652
6.115	38.73266		6.115	47.91901
6.117	38.77015		6.117	48.0315
6.118	38.77015		6.118	48.14398
6.12	38.80765		6.12	48.25647
6.122	38.84515		6.122	48.36895
6.123	38.88264		6.123	48.51894
6.125	38.92014		6.125	48.63142
6.127	38.95763		6.127	48.74391
6.128	38.99512		6.128	48.85639
6.13	39.03262		6.13	48.96888
6.132	39.10761		6.132	49.11886
6.133	39.14511		6.133	49.23135
6.135	39.1826		6.135	49.34383
6.137	39.25759		6.137	49.45632
6.138	39.29509		6.138	49.56881
6.14	39.33258		6.14	49.68129
6.142	39.40757		6.142	49.79378
6.143	39.44507		6.143	49.90626
6.145	39.52006		6.145	50.05624
6.147	39.55756		6.147	50.16873
6.148	39.63255		6.148	50.28122
6.15	39.67004		6.15	50.3937
6.152	39.74503		6.152	50.54368
6.153	39.82002		6.153	50.65617
6.155	39.89501		6.155	50.76865
6.157	39.93251		6.157	50.91864
6.158	40.0075		6.158	51.03112
6.16	40.08249		6.16	51.1811
6.162	40.15748		6.162	51.29359
6.163	40.23247		6.163	51.44357
6.165	40.30746		6.165	51.55606
6.167	40.38245		6.167	51.66854
6.168	40.45744		6.168	51.81852
6.17	40.53243		6.17	51.93101
6.172	40.60743		6.172	52.08099
6.173	40.71991		6.173	52.19348
6.175	40.7949		6.175	52.30596
6.177	40.86989		6.177	52.41845
6.178	40.94488		6.178	52.53093
6.18	41.05737		6.18	52.64342
6.182	41.13236		6.182	52.75591
6.183	41.20735		6.183	52.86839
6.185	41.31984		6.185	52.98088
6.187	41.39482		6.187	53.09336
6.188	41.50731		6.188	53.20585
6.19	41.5823		6.19	53.28084
6.192	41.69479		6.192	53.39333
6.193	41.80727		6.193	53.50581
6.195	41.88226		6.195	53.6183
6.197	41.99475		6.197	53.73079
6.198	42.06974		6.198	53.84327
6.2	42.18223		6.2	53.95576
6.202	42.29471		6.202	54.06824
6.203	42.4072		6.203	54.14323
6.205	42.48219		6.205	54.25572
6.207	42.59468		6.207	54.3682
6.208	42.70716		6.208	54.4432
6.21	42.81965		6.21	54.55568
6.212	42.93213		6.212	54.66817
6.213	43.04462		6.213	54.74316
6.215	43.11961		6.215	54.85564
6.217	43.2321		6.217	54.93063
6.218	43.34458		6.218	55.00562
6.22	43.45707		6.22	55.11811
6.222	43.56955		6.222	55.1931
6.223	43.68204		6.223	55.26809
6.225	43.79453		6.225	55.38058
6.227	43.90701		6.227	55.45557
6.228	44.0195		6.228	55.53056
6.23	44.16948		6.23	55.60555
6.232	44.28196		6.232	55.68054
6.233	44.39445		6.233	55.75553
6.235	44.50694		6.235	55.83052
6.237	44.61942		6.237	55.90551
6.238	44.73191		6.238	55.9805
6.24	44.84439		6.24	56.05549
6.242	44.99438		6.242	56.09299
6.243	45.10686		6.243	56.16798
6.245	45.21935		6.245	56.24297
6.247	45.33183		6.247	56.28046
6.248	45.44432		6.248	56.31796
6.25	45.5943		6.25	56.39295
6.252	45.70679		6.252	56.43045
6.253	45.81927		6.253	56.46794
6.255	45.96925		6.255	56.50544
6.257	46.08174		6.257	56.54293
6.258	46.19423		6.258	56.58043
6.26	46.34421		6.26	56.61792
6.262	46.45669		6.262	56.65542
6.263	46.60667		6.263	56.69291
6.265	46.71916		6.265	56.69291
6.267	46.83165		6.267	56.73041
6.268	46.98163		6.268	56.73041
6.27	47.09411		6.27	56.7679
6.272	47.24409		6.272	56.7679
6.273	47.35658		6.273	56.7679
6.275	47.46907		6.275	56.7679
6.277	47.61905		6.277	56.7679
6.278	47.73153		6.278	56.7679
6.28	47.84402		6.28	56.7679
6.282	47.994		6.282	56.73041
6.283	48.10649		6.283	56.73041
6.285	48.25647		6.285	56.69291
6.287	48.36895		6.287	56.65542
6.288	48.51894		6.288	56.65542
6.29	48.63142		6.29	56.61792
6.292	48.74391		6.292	56.58043
6.293	48.89389		6.293	56.54293
6.295	49.00637		6.295	56.54293
6.297	49.15636		6.297	56.50544
6.298	49.26884		6.298	56.46794
6.3	49.38133		6.3	56.43045
6.302	49.53131		6.302	56.39295
6.303	49.6438		6.303	56.31796
6.305	49.75628		6.305	56.28046
6.307	49.90626		6.307	56.24297
6.308	50.01875		6.308	56.20547
6.31	50.13123		6.31	56.13049
6.312	50.24372		6.312	56.09299
6.313	50.3937		6.313	56.018
6.315	50.50619		6.315	55.94301
6.317	50.61867		6.317	55.90551
6.318	50.73116		6.318	55.83052
6.32	50.84364		6.32	55.75553
6.322	50.95613		6.322	55.64304
6.323	51.06861		6.323	55.56805
6.325	51.1811		6.325	55.49306
6.327	51.33109		6.327	55.38058
6.328	51.40607		6.328	55.30559
6.33	51.55606		6.33	55.1931
6.332	51.63105		6.332	55.11811
6.333	51.74353		6.333	55.00562
6.335	51.85602		6.335	54.89314
6.337	51.9685		6.337	54.78065
6.338	52.08099		6.338	54.66817
6.34	52.15598		6.34	54.55568
6.342	52.26847		6.342	54.4432
6.343	52.34346		6.343	54.33071
6.345	52.45594		6.345	54.21822
6.347	52.53093		6.347	54.06824
6.348	52.64342		6.348	53.95576
6.35	52.71841		6.35	53.80577
6.352	52.7934		6.352	53.69329
6.353	52.90589		6.353	53.54331
6.355	52.98088		6.355	53.39333
6.357	53.05587		6.357	53.24334
6.358	53.13086		6.358	53.09336
6.36	53.20585		6.36	52.94338
6.362	53.28084		6.362	52.7934
6.363	53.31834		6.363	52.64342
6.365	53.39333		6.365	52.49344
6.367	53.46832		6.367	52.34346
6.368	53.50581		6.368	52.19348
6.37	53.5808		6.37	52.0435
6.372	53.6183		6.372	51.89351
6.373	53.69329		6.373	51.70604
6.375	53.73079		6.375	51.55606
6.377	53.76828		6.377	51.40607
6.378	53.80577		6.378	51.25609
6.38	53.84327		6.38	51.06861
6.382	53.88076		6.382	50.91864
6.383	53.91826		6.383	50.76865
6.385	53.95576		6.385	50.61867
6.387	53.95576		6.387	50.43119
6.388	53.99325		6.388	50.28122
6.39	53.99325		6.39	50.13123
6.392	54.03075		6.392	49.94376
6.393	54.03075		6.393	49.79378
6.395	54.03075		6.395	49.6438
6.397	54.03075		6.397	49.49381
6.398	54.03075		6.398	49.30634
6.4	54.03075		6.4	49.15636
6.402	54.03075		6.402	48.96888
6.403	54.03075		6.403	48.8189
6.405	53.99325		6.405	48.66891
6.407	53.99325		6.407	48.48144
6.408	53.95576		6.408	48.33146
6.41	53.91826		6.41	48.14398
6.412	53.91826		6.412	47.994
6.413	53.88076		6.413	47.80652
6.415	53.84327		6.415	47.61905
6.417	53.80577		6.417	47.46907
6.418	53.76828		6.418	47.28159
6.42	53.73079		6.42	47.09411
6.422	53.65579		6.422	46.94413
6.423	53.6183		6.423	46.75666
6.425	53.5808		6.425	46.56918
6.427	53.50581		6.427	46.3817
6.428	53.43082		6.428	46.19423
6.43	53.35583		6.43	46.00675
6.432	53.31834		6.432	45.85677
6.433	53.24334		6.433	45.66929
6.435	53.16835		6.435	45.48182
6.437	53.09336		6.437	45.29434
6.438	53.01837		6.438	45.10686
6.44	52.90589		6.44	44.91938
6.442	52.83089		6.442	44.73191
6.443	52.75591		6.443	44.58193
6.445	52.64342		6.445	44.39445
6.447	52.56843		6.447	44.20697
6.448	52.45594		6.448	44.0195
6.45	52.34346		6.45	43.83202
6.452	52.23097		6.452	43.68204
6.453	52.15598		6.453	43.49456
6.455	52.0435		6.455	43.30709
6.457	51.93101		6.457	43.1571
6.458	51.81852		6.458	42.96963
6.46	51.66854		6.46	42.78215
6.462	51.55606		6.462	42.63217
6.463	51.44357		6.463	42.44469
6.465	51.33109		6.465	42.25722
6.467	51.1811		6.467	42.10723
6.468	51.06861		6.468	41.91976
6.47	50.91864		6.47	41.76978
6.472	50.80615		6.472	41.5823
6.473	50.65617		6.473	41.43232
6.475	50.50619		6.475	41.24484
6.477	50.3937		6.477	41.09486
6.478	50.24372		6.478	40.90739
6.48	50.09374		6.48	40.7574
6.482	49.94376		6.482	40.60743
6.483	49.79378		6.483	40.41995
6.485	49.6438		6.485	40.26997
6.487	49.49381		6.487	40.11998
6.488	49.34383		6.488	39.97001
6.49	49.19385		6.49	39.82002
6.492	49.04387		6.492	39.67004
6.493	48.89389		6.493	39.52006
6.495	48.70641		6.495	39.33258
6.497	48.55643		6.497	39.1826
6.498	48.40645		6.498	38.95763
6.5	46.64417		6.5	35.32058*
6.502	40.04499*		6.502	29.99625*
6.503	37.79528*		6.503	28.19648*
6.505	38.54518*		6.505	30.97113*
6.507	44.58193*		6.507	35.80803*
6.508	46.45669		6.508	37.27034
6.51	46.94413		6.51	37.64529
6.512	46.98163		6.512	37.68279
6.513	46.86914		6.513	37.5703
6.515	46.71916		6.515	37.45782
6.517	46.56918		6.517	37.30783
6.518	46.3817		6.518	37.15786
6.52	46.23172		6.52	37.00787
6.522	46.04424		6.522	36.85789
6.523	45.89426		6.523	36.70791
6.525	45.70679		6.525	36.55793
6.527	45.51931		6.527	36.40795
6.528	45.33183		6.528	36.29546
6.53	45.18185		6.53	36.14548
6.532	44.99438		6.532	35.9955
6.533	44.8069		6.533	35.84552
6.535	44.65692		6.535	35.69554
6.537	44.46944		6.537	35.54556
6.538	44.28196		6.538	35.39558
6.54	44.09449		6.54	35.28309
6.542	43.94451		6.542	35.13311
6.543	43.75703		6.543	34.98313
6.545	43.56955		6.545	34.83315
6.547	43.38208		6.547	34.68317
6.548	43.2321		6.548	34.53318
6.55	43.04462		6.55	34.4207
6.552	42.85714		6.552	34.27072
6.553	42.66967		6.553	34.12074
6.555	42.51968		6.555	33.97075
6.557	42.33221		6.557	33.82077
6.558	42.14473		6.558	33.70829
6.56	41.95726		6.56	33.5583
6.562	41.80727		6.562	33.40833
6.563	41.6198		6.563	33.29584
6.565	41.43232		6.565	33.14585
6.567	41.24484		6.567	33.03337
6.568	41.09486		6.568	32.88339
6.57	40.90739		6.57	32.73341
6.572	40.71991		6.572	32.62092
6.573	40.56993		6.573	32.47094
6.575	40.38245		6.575	32.35846
6.577	40.19498		6.577	32.20847
6.578	40.04499		6.578	32.09599
6.58	39.85752		6.58	31.9835
6.582	39.67004		6.582	31.83352
6.583	39.52006		6.583	31.72104
6.585	39.33258		6.585	31.60855
6.587	39.1826		6.587	31.45857
6.588	38.99512		6.588	31.34608
6.59	38.84515		6.59	31.23359
6.592	38.65767		6.592	31.12111
6.593	38.50769		6.593	31.00862
6.595	38.32021		6.595	30.85864
6.597	38.17023		6.597	30.74616
6.598	37.98275		6.598	30.63367
6.6	37.83277		6.6	30.52118
6.602	37.64529		6.602	30.4087
6.603	37.49531		6.603	30.29621
6.605	37.34533		6.605	30.18373
6.607	37.15786		6.607	30.07124
6.608	37.00787		6.608	29.99625
6.61	36.85789		6.61	29.88376
6.612	36.67042		6.612	29.77128
6.613	36.52044		6.613	29.65879
6.615	36.37045		6.615	29.54631
6.617	36.22047		6.617	29.47132
6.618	36.033		6.618	29.35883
6.62	35.88301		6.62	29.24634
6.622	35.73303		6.622	29.17135
6.623	35.58305		6.623	29.05887
6.625	35.43307		6.625	28.94638
6.627	35.24559		6.627	28.87139
6.628	35.09561		6.628	28.75891
6.63	34.94563		6.63	28.64642
6.632	34.79565		6.632	28.57143
6.633	34.64567		6.633	28.45894
6.635	34.49569		6.635	28.38395
6.637	34.34571		6.637	28.30896
6.638	34.19572		6.638	28.19648
6.64	34.04575		6.64	28.12148
6.642	33.89576		6.642	28.009
6.643	33.74578		6.643	27.93401
6.645	33.5958		6.645	27.82152
6.647	33.44582		6.647	27.74653
6.648	33.29584		6.648	27.67154
6.65	33.14585		6.65	27.55906
6.652	33.03337		6.652	27.48406
6.653	32.88339		6.653	27.40907
6.655	32.73341		6.655	27.29659
6.657	32.58343		6.657	27.2216
6.658	32.43344		6.658	27.14661
6.66	32.32096		6.66	27.03412
6.662	32.17098		6.662	26.95913
6.663	32.021		6.663	26.88414
6.665	31.90851		6.665	26.77165
6.667	31.75853		6.667	26.69666
6.668	31.60855		6.668	26.62167
6.67	31.49606		6.67	26.54668
6.672	31.34608		6.672	26.47169
6.673	31.23359		6.673	26.35921
6.675	31.08361		6.675	26.28421
6.677	30.97113		6.677	26.20922
6.678	30.82115		6.678	26.13423
6.68	30.70866		6.68	26.05924
6.682	30.55868		6.682	25.98425
6.683	30.44619		6.683	25.90926
6.685	30.29621		6.685	25.83427
6.687	30.18373		6.687	25.75928
6.688	30.07124		6.688	25.68429
6.69	29.92126		6.69	25.6093
6.692	29.80877		6.692	25.5718
6.693	29.69629		6.693	25.49681
6.695	29.54631		6.695	25.42182
6.697	29.43382		6.697	25.34683
6.698	29.32133		6.698	25.27184
6.7	29.20885		6.7	25.23435
6.702	29.09636		6.702	25.15936
6.703	28.94638		6.703	25.08436
6.705	28.8339		6.705	25.00937
6.707	28.72141		6.707	24.97188
6.708	28.60892		6.708	24.89689
6.71	28.49644		6.71	24.85939
6.712	28.38395		6.712	24.7844
6.713	28.27147		6.713	24.74691
6.715	28.15898		6.715	24.70941
6.717	28.04649		6.717	24.63442
6.718	27.93401		6.718	24.59693
6.72	27.82152		6.72	24.55943
6.722	27.70904		6.722	24.48444
6.723	27.59655		6.723	24.44694
6.725	27.48406		6.725	24.40945
6.727	27.40907		6.727	24.37195
6.728	27.29659		6.728	24.33446
6.73	27.1841		6.73	24.29696
6.732	27.07162		6.732	24.25947
6.733	26.95913		6.733	24.22197
6.735	26.88414		6.735	24.18448
6.737	26.77165		6.737	24.14698
6.738	26.65917		6.738	24.10949
6.74	26.54668		6.74	24.10949
6.742	26.47169		6.742	24.07199
6.743	26.35921		6.743	24.0345
6.745	26.24672		6.745	23.997
6.747	26.17173		6.747	23.997
6.748	26.05924		6.748	23.95951
6.75	25.98425		6.75	23.92201
6.752	25.87177		6.752	23.88451
6.753	25.79678		6.753	23.88451
6.755	25.68429		6.755	23.84702
6.757	25.6093		6.757	23.84702
6.758	25.49681		6.758	23.80952
6.76	25.42182		6.76	23.77203
6.762	25.30934		6.762	23.77203
6.763	25.23435		6.763	23.73453
6.765	25.12186		6.765	23.73453
6.767	25.04687		6.767	23.69704
6.768	24.97188		6.768	23.69704
6.77	24.85939		6.77	23.65954
6.772	24.7844		6.772	23.65954
6.773	24.70941		6.773	23.65954
6.775	24.63442		6.775	23.62205
6.777	24.52193		6.777	23.62205
6.778	24.44694		6.778	23.62205
6.78	24.37195		6.78	23.58455
6.782	24.29696		6.782	23.58455
6.783	24.22197		6.783	23.58455
6.785	24.14698		6.785	23.58455
6.787	24.0345		6.787	23.58455
6.788	23.95951		6.788	23.58455
6.79	23.88451		6.79	23.58455
6.792	23.80952		6.792	23.58455
6.793	23.73453		6.793	23.58455
6.795	23.65954		6.795	23.58455
6.797	23.58455		6.797	23.58455
6.798	23.50956		6.798	23.58455
6.8	23.47207		6.8	23.58455
6.802	23.39708		6.802	23.62205
6.803	23.32208		6.803	23.62205
6.805	23.24709		6.805	23.62205
6.807	23.1721		6.807	23.62205
6.808	23.09711		6.808	23.65954
6.81	23.05962		6.81	23.65954
6.812	22.98463		6.812	23.65954
6.813	22.90964		6.813	23.69704
6.815	22.87214		6.815	23.69704
6.817	22.79715		6.817	23.73453
6.818	22.72216		6.818	23.77203
6.82	22.68466		6.82	23.77203
6.822	22.60967		6.822	23.80952
6.823	22.57218		6.823	23.84702
6.825	22.49719		6.825	23.88451
6.827	22.45969		6.827	23.88451
6.828	22.3847		6.828	23.92201
6.83	22.34721		6.83	23.95951
6.832	22.27222		6.832	23.997
6.833	22.23472		6.833	24.07199
6.835	22.15973		6.835	24.10949
6.837	22.12223		6.837	24.14698
6.838	22.08474		6.838	24.18448
6.84	22.00975		6.84	24.25947
6.842	21.97225		6.842	24.29696
6.843	21.93476		6.843	24.37195
6.845	21.85977		6.845	24.40945
6.847	21.82227		6.847	24.48444
6.848	21.78478		6.848	24.55943
6.85	21.74728		6.85	24.63442
6.852	21.70979		6.852	24.70941
6.853	21.67229		6.853	24.7844
6.855	21.6348		6.855	24.85939
6.857	21.5973		6.857	24.93438
6.858	21.5598		6.858	25.00937
6.86	21.52231		6.86	25.12186
6.862	21.48481		6.862	25.19685
6.863	21.44732		6.863	25.30934
6.865	21.40982		6.865	25.38433
6.867	21.37233		6.867	25.49681
6.868	21.33483		6.868	25.6093
6.87	21.33483		6.87	25.72178
6.872	21.29734		6.872	25.83427
6.873	21.25984		6.873	25.94676
6.875	21.25984		6.875	26.05924
6.877	21.22235		6.877	26.17173
6.878	21.18485		6.878	26.32171
6.88	21.18485		6.88	26.4342
6.882	21.14736		6.882	26.58418
6.883	21.14736		6.883	26.69666
6.885	21.10986		6.885	26.84664
6.887	21.10986		6.887	26.99663
6.888	21.10986		6.888	27.14661
6.89	21.07237		6.89	27.29659
6.892	21.07237		6.892	27.44657
6.893	21.07237		6.893	27.59655
6.895	21.07237		6.895	27.74653
6.897	21.03487		6.897	27.93401
6.898	21.03487		6.898	28.08399
6.9	21.03487		6.9	28.27147
6.902	21.03487		6.902	28.42145
6.903	21.03487		6.903	28.60892
6.905	21.03487		6.905	28.7964
6.907	21.07237		6.907	28.98388
6.908	21.07237		6.908	29.17135
6.91	21.07237		6.91	29.35883
6.912	21.07237		6.912	29.54631
6.913	21.10986		6.913	29.77128
6.915	21.10986		6.915	29.95876
6.917	21.14736		6.917	30.18373
6.918	21.14736		6.918	30.3712
6.92	21.18485		6.92	30.59618
6.922	21.18485		6.922	30.82115
6.923	21.22235		6.923	31.04612
6.925	21.25984		6.925	31.27109
6.927	21.29734		6.927	31.49606
6.928	21.33483		6.928	31.72104
6.93	21.33483		6.93	31.94601
6.932	21.40982		6.932	32.17098
6.933	21.44732		6.933	32.43344
6.935	21.48481		6.935	32.65842
6.937	21.52231		6.937	32.92088
6.938	21.5598		6.938	33.18335
6.94	21.6348		6.94	33.40833
6.942	21.67229		6.942	33.67079
6.943	21.74728		6.943	33.93326
6.945	21.82227		6.945	34.19572
6.947	21.85977		6.947	34.45819
6.948	21.93476		6.948	34.72066
6.95	22.00975		6.95	34.98313
6.952	22.08474		6.952	35.24559
6.953	22.15973		6.953	35.54556
6.955	22.23472		6.955	35.80803
6.957	22.30971		6.957	36.07049
6.958	22.4222		6.958	36.37045
6.96	22.49719		6.96	36.63292
6.962	22.60967		6.962	36.93288
6.963	22.68466		6.963	37.19535
6.965	22.79715		6.965	37.49531
6.967	22.90964		6.967	37.79528
6.968	23.02212		6.968	38.05774
6.97	23.13461		6.97	38.3577
6.972	23.24709		6.972	38.65767
6.973	23.35958		6.973	38.95763
6.975	23.50956		6.975	39.25759
6.977	23.62205		6.977	39.55756
6.978	23.73453		6.978	39.85752
6.98	23.88451		6.98	40.15748
6.982	24.0345		6.982	40.45744
6.983	24.18448		6.983	40.7574
6.985	24.33446		6.985	41.05737
6.987	24.48444		6.987	41.39482
6.988	24.63442		6.988	41.69479
6.99	24.8219		6.99	41.99475
6.992	24.97188		6.992	42.29471
6.993	25.15936		6.993	42.59468
6.995	25.34683		6.995	42.93213
6.997	25.53431		6.997	43.2321
6.998	25.72178		6.998	43.53206
7	25.27184		7	41.24484*
7.002	18.4102*		7.002	35.77053*
7.003	16.31046*		7.003	34.19572*
7.005	16.38545*		7.005	36.52044*
7.007	23.39708*		7.007	42.4072
7.008	25.87177		7.008	44.50694
7.01	26.80915		7.01	45.40683
7.012	27.29659		7.012	45.93176
7.013	27.59655		7.013	46.26921
7.015	27.85902		7.015	46.60667
7.017	28.12148		7.017	46.90664
7.018	28.38395		7.018	47.2066
7.02	28.64642		7.02	47.50656
7.022	28.90889		7.022	47.80652
7.023	29.17135		7.023	48.10649
7.025	29.43382		7.025	48.40645
7.027	29.73378		7.027	48.70641
7.028	29.99625		7.028	49.00637
7.03	30.29621		7.03	49.30634
7.032	30.59618		7.032	49.56881
7.033	30.89614		7.033	49.86877
7.035	31.1961		7.035	50.16873
7.037	31.49606		7.037	50.43119
7.038	31.83352		7.038	50.73116
7.04	32.13348		7.04	50.99363
7.042	32.47094		7.042	51.29359
7.043	32.8084		7.043	51.55606
7.045	33.14585		7.045	51.81852
7.047	33.48331		7.047	52.11848
7.048	33.85827		7.048	52.38095
7.05	34.19572		7.05	52.64342
7.052	34.57068		7.052	52.90589
7.053	34.94563		7.053	53.13086
7.055	35.32058		7.055	53.39333
7.057	35.69554		7.057	53.65579
7.058	36.07049		7.058	53.91826
7.06	36.48294		7.06	54.14323
7.062	36.85789		7.062	54.3682
7.063	37.27034		7.063	54.63067
7.065	37.68279		7.065	54.85564
7.067	38.09524		7.067	55.08062
7.068	38.50769		7.068	55.30559
7.07	38.92014		7.07	55.53056
7.072	39.37008		7.072	55.75553
7.073	39.78253		7.073	55.94301
7.075	40.23247		7.075	56.16798
7.077	40.68242		7.077	56.35546
7.078	41.13236		7.078	56.54293
7.08	41.5823		7.08	56.73041
7.082	42.03225		7.082	56.91788
7.083	42.48219		7.083	57.10536
7.085	42.96963		7.085	57.29284
7.087	43.41957		7.087	57.48032
7.088	43.90701		7.088	57.63029
7.09	44.35696		7.09	57.78028
7.092	44.84439		7.092	57.96775
7.093	45.33183		7.093	58.11774
7.095	45.81927		7.095	58.26772
7.097	46.34421		7.097	58.3802
7.098	46.83165		7.098	58.53018
7.1	47.31908		7.1	58.64267
7.102	47.80652		7.102	58.79265
7.103	48.33146		7.103	58.90514
7.105	48.85639		7.105	59.01762
7.107	49.34383		7.107	59.13011
7.108	49.86877		7.108	59.2426
7.11	50.3937		7.11	59.31758
7.112	50.88114		7.112	59.43007
7.113	51.40607		7.113	59.50506
7.115	51.93101		7.115	59.61755
7.117	52.45594		7.117	59.69254
7.118	52.98088		7.118	59.76753
7.12	53.50581		7.12	59.80502
7.122	54.03075		7.122	59.88002
7.123	54.55568		7.123	59.95501
7.125	55.08062		7.125	59.9925
7.127	55.60555		7.127	60.02999
7.128	56.13049		7.128	60.06749
7.13	56.65542		7.13	60.10499
7.132	57.18035		7.132	60.14248
7.133	57.70529		7.133	60.14248
7.135	58.23022		7.135	60.17998
7.137	58.75516		7.137	60.17998
7.138	59.28009		7.138	60.17998
7.14	59.80502		7.14	60.17998
7.142	60.32996		7.142	60.17998
7.143	60.85489		7.143	60.17998
7.145	61.37983		7.145	60.17998
7.147	61.86727		7.147	60.14248
7.148	62.3922		7.148	60.14248
7.15	62.91714		7.15	60.10499
7.152	63.40458		7.152	60.06749
7.153	63.92951		7.153	60.02999
7.155	64.41695		7.155	59.9925
7.157	64.90439		7.157	59.91751
7.158	65.39182		7.158	59.88002
7.16	65.87926		7.16	59.80502
7.162	66.36671		7.162	59.76753
7.163	66.85414		7.163	59.69254
7.165	67.34158		7.165	59.61755
7.167	67.79153		7.167	59.54256
7.168	68.27897		7.168	59.46757
7.17	68.72891		7.17	59.35508
7.172	69.17886		7.172	59.28009
7.173	69.6288		7.173	59.1676
7.175	70.07874		7.175	59.05512
7.177	70.52869		7.177	58.98013
7.178	70.97863		7.178	58.86764
7.18	71.39108		7.18	58.75516
7.182	71.80353		7.182	58.60518
7.183	72.21597		7.183	58.49269
7.185	72.62842		7.185	58.34271
7.187	73.04087		7.187	58.23022
7.188	73.45332		7.188	58.08024
7.19	73.82827		7.19	57.96775
7.192	74.20322		7.192	57.81777
7.193	74.57818		7.193	57.66779
7.195	74.95313		7.195	57.51781
7.197	75.29059		7.197	57.36783
7.198	75.66554		7.198	57.18035
7.2	76.003		7.2	57.03037
7.202	76.34045		7.202	56.88039
7.203	76.67792		7.203	56.69291
7.205	76.97787		7.205	56.54293
7.207	77.31534		7.207	56.35546
7.208	77.6153		7.208	56.16798
7.21	77.91526		7.21	56.018
7.212	78.17773		7.212	55.83052
7.213	78.47769		7.213	55.64304
7.215	78.74016		7.215	55.45557
7.217	79.00262		7.217	55.26809
7.218	79.26509		7.218	55.08062
7.22	79.52756		7.22	54.89314
7.222	79.75253		7.222	54.70566
7.223	79.9775		7.223	54.48069
7.225	80.20248		7.225	54.29321
7.227	80.42744		7.227	54.10574
7.228	80.65242		7.228	53.91826
7.23	80.8399		7.23	53.69329
7.232	81.02737		7.232	53.50581
7.233	81.17735		7.233	53.28084
7.235	81.36483		7.235	53.09336
7.237	81.51481		7.237	52.86839
7.238	81.66479		7.238	52.64342
7.24	81.81477		7.24	52.45594
7.242	81.96475		7.242	52.23097
7.243	82.07724		7.243	52.006
7.245	82.18973		7.245	51.78103
7.247	82.30222		7.247	51.55606
7.248	82.4147		7.248	51.33109
7.25	82.48969		7.25	51.10611
7.252	82.56468		7.252	50.88114
7.253	82.63967		7.253	50.65617
7.255	82.71466		7.255	50.43119
7.257	82.75216		7.257	50.20622
7.258	82.82715		7.258	49.98125
7.26	82.86464		7.26	49.75628
7.262	82.86464		7.262	49.53131
7.263	82.90214		7.263	49.30634
7.265	82.90214		7.265	49.08136
7.267	82.90214		7.267	48.85639
7.268	82.90214		7.268	48.59393
7.27	82.90214		7.27	48.36895
7.272	82.86464		7.272	48.14398
7.273	82.86464		7.273	47.91901
7.275	82.82715		7.275	47.69404
7.277	82.75216		7.277	47.43157
7.278	82.71466		7.278	47.2066
7.28	82.63967		7.28	46.98163
7.282	82.60217		7.282	46.75666
7.283	82.52718		7.283	46.49419
7.285	82.4147		7.285	46.26921
7.287	82.33971		7.287	46.04424
7.288	82.22722		7.288	45.81927
7.29	82.15223		7.29	45.5568
7.292	82.03974		7.292	45.33183
7.293	81.88976		7.293	45.10686
7.295	81.77728		7.295	44.84439
7.297	81.6273		7.297	44.61942
7.298	81.51481		7.298	44.39445
7.3	81.36483		7.3	44.16948
7.302	81.21485		7.302	43.94451
7.303	81.06487		7.303	43.68204
7.305	80.87739		7.305	43.45707
7.307	80.72741		7.307	43.2321
7.308	80.53993		7.308	43.00713
7.31	80.35246		7.31	42.78215
7.312	80.16498		7.312	42.55718
7.313	79.9775		7.313	42.33221
7.315	79.75253		7.315	42.06974
7.317	79.56506		7.317	41.84477
7.318	79.34008		7.318	41.6198
7.32	79.11511		7.32	41.39482
7.322	78.89014		7.322	41.16985
7.323	78.66517		7.323	40.94488
7.325	78.44019		7.325	40.71991
7.327	78.21523		7.327	40.49494
7.328	77.95276		7.328	40.26997
7.33	77.72778		7.33	40.04499
[truncated: 2,201 more rows]

## Sheet: Supp. Fig. 10
		Panel a								Panel b
					Panel c

## Sheet: Supp. Fig. 11 
	Nucleotide	Ka (M-1)	Number of sites
Exp. 1	ADP	15500	0.795
Exp. 2	ADP	15300	0.842
Exp. 1	AMP	72800	0.928
Exp. 2	AMP	93500	0.827
Exp. 3	AMP	95400	0.862
Exp. 1	ATP	7380	0.87
Exp. 2	ATP	8950	0.865
Exp. 3	ATP	10800	0.686
								Panel c

## Sheet: Fig. 7 - Supp. Fig. 15
Genome accession	Source	GTDB Taxonomy
GCA000006805	NCBI	d__Archaea;p__Halobacteriota;c__Halobacteria;o__Halobacteriales;f__Halobacteriaceae;g__Halobacterium;s__Halobacterium salinarum
GCA000007225	NCBI	d__Archaea;p__Thermoproteota;c__Thermoproteia;o__Thermoproteales;f__Thermoproteaceae;g__Pyrobaculum;s__Pyrobaculum aerophilum
GCA000007305	NCBI	d__Archaea;p__Methanobacteriota_B;c__Thermococci;o__Thermococcales;f__Thermococcaceae;g__Pyrococcus;s__Pyrococcus furiosus
GCA000008645	NCBI	d__Archaea;p__Methanobacteriota;c__Methanobacteria;o__Methanobacteriales;f__Methanothermobacteraceae;g__Methanothermobacter;s__Methanothermobacter thermautotrophicus
GCA000011005	NCBI	d__Archaea;p__Halobacteriota;c__Methanocellia;o__Methanocellales;f__Methanocellaceae;g__Methanocella;s__Methanocella paludicola
GCA000011125	NCBI	d__Archaea;p__Thermoproteota;c__Thermoproteia;o__Sulfolobales;f__Acidilobaceae;g__Aeropyrum;s__Aeropyrum pernix
GCA000013445	NCBI	d__Archaea;p__Halobacteriota;c__Methanomicrobia;o__Methanomicrobiales;f__Methanospirillaceae;g__Methanospirillum;s__Methanospirillum hungatei
GCA000013725	NCBI	d__Archaea;p__Halobacteriota;c__Methanosarcinia;o__Methanosarcinales;f__Methanosarcinaceae;g__Methanococcoides;s__Methanococcoides burtonii
GCA000015765	NCBI	d__Archaea;p__Halobacteriota;c__Methanomicrobia;o__Methanomicrobiales;f__Methanocorpusculaceae;g__Methanocorpusculum;s__Methanocorpusculum labreanum
GCA000016525	NCBI	d__Archaea;p__Methanobacteriota;c__Methanobacteria;o__Methanobacteriales;f__Methanobacteriaceae;g__Methanobrevibacter_A;s__Methanobrevibacter_A smithii
GCA000017185	NCBI	d__Archaea;p__Methanobacteriota_A;c__Methanococci;o__Methanococcales;f__Methanococcaceae;g__Methanothermococcus_A;s__Methanothermococcus_A aeolicus
GCA000017625	NCBI	d__Archaea;p__Halobacteriota;c__Methanomicrobia;o__Methanomicrobiales;f__Methanoregulaceae;g__Methanoregula;s__Methanoregula boonei
GCA000025285	NCBI	d__Archaea;p__Halobacteriota;c__Archaeoglobi;o__Archaeoglobales;f__Archaeoglobaceae;g__Archaeoglobus_B;s__Archaeoglobus_B profundus
GCA000025685	NCBI	d__Archaea;p__Halobacteriota;c__Halobacteria;o__Halobacteriales;f__Haloferacaceae;g__Haloferax;s__Haloferax volcanii
GCA000026045	NCBI	d__Archaea;p__Halobacteriota;c__Halobacteria;o__Halobacteriales;f__Haloarculaceae;g__Natronomonas;s__Natronomonas pharaonis
GCA000063445	NCBI	d__Archaea;p__Halobacteriota;c__Methanocellia;o__Methanocellales;f__Methanocellaceae;g__Methanocella_A;s__Methanocella_A arvoryzae
GCA000151225	NCBI	d__Archaea;p__Methanobacteriota;c__Methanobacteria;o__Methanobacteriales;f__Methanobacteriaceae;g__Methanobrevibacter_A;s__Methanobrevibacter_A smithii
GCA000166095	NCBI	d__Archaea;p__Methanobacteriota;c__Methanobacteria;o__Methanobacteriales;f__Methanothermaceae;g__Methanothermus;s__Methanothermus fervidus
GCA000179575	NCBI	d__Archaea;p__Methanobacteriota_A;c__Methanococci;o__Methanococcales;f__Methanococcaceae;g__Methanothermococcus_A;s__Methanothermococcus_A okinawensis
GCA000191585	NCBI	d__Archaea;p__Methanobacteriota;c__Methanobacteria;o__Methanobacteriales;f__Methanobacteriaceae;g__Methanobacterium_B;s__Methanobacterium_B lacus
GCA000200715	NCBI	d__Archaea;p__Thermoproteota;c__Nitrososphaeria;o__Nitrososphaerales;f__Nitrosopumilaceae;g__Cenarchaeum;s__Cenarchaeum symbiosum
GCA000204415	NCBI	d__Archaea;p__Halobacteriota;c__Methanosarcinia;o__Methanotrichales;f__Methanotrichaceae;g__Methanothrix;s__Methanothrix soehngenii
GCA000214415	NCBI	d__Archaea;p__Methanobacteriota_A;c__Methanococci;o__Methanococcales;f__Methanococcaceae;g__Methanotorris;s__Methanotorris igneus
GCA000217995	NCBI	d__Archaea;p__Halobacteriota;c__Methanosarcinia;o__Methanosarcinales;f__Methanosarcinaceae;g__Methanosalsum;s__Methanosalsum zhilinae
GCA000253055	NCBI	d__Archaea;p__Thermoproteota;c__Thermoproteia;o__Thermoproteales;f__Thermoproteaceae;g__Thermoproteus;s__Thermoproteus tenax
GCA000275865	NCBI	d__Archaea;p__Halobacteriota;c__Methanomicrobia;o__Methanomicrobiales;f__Methanofollaceae;g__Methanofollis;s__Methanofollis liminatans
GCA000496135	NCBI	d__Archaea;p__Thermoplasmatota;c__Thermoplasmata;o__Thermoplasmatales;f__Thermoplasmataceae;g__GCA-000496135;s__GCA-000496135 sp000496135
GCA000698785	NCBI	d__Archaea;p__Thermoproteota;c__Nitrososphaeria;o__Nitrososphaerales;f__Nitrososphaeraceae;g__Nitrososphaera;s__Nitrososphaera viennensis
GCA000711215	NCBI	d__Archaea;p__Halobacteriota;c__Methanomicrobia;o__Methanomicrobiales;f__Methanomicrobiaceae;g__Methanomicrobium;s__Methanomicrobium mobile
GCA000725425	NCBI	d__Archaea;p__Methanobacteriota_B;c__Thermococci;o__Thermococcales;f__Thermococcaceae;g__Palaeococcus;s__Palaeococcus pacificus
GCA000744455	NCBI	d__Archaea;p__Methanobacteriota;c__Methanobacteria;o__Methanobacteriales;f__Methanobacteriaceae;g__Methanobacterium_B;s__Methanobacterium_B sp000744455
GCA000800805	NCBI	d__Archaea;p__Thermoplasmatota;c__Thermoplasmata;o__Methanomassiliicoccales;f__Methanomethylophilaceae;g__Methanoplasma;s__Methanoplasma termitum
GCA000812185	NCBI	d__Archaea;p__Thermoproteota;c__Nitrososphaeria;o__Nitrososphaerales;f__Nitrosopumilaceae;g__Nitrosopelagicus;s__Nitrosopelagicus brevis
GCA000830295	NCBI	d__Archaea;p__Nanoarchaeota;c__Nanoarchaeia;o__Woesearchaeales;f__GW2011-AR15;g__GW2011-AR15;s__GW2011-AR15 sp000830295
GCA000875775	NCBI	d__Archaea;p__Thermoproteota;c__Nitrososphaeria;o__Nitrososphaerales;f__Nitrosopumilaceae;g__Nitrosopumilus;s__Nitrosopumilus piranensis
GCA000965745	NCBI	d__Archaea;p__Thermoplasmatota;c__Thermoplasmata;o__Thermoplasmatales;f__Thermoplasmataceae;g__GCA-965745;s__GCA-965745 sp000965745
GCA001273385	NCBI	d__Archaea;p__Thermoproteota;c__Bathyarchaeia;o__B26-1;f__UBA233;g__AD8-1;s__AD8-1 sp001273385
GCA001399805	NCBI	d__Archaea;p__Thermoproteota;c__Bathyarchaeia;o__B26-1;f__BA1;g__BA1;s__BA1 sp001399805
GCA001433455	NCBI	d__Archaea;p__Methanobacteriota_B;c__Thermococci;o__Thermococcales;f__Thermococcaceae;g__Thermococcus_B;s__Thermococcus_B barophilus
GCA001443365	NCBI	d__Archaea;p__Thermoproteota;c__Nitrososphaeria;o__Nitrososphaerales;f__Nitrosopumilaceae;g__CSP1-1;s__CSP1-1 sp001443365
GCA001515195	NCBI	d__Archaea;p__Hadarchaeota;c__Hadarchaeia;o__Hadarchaeales;f__Hadarchaeaceae;g__;s__
GCA001552015	NCBI	d__Archaea;p__Nanoarchaeota;c__Nanoarchaeia;o__Nanoarchaeales;f__Nanopusillaceae;g__Nanopusillus;s__Nanopusillus acidilobi
GCA001563335	NCBI	d__Archaea;p__Asgardarchaeota;c__Thorarchaeia;o__Thorarchaeales;f__Thorarchaeaceae;g__SMTZ1-45;s__SMTZ1-45 sp001563335
GCA001587575	NCBI	d__Archaea;p__Methanobacteriota_B;c__Thermococci;o__Methanofastidiosales;f__Methanofastidiosaceae;g__Methanofastidiosum;s__Methanofastidiosum sp001587575
GCA001593865	NCBI	d__Archaea;p__Thermoproteota;c__Bathyarchaeia;o__B24;f__B24;g__B24;s__B24 sp001593865
GCA001593935	NCBI	d__Archaea;p__Thermoproteota;c__Bathyarchaeia;o__B26-1;f__B26-1;g__B26-1;s__B26-1 sp001593935
GCA001595915	NCBI	d__Archaea;p__Thermoplasmatota;c__E2;o__DHVEG-1;f__DHVEG-1;g__SG8-52-3;s__SG8-52-3 sp001595915
GCA001595945	NCBI	d__Archaea;p__Thermoplasmatota;c__E2;o__DHVEG-1;f__DHVEG-1;g__SM1-50;s__SM1-50 sp001595945
GCA001717025	NCBI	d__Archaea;p__Thermoproteota;c__Methanomethylicia;o__Methanomethylicales;f__Methanomethylicaceae;g__Methanomethylicus;s__Methanomethylicus oleusabulum
GCA001723855	NCBI	d__Archaea;p__Altiarchaeota;c__Altiarchaeia;o__IMC4;f__MCBC01;g__MCBC01;s__MCBC01 sp001723855
GCA001742785	NCBI	d__Archaea;p__Altiarchaeota;c__Altiarchaeia;o__IMC4;f__IMC4;g__IMC4;s__IMC4 sp001742785
GCA001766815	NCBI	d__Archaea;p__Halobacteriota;c__Syntropharchaeia;o__Syntropharchaeales;f__Syntropharchaeaceae;g__Syntropharchaeum_A;s__Syntropharchaeum_A caldarius
GCA001766825	NCBI	d__Archaea;p__Halobacteriota;c__Syntropharchaeia;o__Syntropharchaeales;f__Syntropharchaeaceae;g__Syntropharchaeum;s__Syntropharchaeum butanivorans
GCA001800675	NCBI	d__Archaea;p__Thermoplasmatota;c__Thermoplasmata;o__UBA10834;f__UBA10834;g__COMBO-56-21;s__COMBO-56-21 sp001800675
GCA001800815	NCBI	d__Archaea;p__Thermoplasmatota;c__Thermoplasmata;o__UBA10834;f__UBA10834;g__COMBO-56-21;s__COMBO-56-21 sp001800815
GCA001856825	NCBI	d__Archaea;p__Thermoplasmatota;c__Thermoplasmata;o__Thermoplasmatales;f__GCA-001856825;g__GCA-001856825;s__GCA-001856825 sp001856825
GCA001914405	NCBI	d__Archaea;p__Halobacteriota;c__Methanonatronarchaeia;o__Methanonatronarchaeales;f__Methanohalarchaeaceae;g__Methanohalarchaeum;s__Methanohalarchaeum thermophilum
GCA001940645	NCBI	d__Archaea;p__Asgardarchaeota;c__Heimdallarchaeia;o__Hodarchaeales;f__LC-3;g__LC-3;s__LC-3 sp001940645
GCA001940665	NCBI	d__Archaea;p__Asgardarchaeota;c__Odinarchaeia;o__Odinarchaeales;f__LCB-4;g__LCB-4;s__LCB-4 sp001940665
GCA001940705	NCBI	d__Archaea;p__Asgardarchaeota;c__Thorarchaeia;o__Thorarchaeales;f__Thorarchaeaceae;g__SMTZ1-45;s__SMTZ1-45 sp001940705
GCA001940725	NCBI	d__Archaea;p__Asgardarchaeota;c__Heimdallarchaeia;o__UBA460;f__Kariarchaeaceae;g__LC-2;s__LC-2 sp001940725
GCA001940755	NCBI	d__Archaea;p__Asgardarchaeota;c__Heimdallarchaeia;o__UBA460;f__UBA460;g__UBA460;s__UBA460 sp001940755
GCA002011035	NCBI	d__Archaea;p__Thermoproteota;c__Bathyarchaeia;o__B25;f__B25;g__JdFR-11;s__JdFR-11 sp002011035
GCA002011075	NCBI	d__Archaea;p__Thermoproteota;c__Nitrososphaeria;o__Geothermarchaeales;f__JDFR-13;g__JdFR-13;s__JdFR-13 sp002011075
GCA002011125	NCBI	d__Archaea;p__Hydrothermarchaeota;c__Hydrothermarchaeia;o__Hydrothermarchaeales;f__Hydrothermarchaeaceae;g__Hydrothermarchaeum;s__Hydrothermarchaeum profundi
GCA002153915	NCBI	d__Archaea;p__Halobacteriota;c__Methanonatronarchaeia;o__Methanonatronarchaeales;f__Methanonatronarchaeaceae;g__Methanonatronarchaeum;s__Methanonatronarchaeum thermophilum
GCA002490245	NCBI	d__Archaea;p__Thermoproteota;c__Bathyarchaeia;o__B26-1;f__B24-2;g__B24-2;s__B24-2 sp002490245
GCA002494525	NCBI	d__Archaea;p__Undinarchaeota;c__Undinarchaeia;o__Undinarchaeales;f__Undinarchaeaceae;g__Undinarchaeum;s__Undinarchaeum sp002687935
GCA002494765	NCBI	d__Archaea;p__Thermoplasmatota;c__UBA186;o__UBA186;f__UBA186;g__UBA186;s__UBA186 sp002494765
GCA002494785	NCBI	d__Archaea;p__Methanobacteriota;c__Methanobacteria;o__Methanobacteriales;f__Methanobacteriaceae;g__UBA117;s__UBA117 sp002494785
GCA002495585	NCBI	d__Archaea;p__Thermoplasmatota;c__Thermoplasmata;o__Methanomassiliicoccales;f__Methanomassiliicoccaceae;g__DTU008;s__DTU008 sp002504525
GCA002502045	NCBI	d__Archaea;p__Nanoarchaeota;c__Nanoarchaeia;o__Parvarchaeales;f__Parvarchaeaceae;g__Parvarchaeum;s__Parvarchaeum acidiphilum
GCA002507245	NCBI	d__Archaea;p__Thermoproteota;c__Bathyarchaeia;o__B26-1;f__UBA233;g__UBA233;s__UBA233 sp002507245
GCA002763265	NCBI	d__Archaea;p__Nanoarchaeota;c__Nanoarchaeia;o__PEZQ01;f__PEZQ01;g__PEZQ01;s__PEZQ01 sp002763265
GCA002780595	NCBI	d__Archaea;p__Huberarchaeota;c__Huberarchaeia;o__Huberarchaeales;f__Huberarchaeaceae;g__Huberarchaeum;s__Huberarchaeum crystalense
GCA002841675	NCBI	d__Archaea;p__Huberarchaeota;c__Huberarchaeia;o__Huberarchaeales;f__Huberarchaeaceae;g__Huberarchaeum;s__
GCA002897955	NCBI	d__Archaea;p__Hydrothermarchaeota;c__Hydrothermarchaeia;o__Hydrothermarchaeales;f__BMS3B;g__BMS3B;s__BMS3B sp002897955
GCA002898395	NCBI	d__Archaea;p__Thermoproteota;c__Nitrososphaeria_A;o__Caldarchaeales;f__HR02;g__HRBIN02;s__HRBIN02 sp002898395
GCA003009755	NCBI	d__Archaea;p__Thermoplasmatota;c__SW-10-69-26;o__SW-10-69-26;f__SW-10-69-26;g__SW-10-69-26;s__SW-10-69-26 sp003009755
GCA003019535	NCBI	d__Archaea;p__Thermoproteota;c__Thermoproteia;o__Marsarchaeales;f__Marsarchaeaceae;g__ECH-B-1;s__ECH-B-1 sp003019535
GCA003034855	NCBI	d__Archaea;p__Halobacteriota;c__Methanonatronarchaeia;o__Methanonatronarchaeales;f__PZKD01;g__PZKD01;s__PZKD01 sp003034855
GCA003173355	NCBI	d__Archaea;p__Halobacteriota;c__Methanomicrobia;o__Methanomicrobiales;f__Methanospirillaceae;g__Methanospirillum;s__Methanospirillum lacunae
GCA003552585	NCBI	d__Archaea;p__Thermoplasmatota;c__Thermoplasmata;o__PWKY01;f__PWKY01;g__PUNK01;s__PUNK01 sp003552585
GCA003553905	NCBI	d__Archaea;p__Aenigmatarchaeota;c__Aenigmatarchaeia;o__PWEA01;f__PWEA01;g__PWEA01;s__PWEA01 sp003553905
GCA003554965	NCBI	d__Archaea;p__Thermoplasmatota;c__Thermoplasmata;o__PWKY01;f__PWKY01;g__Natronoplasma;s__Natronoplasma sp003554965
GCA003555025	NCBI	d__Archaea;p__Thermoplasmatota;c__Thermoplasmata;o__Methanomassiliicoccales;f__Methanomethylophilaceae;g__PWHV01;s__PWHV01 sp003555025
GCA003558235	NCBI	d__Archaea;p__B1Sed10-29;c__B1Sed10-29;o__B1Sed10-29;f__B1Sed10-29;g__CSSED10-269;s__CSSED10-269 sp003558235
GCA003584625	NCBI	d__Archaea;p__Methanobacteriota;c__Methanobacteria;o__Methanobacteriales;f__Methanothermobacteraceae_A;g__Methanothermobacter_A;s__Methanothermobacter_A sp003584625
GCA003602415	NCBI	d__Archaea;p__Thermoplasmatota;c__Poseidoniia;o__Poseidoniales;f__Poseidoniaceae;g__MGIIa-K1;s__MGIIa-K1 sp003602415
GCA003660555	NCBI	d__Archaea;p__Hadarchaeota;c__B88-G9;o__B88-G9;f__B88-G9;g__B88-G9;s__B88-G9 sp003660555
GCA003661385	NCBI	d__Archaea;p__Thermoproteota;c__Korarchaeia;o__Korarchaeales;f__B14-G2;g__B14-G2;s__B14-G2 sp003661385
GCA003663355	NCBI	d__Archaea;p__Aenigmatarchaeota;c__Aenigmatarchaeia;o__QMZS01;f__QMZS01;g__QMZS01;s__QMZS01 sp003663355
GCA003695745	NCBI	d__Archaea;p__Hydrothermarchaeota;c__Hydrothermarchaeia;o__Hydrothermarchaeales;f__SZUA-236;g__J060;s__J060 sp003695745
GCA003967175	NCBI	d__Archaea;p__Thermoproteota;c__Thermoproteia;o__Sulfolobales;f__Sulfolobaceae;g__Sulfodiicoccus;s__Sulfodiicoccus acidiphilus
GCA004028775	NCBI	d__Archaea;p__Thermoproteota;c__Methanomethylicia;o__Methanomethylicales;f__Methanomethylicaceae;g__Methanosuratus;s__Methanosuratus subterraneum_A
GCA004212035	NCBI	d__Archaea;p__Halobacteriota;c__Methanonatronarchaeia;o__Methanonatronarchaeales;f__Methanonatronarchaeaceae;g__Methanonatronarchaeum;s__Methanonatronarchaeum sp004212035
GCA004212055	NCBI	d__Archaea;p__Thermoproteota;c__Korarchaeia;o__Korarchaeales;f__Korarchaeaceae;g__Methanodesulfokores;s__Methanodesulfokores washburnensis
GCA004212075	NCBI	d__Archaea;p__Halobacteriota;c__Methanoliparia;o__Methanoliparales;f__Methanoliparaceae;g__Methanoliparum;s__Methanoliparum thermophilum
GCA004212085	NCBI	d__Archaea;p__Halobacteriota;c__Methanoliparia;o__Methanoliparales;f__Methanoliparaceae;g__Methanolliviera;s__Methanolliviera hydrocarbonicum
GCA004212095	NCBI	d__Archaea;p__Halobacteriota;c__Methanosarcinia;o__Methanosarcinales;f__EX4572-44;g__Ethanoperedens;s__Ethanoperedens sp004212095
GCA004212135	NCBI	d__Archaea;p__Halobacteriota;c__Syntropharchaeia;o__ANME-1;f__ANME-1;g__ANME-1-THS;s__ANME-1-THS sp004212135
GCA004212145	NCBI	d__Archaea;p__Thermoproteota;c__Methanomethylicia;o__Methanomethylicales;f__Methanomethylicaceae;g__WYZ-LMO11;s__WYZ-LMO11 sp004348015
GCA004212155	NCBI	d__Archaea;p__Methanobacteriota_B;c__Thermococci;o__Methanofastidiosales;f__NM3;g__NM3;s__NM3 sp004212155
GCA005191425	NCBI	d__Archaea;p__Asgardarchaeota;c__Lokiarchaeia;o__Helarchaeales;f__HEL-GB-B;g__HEL-GB-B;s__HEL-GB-B sp005191425
GCA005888755	NCBI	d__Archaea;p__Thermoproteota;c__Bathyarchaeia;o__40CM-2-53-6;f__40CM-2-53-6;g__40CM-2-53-6;s__40CM-2-53-6 sp005888755
GCA006954425	NCBI	d__Archaea;p__Thermoplasmatota;c__Thermoplasmata;o__Methanomassiliicoccales;f__Methanomethylophilaceae;g__UBA71;s__UBA71 sp006954425
GCA008000775	NCBI	d__Archaea;p__Asgardarchaeota;c__Lokiarchaeia;o__CR-4;f__MK-D1;g__Prometheoarchaeum;s__Prometheoarchaeum syntrophicum
GCA008080745	NCBI	d__Archaea;p__Asgardarchaeota;c__Thorarchaeia;o__Thorarchaeales;f__Thorarchaeaceae;g__SHMX01;s__SHMX01 sp008080745
GCA008933945	NCBI	d__Archaea;p__Halobacteriota;c__Methanosarcinia;o__Methanosarcinales;f__Methanoperedenaceae;g__Methanoperedens;s__Methanoperedens sp002487355
GCA009387755	NCBI	d__Archaea;p__Micrarchaeota;c__Micrarchaeia;o__Micrarchaeales;f__Micrarchaeaceae;g__Micrarchaeum;s__Micrarchaeum acidiphilum
GCA009392915	NCBI	d__Archaea;p__Iainarchaeota;c__Iainarchaeia;o__0-14-0-20-30-16;f__CSSED10-239;g__Forterrea;s__Forterrea multitransposorum
GCA009758405	NCBI	d__Archaea;p__Thermoplasmatota;c__Thermoplasmata;o__ARK-15;f__ARK-15;g__ARK-15;s__ARK-15 sp009758405
GCA009778385	NCBI	d__Archaea;p__Thermoproteota;c__Bathyarchaeia;o__B26-1;f__UBA233;g__PALSA-986;s__PALSA-986 sp009778385
GCA009780575	NCBI	d__Archaea;p__Thermoplasmatota;c__Thermoplasmata;o__Methanomassiliicoccales;f__Methanomethylophilaceae;g__WRKA01;s__WRKA01 sp009780575
GCA009783705	NCBI	d__Archaea;p__Thermoproteota;c__Bathyarchaeia;o__B26-1;f__UBA233;g__PALSA-986;s__PALSA-986 sp009783705
GCA009889635	NCBI	d__Archaea;p__Halobacteriota;c__Halobacteria;o__Halobacteriales;f__UBA12382;g__UBA12382;s__UBA12382 sp002503845
GCA011049045	NCBI	d__Archaea;p__Halobacteriota;c__Syntropharchaeia;o__ANME-1;f__ANME-1;g__JACGMN01;s__JACGMN01 sp011049045
GCA011049195	NCBI	d__Archaea;p__SpSt-1190;c__SpSt-1190;o__SpSt-1190;f__SpSt-1190;g__SpSt-1190;s__SpSt-1190 sp011049195
GCA011335055	NCBI	d__Archaea;p__Hadarchaeota;c__Hadarchaeia;o__Hadarchaeales;f__Hadarchaeaceae;g__Hadarchaeum;s__Hadarchaeum yellowstonense
GCA011355145	NCBI	d__Archaea;p__Thermoplasmatota;c__Thermoplasmata;o__UBA10834;f__DTMW01;g__DTMW01;s__DTMW01 sp011355145
GCA011361855	NCBI	d__Archaea;p__Hadarchaeota;c__Hadarchaeia;o__Hadarchaeales;f__DSZJ01;g__DSZJ01;s__DSZJ01 sp011361855
GCA011362025	NCBI	d__Archaea;p__Asgardarchaeota;c__Jordarchaeia;o__Jordarchaeales;f__DTBI01;g__DTBI01;s__DTBI01 sp011362025
GCA011362245	NCBI	d__Archaea;p__Thermoproteota;c__Methanomethylicia;o__DTDM01;f__DTDM01;g__DTDM01;s__DTDM01 sp011362245
GCA011362635	NCBI	d__Archaea;p__Thermoplasmatota;c__Thermoplasmata;o__RBG-16-68-12;f__RBG-16-68-12;g__RBG-16-68-12;s__RBG-16-68-12 sp011362635
GCA011365055	NCBI	d__Archaea;p__Asgardarchaeota;c__Lokiarchaeia;o__Helarchaeales;f__RDOG01;g__RDOG01;s__RDOG01 sp011365055
GCA011369595	NCBI	d__Archaea;p__Thermoproteota;c__Bathyarchaeia;o__B24;f__B24;g__DTBU01;s__DTBU01 sp011369595
GCA011375895	NCBI	d__Archaea;p__Thermoproteota;c__Thermoproteia;o__EX4484-217-1;f__EX4484-217-1;g__DRYM01;s__DRYM01 sp011375895
GCA011620885	NCBI	d__Archaea;p__Halobacteriota;c__Methanomicrobia;o__Methanomicrobiales;f__Methanocorpusculaceae;g__Methanocalculus;s__Methanocalculus sp9912u
GCA011772925	NCBI	d__Archaea;p__Thermoproteota;c__Nitrososphaeria;o__Nitrososphaerales;f__Nitrosopumilaceae;g__JACEMX01;s__JACEMX01 sp011773785
GCA012928605	NCBI	d__Archaea;p__Thermoproteota;c__Nitrososphaeria;o__Nitrososphaerales;f__Nitrosopumilaceae;g__Nitrosopumilus;s__Nitrosopumilus sp013390905
GCA013166775	NCBI	d__Archaea;p__Asgardarchaeota;c__Heimdallarchaeia;o__UBA460;f__UBA460;g__UBA460;s__UBA460 sp013166775
GCA013340765	NCBI	d__Archaea;p__Thermoproteota;c__Nitrososphaeria;o__Conexivisphaerales;f__Conexivisphaeraceae;g__Conexivisphaera;s__Conexivisphaera calida
GCA013402945	NCBI	d__Archaea;p__Methanobacteriota;c__Methanobacteria;o__Methanobacteriales;f__Methanobacteriaceae;g__Methanobacterium_A;s__Methanobacterium_A sp002067325
GCA013403005	NCBI	d__Archaea;p__Methanobacteriota;c__Methanobacteria;o__Methanobacteriales;f__Methanobacteriaceae;g__Methanobacterium;s__Methanobacterium sp013403005
GCA013415695	NCBI	d__Archaea;p__Thermoplasmatota;c__Thermoplasmata;o__Methanomassiliicoccales;f__JAAEEP01;g__JAAEEP01;s__JAAEEP01 sp013415695
GCA013415865	NCBI	d__Archaea;p__Thermoplasmatota;c__Thermoplasmata;o__Methanomassiliicoccales;f__UBA472;g__MVRC01;s__MVRC01 sp013415865
GCA013538715	NCBI	d__Archaea;p__Thermoproteota;c__Nitrososphaeria;o__Nitrososphaerales;f__Nitrosocaldaceae;g__JACAFH01;s__JACAFH01 sp013538715
GCA014189685	NCBI	d__Archaea;p__Undinarchaeota;c__Undinarchaeia;o__Undinarchaeales;f__Naiadarchaeaceae;g__Naiadarchaeum;s__Naiadarchaeum limnaeum
GCA014361445	NCBI	d__Archaea;p__Thermoproteota;c__Methanomethylicia;o__Methanomethylicales;f__Methanomethylicaceae;g__WYZ-LMO10;s__WYZ-LMO10 sp014361445
GCA014727915	NCBI	d__Archaea;p__Altiarchaeota;c__Altiarchaeia;o__IMC4;f__SCGC-AAA252-I15;g__WJMO01;s__WJMO01 sp014727915
GCA014729935	NCBI	d__Archaea;p__Asgardarchaeota;c__Lokiarchaeia;o__CR-4;f__WJJB01;g__WJJB01;s__WJJB01 sp014729935
GCA014730275	NCBI	d__Archaea;p__Asgardarchaeota;c__Thorarchaeia;o__Thorarchaeales;f__Thorarchaeaceae;g__WJIL01;s__WJIL01 sp014730275
GCA015521895	NCBI	d__Archaea;p__Hydrothermarchaeota;c__Hydrothermarchaeia;o__;f__;g__;s__
GCA015522605	NCBI	d__Archaea;p__Hadarchaeota;c__B88-G9;o__;f__;g__;s__
GCA015660915	NCBI	d__Archaea;p__Halobacteriota;c__Bog-38;o__Bog-38;f__Bog-38;g__Bog-38;s__Bog-38 sp015660915
GCA016126025	NCBI	d__Archaea;p__Thermoproteota;c__Nitrososphaeria;o__Nitrososphaerales;f__Nitrosopumilaceae;g__VYCS01;s__VYCS01 sp016126025
GCA016187335	NCBI	d__Archaea;p__Aenigmatarchaeota;c__Aenigmatarchaeia;o__GW2011-AR5;f__GW2011-AR5;g__JACPJW01;s__JACPJW01 sp016187335
GCA016207465	NCBI	d__Archaea;p__Halobacteriota;c__Syntropharchaeia;o__JACQPP01;f__JACQPP01;g__JACQPP01;s__JACQPP01 sp016207465
GCA016207515	NCBI	d__Archaea;p__Thermoplasmatota;c__SW-10-69-26;o__JACQPN01;f__JACQPN01;g__JACQPN01;s__JACQPN01 sp016207515
GCA016432545	NCBI	d__Archaea;p__Thermoproteota;c__Nitrososphaeria;o__Nitrososphaerales;f__UBA183;g__UBA183;s__UBA183 sp016432545
GCA016838825	NCBI	d__Archaea;p__Thermoproteota;c__Nitrososphaeria;o__Nitrososphaerales;f__Nitrosopumilaceae;g__JAEHKU01;s__JAEHKU01 sp016838825
GCA016838845	NCBI	d__Archaea;p__Thermoproteota;c__Nitrososphaeria;o__Nitrososphaerales;f__Nitrosopumilaceae;g__DRGT01;s__DRGT01 sp016838845
GCA016839555	NCBI	d__Archaea;p__Asgardarchaeota;c__Lokiarchaeia;o__CR-4;f__SOKP01;g__TEKIR-8;s__TEKIR-8 sp016839555
GCA016839805	NCBI	d__Archaea;p__Asgardarchaeota;c__Hermodarchaeia;o__Hermodarchaeles;f__Hermodarchaeaceae;g__Hermodarchaeum;s__Hermodarchaeum sp016839805
GCA016840065	NCBI	d__Archaea;p__Asgardarchaeota;c__Hermodarchaeia;o__Hermodarchaeles;f__Hermodarchaeaceae;g__YT-063;s__YT-063 sp016840065
GCA016840795	NCBI	d__Archaea;p__Asgardarchaeota;c__Thorarchaeia;o__Thorarchaeales;f__Thorarchaeaceae;g__SMTZ1-83;s__SMTZ1-83 sp001563325
GCA016840945	NCBI	d__Archaea;p__Asgardarchaeota;c__Heimdallarchaeia;o__JABLTI01;f__JABLTI01;g__JABLTI01;s__JABLTI01 sp016840945
GCA016926295	NCBI	d__Archaea;p__Iainarchaeota;c__Iainarchaeia;o__JAFGOX01;f__JAFGOX01;g__JAFGOX01;s__JAFGOX01 sp016926295
GCA016928095	NCBI	d__Archaea;p__Thermoplasmatota;c__EX4484-6;o__EX4484-6;f__EX4484-6;g__JAFGLL01;s__JAFGLL01 sp016928095
GCA016930445	NCBI	d__Archaea;p__Methanobacteriota_B;c__Thermococci;o__Methanofastidiosales;f__NM3;g__JAFGGT01;s__JAFGGT01 sp016930445
GCA016931955	NCBI	d__Archaea;p__Altiarchaeota;c__Altiarchaeia;o__IMC4;f__QMZM01;g__JAFGDV01;s__JAFGDV01 sp016931955
GCA016933055	NCBI	d__Archaea;p__Asgardarchaeota;c__Lokiarchaeia;o__CR-4;f__AMARA-1;g__AMARA-1;s__AMARA-1 sp016933055
GCA017408885	NCBI	d__Archaea;p__Halobacteriota;c__Methanomicrobia;o__Methanomicrobiales;f__Methanocorpusculaceae;g__Methanocorpusculum;s__Methanocorpusculum sp017408885
GCA017601145	NCBI	d__Archaea;p__Thermoproteota;c__EX4484-205;o__EX4484-205;f__JAAOZO01;g__JAAOZO01;s__JAAOZO01 sp017601145
GCA017601225	NCBI	d__Archaea;p__Thermoproteota;c__EX4484-205;o__EX4484-205;f__JAAOZP01;g__JAAOZP01;s__JAAOZP01 sp017601225
GCA017601245	NCBI	d__Archaea;p__Thermoproteota;c__EX4484-205;o__EX4484-205;f__JAAOZP01;g__JAAOZP01;s__JAAOZP01 sp011363915
GCA017610385	NCBI	d__Archaea;p__Nanohaloarchaeota;c__Nanosalinia;o__Nanosalinales;f__JAFCCC01;g__JAFCCC01;s__JAFCCC01 sp017610385
GCA017610545	NCBI	d__Archaea;p__EX4484-52;c__EX4484-52;o__EX4484-52;f__JAFCBV01;g__JAFCBV01;s__JAFCBV01 sp017610545
GCA017873625	NCBI	d__Archaea;p__Methanobacteriota;c__Methanobacteria;o__Methanobacteriales;f__Methanobacteriaceae;g__Methanobacterium;s__Methanobacterium petrolearium
GCA018132105	NCBI	d__Archaea;p__Halobacteriota;c__Methanomicrobia;o__Methanomicrobiales;f__Methanocorpusculaceae;g__Methanocalculus;s__Methanocalculus chunghsingensis
GCA018141185	NCBI	d__Archaea;p__Methanobacteriota;c__Methanobacteria;o__Methanobacteriales;f__Methanobacteriaceae;g__UBA588;s__UBA588 sp002509085
GCA018220935	NCBI	d__Archaea;p__SpSt-1190;c__SpSt-1190;o__SpSt-1190;f__SpSt-1190;g__JAAOXX01;s__JAAOXX01 sp018220935
GCA018260655	NCBI	d__Archaea;p__Altiarchaeota;c__Altiarchaeia;o__Altiarchaeales;f__Altiarchaeaceae;g__Altiarchaeum;s__Altiarchaeum sp002841105
GCA018263395	NCBI	d__Archaea;p__Halobacteriota;c__Methanonatronarchaeia;o__JAANXF01;f__JAANXF01;g__JAANXF01;s__JAANXF01 sp018263395
GCA018304545	NCBI	d__Archaea;p__Aenigmatarchaeota;c__Aenigmatarchaeia;o__CG10238-14;f__CG10238-14;g__JAGVVZ01;s__JAGVVZ01 sp018304545
GCA018334815	NCBI	d__Archaea;p__Hadarchaeota;c__Hadarchaeia;o__;f__;g__;s__
GCA018396415	NCBI	d__Archaea;p__Thermoproteota;c__Bathyarchaeia;o__RBG-16-48-13;f__JAGTRE01;g__JAGTRE01;s__JAGTRE01 sp018396415
GCA018396815	NCBI	d__Archaea;p__Thermoproteota;c__Bathyarchaeia;o__40CM-2-53-6;f__DTDX01;g__DTDX01;s__DTDX01 sp018396815
GCA018648905	NCBI	d__Archaea;p__Thermoproteota;c__Bathyarchaeia;o__TCS64;f__TCS64;g__RBG-16-57-9;s__RBG-16-57-9 sp018652685
GCA018650285	NCBI	d__Archaea;p__Thermoplasmatota;c__Poseidoniia;o__Poseidoniales;f__Thalassarchaeaceae;g__MGIIb-Q1;s__MGIIb-Q1 sp018650285
GCA018687785	NCBI	d__Archaea;p__Halobacteriota;c__Methanomicrobia;o__Methanomicrobiales;f__Methanomicrobiaceae;g__Methanogenium;s__Methanogenium sp018687785
GCA018692915	NCBI	d__Archaea;p__Nanoarchaeota;c__Nanoarchaeia;o__UBA10117;f__JABICX01;g__JABICX01;s__JABICX01 sp018692915
GCA018816245	NCBI	d__Archaea;p__Aenigmatarchaeota;c__Aenigmatarchaeia;o__QMZP01;f__QMZP01;g__JAHIVW01;s__JAHIVW01 sp018816245
GCA018818785	NCBI	d__Archaea;p__Thermoplasmatota;c__Thermoplasmata;o__UBA10834;f__UBA10834;g__UBA9653;s__UBA9653 sp018818785
GCA018992685	NCBI	d__Archaea;p__Methanobacteriota_B;c__Thermococci;o__Methanofastidiosales;f__SZ-28-30;g__SZ-28-30;s__SZ-28-30 sp018992685
GCA019008885	NCBI	d__Archaea;p__Methanobacteriota_B;c__Thermococci;o__Methanofastidiosales;f__SZ-28-30;g__;s__
GCA019056805	NCBI	d__Archaea;p__Asgardarchaeota;c__Baldrarchaeia;o__Baldrarchaeales;f__DXJG01;g__DXJG01;s__DXJG01 sp019056805
GCA019057385	NCBI	d__Archaea;p__Asgardarchaeota;c__Sifarchaeia;o__Borrarchaeales;f__Borrarchaeaceae;g__Borrarchaeum;s__Borrarchaeum weybense
GCA019058315	NCBI	d__Archaea;p__Asgardarchaeota;c__Lokiarchaeia;o__Helarchaeales;f__JABXJV01;g__JABXJV01;s__JABXJV01 sp019058315
GCA019058495	NCBI	d__Archaea;p__Asgardarchaeota;c__LC30;o__LC30;f__LC30;g__LC30;s__LC30 sp019058495
GCA019347805	NCBI	d__Archaea;p__Thermoplasmatota;c__E2;o__UBA9212;f__;g__;s__
GCA019429005	NCBI	d__Archaea;p__EX4484-52;c__EX4484-52;o__EX4484-52;f__GLR71;g__;s__
GCA019721075	NCBI	d__Archaea;p__Thermoplasmatota;c__Thermoplasmata;o__Methanomassiliicoccales;f__;g__;s__
GCA020011555	NCBI	d__Archaea;p__Halobacteriota;c__Methanosarcinia;o__Methanosarcinales;f__Methanosarcinaceae;g__Methanimicrococcus;s__Methanimicrococcus blatticola
GCA020057405	NCBI	d__Archaea;p__Micrarchaeota;c__Micrarchaeia;o__Norongarragalinales;f__UBA97;g__;s__
GCA020347565	NCBI	d__Archaea;p__Thermoplasmatota;c__Thermoplasmata;o__UBA10834;f__UBA10834;g__UBA10834;s__
GCA020354575	NCBI	d__Archaea;p__Thermoproteota;c__Bathyarchaeia;o__B26-1;f__SOJC01;g__;s__
GCA020697715	NCBI	d__Archaea;p__Thermoplasmatota;c__Thermoplasmata;o__SG8-5;f__;g__;s__
GCA020723045	NCBI	d__Archaea;p__Micrarchaeota;c__Micrarchaeia;o__CAILAH01;f__CAILAH01;g__;s__
GCA020723935	NCBI	d__Archaea;p__SpSt-1190;c__SpSt-1190;o__;f__;g__;s__
GCA020854925	NCBI	d__Archaea;p__Methanobacteriota_B;c__Thermococci;o__Methanofastidiosales;f__NM3;g__NM3;s__
GCA021129915	NCBI	d__Archaea;p__Halobacteriota;c__UBA148;o__UBA148;f__;g__;s__
GCA021158055	NCBI	d__Archaea;p__Iainarchaeota;c__;o__;f__;g__;s__
GCA021158125	NCBI	d__Archaea;p__Thermoproteota;c__Bathyarchaeia;o__B26-1;f__WUQV01;g__;s__
GCA021158985	NCBI	d__Archaea;p__Thermoplasmatota;c__B47-G6;o__B47-G6B;f__47-G6;g__B47-G6;s__B47-G6 sp003663585
GCA021159325	NCBI	d__Archaea;p__Methanobacteriota_B;c__Thermococci;o__Methanofastidiosales;f__B48-G16;g__B48-G16;s__
GCA021160575	NCBI	d__Archaea;p__Thermoproteota;c__Methanomethylicia;o__Methanomethylicales;f__;g__;s__
GCA021162815	NCBI	d__Archaea;p__Thermoplasmatota;c__E2;o__UBA202;f__JdFR-43;g__;s__
GCA021163965	NCBI	d__Archaea;p__Hadarchaeota;c__Hadarchaeia;o__;f__;g__;s__
GCA022823825	NCBI	d__Archaea;p__Thermoproteota;c__Nitrososphaeria;o__Nitrososphaerales;f__Nitrosopumilaceae;g__Nitrosopumilus;s__
GCA023167465	NCBI	d__Archaea;p__Methanobacteriota;c__Methanobacteria;o__Methanobacteriales;f__Methanothermobacteraceae_A;g__Methanothermobacter_A;s__Methanothermobacter_A sp012840175
GCA023227715	NCBI	d__Archaea;p__Methanobacteriota;c__Methanobacteria;o__Methanobacteriales;f__Methanobacteriaceae;g__;s__
GCA024170265	NCBI	d__Archaea;p__Halobacteriota;c__Methanomicrobia;o__Methanomicrobiales;f__Methanocorpusculaceae;g__Methanocalculus;s__Methanocalculus sp003838185
GCA024518585	NCBI	d__Archaea;p__Halobacteriota;c__Methanomicrobia;o__Methanomicrobiales;f__Methanoregulaceae;g__Methanolinea_A;s__
GCA025699025	NCBI	d__Archaea;p__Thermoproteota;c__Nitrososphaeria;o__Nitrososphaerales;f__Nitrosopumilaceae;g__Nitrosarchaeum_A;s__
GCA025914035	NCBI	d__Archaea;p__Halobacteriota;c__Methanomicrobia;o__Methanomicrobiales;f__Methanoculleaceae;g__Methanoculleus;s__Methanoculleus marisnigri
GCA026014465	NCBI	d__Archaea;p__Thermoproteota;c__Bathyarchaeia;o__B26-1;f__UBA233;g__JADGNF01;s__
GCA026014485	NCBI	d__Archaea;p__Thermoproteota;c__Bathyarchaeia;o__B26-1;f__UBA233;g__JADGNF01;s__
GCA026014615	NCBI	d__Archaea;p__Thermoproteota;c__Bathyarchaeia;o__B26-1;f__UBA233;g__JADGNF01;s__
GCA026014705	NCBI	d__Archaea;p__Thermoproteota;c__Bathyarchaeia;o__B26-1;f__UBA233;g__UBA11855;s__
GCA026014735	NCBI	d__Archaea;p__Thermoproteota;c__Bathyarchaeia;o__B26-1;f__UBA233;g__PALSA-986;s__
GCA026016205	NCBI	d__Archaea;p__Halobacteriota;c__UBA148;o__UBA148;f__;g__;s__
GCA026134005	NCBI	d__Archaea;p__Halobacteriota;c__Syntropharchaeia;o__ANME-1;f__ANME-1;g__G60ANME1;s__
GCA026242195	NCBI	d__Archaea;p__Halobacteriota;c__Halobacteria;o__JAHENH01;f__;g__;s__
GCA026394375	NCBI	d__Archaea;p__Thermoplasmatota;c__Thermoplasmata;o__Methanomassiliicoccales;f__UBA472;g__;s__
GCA026394395	NCBI	d__Archaea;p__Thermoplasmatota;c__Thermoplasmata;o__Methanomassiliicoccales;f__UBA472;g__UBA472;s__
GCA026413845	NCBI	d__Archaea;p__Thermoproteota;c__Nitrososphaeria_A;o__Caldarchaeales;f__NZ13-MGT;g__JGI-0000106-J15;s__
GCA026414005	NCBI	d__Archaea;p__Thermoproteota;c__Thermoproteia;o__Thermofilales;f__Thermofilaceae;g__;s__
GCA026414225	NCBI	d__Archaea;p__Thermoplasmatota;c__Thermoplasmata;o__UBA184;f__DTFW01;g__DTFW01;s__
GCA026414405	NCBI	d__Archaea;p__Thermoproteota;c__Methanomethylicia;o__Nezhaarchaeales;f__WYZ-LMO8;g__WYZ-LMO8;s__
GCA026702845	NCBI	d__Archaea;p__Asgardarchaeota;c__Heimdallarchaeia;o__UBA460;f__Kariarchaeaceae;g__;s__
GCA026706865	NCBI	d__Archaea;p__Thermoproteota;c__Nitrososphaeria;o__Nitrososphaerales;f__Nitrosopumilaceae;g__WTHC01;s__
GCA026989875	NCBI	d__Archaea;p__Hydrothermarchaeota;c__Hydrothermarchaeia;o__Hydrothermarchaeales;f__BMS3B;g__JAADFH01;s__
GCA026993785	NCBI	d__Archaea;p__Thermoplasmatota;c__Thermoplasmata;o__Aciduliprofundales;f__Aciduliprofundaceae;g__S014-41;s__
GCA026998535	NCBI	d__Archaea;p__Thermoproteota;c__Thermoproteia;o__Sulfolobales;f__Acidilobaceae;g__JAADGB01;s__JAADGB01 sp015523485
GCA027002815	NCBI	d__Archaea;p__Thermoproteota;c__Thermoproteia;o__Thermoproteales;f__Thermoproteaceae;g__WANN01;s__
GCA027023265	NCBI	d__Archaea;p__Thermoplasmatota;c__Thermoplasmata;o__Aciduliprofundales;f__Aciduliprofundaceae;g__JAADDK01;s__
GCA027067375	NCBI	d__Archaea;p__Methanobacteriota_A;c__Methanopyri;o__Methanopyrales;f__Methanopyraceae;g__Methanopyrus;s__Methanopyrus sp013154335
GCA027078545	NCBI	d__Archaea;p__Thermoproteota;c__Nitrososphaeria;o__Geothermarchaeales;f__JDFR-13;g__SZUA-1514;s__
GCA027083135	NCBI	d__Archaea;p__Thermoproteota;c__Thermoproteia;o__Sulfolobales;f__WAQK01;g__;s__
GCA027306485	NCBI	d__Archaea;p__Thermoplasmatota;c__Thermoplasmata;o__Methanomassiliicoccales;f__;g__;s__
GCA027318585	NCBI	d__Archaea;p__Methanobacteriota;c__Methanobacteria;o__Methanobacteriales;f__Methanobacteriaceae;g__;s__
GCA027321945	NCBI	d__Archaea;p__Thermoplasmatota;c__Thermoplasmata;o__UBA184;f__UBA184;g__;s__
GCA027356945	NCBI	d__Archaea;p__Thermoproteota;c__Nitrososphaeria;o__Conexivisphaerales;f__UBA164;g__;s__
GCA027381995	NCBI	d__Archaea;p__Thermoplasmatota;c__Thermoplasmata;o__UBA184;f__UBA184;g__;s__
GCA027491735	NCBI	d__Archaea;p__Thermoproteota;c__Korarchaeia;o__Korarchaeales;f__Korarchaeaceae;g__Methanodesulfokores;s__
GCA027491915	NCBI	d__Archaea;p__Thermoproteota;c__Korarchaeia;o__Korarchaeales;f__Korarchaeaceae;g__;s__
GCA027492035	NCBI	d__Archaea;p__Thermoproteota;c__Korarchaeia;o__;f__;g__;s__
GCA028066025	NCBI	d__Archaea;p__Thermoproteota;c__Nitrososphaeria;o__Nitrososphaerales;f__Nitrosopumilaceae;g__Nitrosopumilus;s__Nitrosopumilus sp900620265
GCA028279595	NCBI	d__Archaea;p__Thermoplasmatota;c__EX4484-6;o__;f__;g__;s__
GCA028279805	NCBI	d__Archaea;p__Iainarchaeota;c__Iainarchaeia;o__Iainarchaeales;f__0-14-0-20-34-12;g__;s__
GCA028345295	NCBI	d__Archaea;p__Thermoproteota;c__Nitrososphaeria;o__Nitrososphaerales;f__Nitrosopumilaceae;g__Nitrosopelagicus;s__
GCA028715985	NCBI	d__Archaea;p__Halobacteriota;c__UBA148;o__UBA148;f__UBA148;g__UBA148;s__
GCA028751075	NCBI	d__Archaea;p__Halobacteriota;c__Halobacteria;o__JAHENH01;f__;g__;s__
GCA028866995	NCBI	d__Archaea;p__Micrarchaeota;c__Micrarchaeia;o__Micrarchaeales;f__Micrarchaeaceae;g__;s__
GCA029207735	NCBI	d__Archaea;p__Nanohaloarchaeota;c__Nanosalinia;o__Nanosalinales;f__Nanosalinaceae;g__;s__
GCA029258885	NCBI	d__Archaea;p__Thermoproteota;c__Thermoproteia;o__Thermofilales;f__B9-G17;g__B9-G17;s__B9-G17 sp003649225
GCA029259155	NCBI	d__Archaea;p__Thermoproteota;c__Methanomethylicia;o__Nezhaarchaeales;f__B40-G2;g__B40-G2;s__B40-G2 sp003649615
GCA029259175	NCBI	d__Archaea;p__Hadarchaeota;c__Hadarchaeia;o__Hadarchaeales;f__DTKF01;g__;s__
GCA029259185	NCBI	d__Archaea;p__Hadarchaeota;c__Hadarchaeia;o__Hadarchaeales;f__WYZ-LMO6;g__;s__
GCA029259275	NCBI	d__Archaea;p__Thermoproteota;c__Bathyarchaeia;o__B25;f__B25;g__EX4484-218;s__EX4484-218 sp002254975
GCA029259535	NCBI	d__Archaea;p__Halobacteriota;c__Syntropharchaeia;o__ANME-1;f__B39-G2;g__B39-G2;s__B39-G2 sp003661185
GCA900095295	NCBI	d__Archaea;p__Methanobacteriota;c__Methanobacteria;o__Methanobacteriales;f__Methanobacteriaceae;g__Methanobacterium_C;s__Methanobacterium_C congolense
GCA900177045	NCBI	d__Archaea;p__Thermoproteota;c__Nitrososphaeria;o__Nitrososphaerales;f__Nitrosopumilaceae;g__Nitrosotalea;s__Nitrosotalea okcheonensis
GCA902625325	NCBI	d__Archaea;p__Thermoplasmatota;c__Poseidoniia;o__Poseidoniales;f__Thalassarchaeaceae;g__MGIIb-O3;s__MGIIb-O3 sp902625325
GCA903884505	NCBI	d__Archaea;p__Micrarchaeota;c__Micrarchaeia;o__DTNL01;f__DTNL01;g__CAISET01;s__CAISET01 sp903884505
GCA903901015	NCBI	d__Archaea;p__Thermoproteota;c__Bathyarchaeia;o__B26-1;f__UBA233;g__PALSA-986;s__PALSA-986 sp903901015
GCA905171695	NCBI	d__Archaea;p__Halobacteriota;c__Methanosarcinia;o__Methanosarcinales;f__EX4572-44;g__EX4572-44;s__EX4572-44 sp905171695
GCA937880935	NCBI	d__Archaea;p__Thermoproteota;c__Thermoproteia;o__Thermoproteales;f__B15-G16;g__B15-G16;s__B15-G16 sp003649205
GCA937897055	NCBI	d__Archaea;p__Hydrothermarchaeota;c__Hydrothermarchaeia;o__Hydrothermarchaeales;f__SZUA-236;g__SZUA-236;s__SZUA-236 sp002923215
GCA937899285	NCBI	d__Archaea;p__Thermoplasmatota;c__Poseidoniia;o__MGIII;f__CG-Epi1;g__UBA8886;s__UBA8886 sp003193815
GCA937906075	NCBI	d__Archaea;p__Thermoproteota;c__Thermoproteia;o__QMSL01;f__QMSL01;g__B12-G16;s__B12-G16 sp003650925
GCA938074535	NCBI	d__Archaea;p__Hadarchaeota;c__Hadarchaeia;o__Hadarchaeales;f__WYZ-LMO6;g__WYZ-LMO6;s__
GCA938091495	NCBI	d__Archaea;p__Thermoproteota;c__Nitrososphaeria;o__Nitrososphaerales;f__JACAEJ01;g__JACAEJ01;s__
GCA943788295	NCBI	d__Archaea;p__Thermoplasmatota;c__Poseidoniia;o__Poseidoniales;f__Poseidoniaceae;g__MGIIa-L1;s__MGIIa-L1 sp002502605
GCF000007185	NCBI	d__Archaea;p__Methanobacteriota_A;c__Methanopyri;o__Methanopyrales;f__Methanopyraceae;g__Methanopyrus;s__Methanopyrus kandleri
GCF000007345	NCBI	d__Archaea;p__Halobacteriota;c__Methanosarcinia;o__Methanosarcinales;f__Methanosarcinaceae;g__Methanosarcina;s__Methanosarcina acetivorans
GCF000008085	NCBI	d__Archaea;p__Nanoarchaeota;c__Nanoarchaeia;o__Nanoarchaeales;f__Nanoarchaeaceae;g__Nanoarchaeum;s__Nanoarchaeum equitans
GCF000008265	NCBI	d__Archaea;p__Thermoplasmatota;c__Thermoplasmata;o__Thermoplasmatales;f__Thermoplasmataceae;g__Picrophilus;s__Picrophilus oshimae
GCF000009185	NCBI	d__Archaea;p__Halobacteriota;c__Halobacteria;o__Halobacteriales;f__Haloferacaceae;g__Haloquadratum;s__Haloquadratum walsbyi
GCF000011585	NCBI	d__Archaea;p__Methanobacteriota_A;c__Methanococci;o__Methanococcales;f__Methanococcaceae;g__Methanococcus;s__Methanococcus maripaludis
GCF000012285	NCBI	d__Archaea;p__Thermoproteota;c__Thermoproteia;o__Sulfolobales;f__Sulfolobaceae;g__Sulfolobus;s__Sulfolobus acidocaldarius
GCF000012545	NCBI	d__Archaea;p__Methanobacteriota;c__Methanobacteria;o__Methanobacteriales;f__Methanobacteriaceae;g__Methanosphaera;s__Methanosphaera stadtmanae
GCF000014945	NCBI	d__Archaea;p__Halobacteriota;c__Methanosarcinia;o__Methanotrichales;f__Methanotrichaceae;g__Methanothrix_B;s__Methanothrix_B thermoacetophila
GCF000015145	NCBI	d__Archaea;p__Thermoproteota;c__Thermoproteia;o__Sulfolobales;f__Pyrodictiaceae;g__Hyperthermus;s__Hyperthermus butylicus
GCF000015205	NCBI	d__Archaea;p__Thermoproteota;c__Thermoproteia;o__Thermoproteales;f__Thermoproteaceae;g__Pyrobaculum;s__Pyrobaculum islandicum
GCF000015225	NCBI	d__Archaea;p__Thermoproteota;c__Thermoproteia;o__Thermofilales;f__Thermofilaceae;g__Thermofilum_B;s__Thermofilum_B pendens_A
GCF000015805	NCBI	d__Archaea;p__Thermoproteota;c__Thermoproteia;o__Thermoproteales;f__Thermoproteaceae;g__Pyrobaculum;s__Pyrobaculum calidifontis
GCF000016605	NCBI	d__Archaea;p__Thermoproteota;c__Thermoproteia;o__Sulfolobales;f__Sulfolobaceae;g__Metallosphaera;s__Metallosphaera sedula
GCF000017945	NCBI	d__Archaea;p__Thermoproteota;c__Thermoproteia;o__Sulfolobales;f__Ignicoccaceae;g__Ignicoccus_A;s__Ignicoccus_A hospitalis
GCF000018305	NCBI	d__Archaea;p__Thermoproteota;c__Thermoproteia;o__Thermoproteales;f__Thermocladiaceae;g__Caldivirga;s__Caldivirga maquilingensis
GCF000019605	NCBI	d__Archaea;p__Thermoproteota;c__Korarchaeia;o__Korarchaeales;f__Korarchaeaceae;g__Korarchaeum;s__Korarchaeum cryptofilum
GCF000021965	NCBI	d__Archaea;p__Halobacteriota;c__Methanomicrobia;o__Methanomicrobiales;f__Methanosphaerulaceae;g__Methanosphaerula;s__Methanosphaerula palustris
GCF000025505	NCBI	d__Archaea;p__Halobacteriota;c__Archaeoglobi;o__Archaeoglobales;f__Archaeoglobaceae;g__Ferroglobus;s__Ferroglobus placidus
GCF000091665	NCBI	d__Archaea;p__Methanobacteriota_A;c__Methanococci;o__Methanococcales;f__Methanocaldococcaceae;g__Methanocaldococcus;s__Methanocaldococcus jannaschii
GCF000092305	NCBI	d__Archaea;p__Methanobacteriota_A;c__Methanococci;o__Methanococcales;f__Methanocaldococcaceae;g__Methanocaldococcus_A;s__Methanocaldococcus_A infernus
GCF000190315	NCBI	d__Archaea;p__Thermoproteota;c__Thermoproteia;o__Thermoproteales;f__Thermocladiaceae;g__Vulcanisaeta;s__Vulcanisaeta moutnovskia
GCF000194625	NCBI	d__Archaea;p__Halobacteriota;c__Archaeoglobi;o__Archaeoglobales;f__Archaeoglobaceae;g__Archaeoglobus_C;s__Archaeoglobus_C veneficus
GCF000195915	NCBI	d__Archaea;p__Thermoplasmatota;c__Thermoplasmata;o__Thermoplasmatales;f__Thermoplasmataceae;g__Thermoplasma;s__Thermoplasma acidophilum
GCF000195935	NCBI	d__Archaea;p__Methanobacteriota_B;c__Thermococci;o__Thermococcales;f__Thermococcaceae;g__Pyrococcus;s__Pyrococcus abyssi
GCF000230735	NCBI	d__Archaea;p__Halobacteriota;c__Halobacteria;o__Halobacteriales;f__Natrialbaceae;g__Natrinema;s__Natrinema pellirubrum
GCF000246985	NCBI	d__Archaea;p__Methanobacteriota_B;c__Thermococci;o__Thermococcales;f__Thermococcaceae;g__Thermococcus_A;s__Thermococcus_A litoralis
GCF000251105	NCBI	d__Archaea;p__Halobacteriota;c__Methanocellia;o__Methanocellales;f__Methanocellaceae;g__Methanocella;s__Methanocella conradii
GCF000270325	NCBI	d__Archaea;p__Thermoproteota;c__Nitrososphaeria_A;o__Caldarchaeales;f__Caldarchaeaceae;g__Caldarchaeum;s__Caldarchaeum subterraneum_A
GCF000376965	NCBI	d__Archaea;p__Methanobacteriota_A;c__Methanococci;o__Methanococcales;f__Methanococcaceae;g__Methanothermococcus;s__Methanothermococcus thermolithotrophicus
GCF000404225	NCBI	d__Archaea;p__Thermoplasmatota;c__Thermoplasmata;o__Methanomassiliicoccales;f__Methanomassiliicoccaceae;g__Methanomassiliicoccus_A;s__Methanomassiliicoccus_A intestinalis
GCF000711905	NCBI	d__Archaea;p__Halobacteriota;c__Methanosarcinia;o__Methanosarcinales_A;f__Methermicoccaceae;g__Methermicoccus;s__Methermicoccus shengliensis
GCF000802205	NCBI	d__Archaea;p__Thermoproteota;c__Nitrososphaeria;o__Nitrososphaerales;f__Nitrososphaeraceae;g__Nitrosocosmicus;s__Nitrosocosmicus oleophilus
GCF000955905	NCBI	d__Archaea;p__Thermoproteota;c__Nitrososphaeria;o__Nitrososphaerales;f__Nitrosopumilaceae;g__Nitrosotenuis;s__Nitrosotenuis cloacae
GCF000960885	NCBI	d__Archaea;p__Thermoproteota;c__Thermoproteia;o__Thermoproteales;f__Thermoproteaceae;g__Thermoproteus;s__Thermoproteus sp000960885
GCF001006045	NCBI	d__Archaea;p__Halobacteriota;c__Archaeoglobi;o__Archaeoglobales;f__Archaeoglobaceae;g__Geoglobus;s__Geoglobus ahangari
GCF001560915	NCBI	d__Archaea;p__Thermoplasmatota;c__Thermoplasmata;o__Methanomassiliicoccales;f__Methanomethylophilaceae;g__Methanomethylophilus;s__Methanomethylophilus sp001560915
GCF002201915	NCBI	d__Archaea;p__Methanobacteriota_A;c__Methanopyri;o__Methanopyrales;f__Methanopyraceae;g__Methanopyrus;s__Methanopyrus sp002201895
GCF002906215	NCBI	d__Archaea;p__Thermoproteota;c__Nitrososphaeria;o__Nitrososphaerales;f__Nitrosocaldaceae;g__Nitrosocaldus;s__Nitrosocaldus cavascurensis
GCF003351865	NCBI	d__Archaea;p__Methanobacteriota_A;c__Methanococci;o__Methanococcales;f__Methanococcaceae;g__Methanofervidicoccus;s__Methanofervidicoccus sp003351865
GCF013407185	NCBI	d__Archaea;p__Thermoproteota;c__Nitrososphaeria;o__Nitrososphaerales;f__Nitrosopumilaceae;g__Nitrosopumilus;s__Nitrosopumilus ureiphilus
GCF013407275	NCBI	d__Archaea;p__Thermoproteota;c__Nitrososphaeria;o__Nitrososphaerales;f__Nitrosopumilaceae;g__Nitrosotenuis;s__Nitrosotenuis sp013407275
GCF021023085	NCBI	d__Archaea;p__Halobacteriota;c__Methanocellia;o__Methanocellales;f__Methanocellaceae;g__;s__
GCF900774285	NCBI	d__Archaea;p__Halobacteriota;c__Methanosarcinia;o__Methanosarcinales;f__Methanosarcinaceae;g__Methanococcoides;s__Methanococcoides vulcani
GCF902158745	NCBI	d__Archaea;p__Halobacteriota;c__Methanoliparia;o__Methanoliparales;f__Methanoliparaceae;g__Methanolliviera;s__Methanolliviera sp902158745
3300002481_12	Nayfach et al. 2021	d__Archaea;p__Halobacteriota;c__Archaeoglobi;o__Archaeoglobales;f__JdFR-42;g__JdFR-42;s__JdFR-42 sp002010305
3300005255_4	Nayfach et al. 2021	d__Archaea;p__Thermoproteota;c__Nitrososphaeria_A;o__Caldarchaeales;f__HR02;g__JGI-OTU-1;s__JGI-OTU-1 sp000494145
3300005326_59	Nayfach et al. 2021	d__Archaea;p__Micrarchaeota;c__Micrarchaeia;o__Anstonellales;f__Anstonellaceae;g__UBA10161;s__
3300005326_67	Nayfach et al. 2021	d__Archaea;p__Micrarchaeota;c__Micrarchaeia;o__Norongarragalinales;f__CAINOH01;g__CAINOH01;s__
3300005613_52	Nayfach et al. 2021	d__Archaea;p__Undinarchaeota;c__Undinarchaeia;o__Undinarchaeales;f__UBA543;g__;s__
3300005964_17	Nayfach et al. 2021	d__Archaea;p__Thermoplasmatota;c__Thermoplasmata;o__Thermoplasmatales;f__GCA-001856825;g__JAFMDN01;s__JAFMDN01 sp017857235
3300006903_25	Nayfach et al. 2021	d__Archaea;p__Thermoplasmatota;c__Thermoplasmata;o__UBA184;f__UBA184;g__UBA184;s__
3300013138_129	Nayfach et al. 2021	d__Archaea;p__EX4484-52;c__EX4484-52;o__EX4484-52;f__LFW-46;g__LFW-46;s__
3300014208_66	Nayfach et al. 2021	d__Archaea;p__Nanoarchaeota;c__Nanoarchaeia;o__Woesearchaeales;f__GW2011-AR9;g__JACRPH01;s__
3300014886_40	Nayfach et al. 2021	d__Archaea;p__B1Sed10-29;c__B1Sed10-29;o__B1Sed10-29;f__B47-G15;g__B47-G15;s__B47-G15 sp003660975
3300015370_42	Nayfach et al. 2021	d__Archaea;p__Micrarchaeota;c__Micrarchaeia;o__Norongarragalinales;f__SBBD01;g__JAHJQN01;s__JAHJQN01 sp018819225
3300017389_15	Nayfach et al. 2021	d__Archaea;p__Thermoproteota;c__Nitrososphaeria_A;o__Caldarchaeales;f__HR02;g__HRBIN02;s__HRBIN02 sp011373385
3300017391_10	Nayfach et al. 2021	d__Archaea;p__Thermoproteota;c__Bathyarchaeia;o__B24;f__DRYS01;g__DRYS01;s__DRYS01 sp011375775
3300017400_16	Nayfach et al. 2021	d__Archaea;p__Thermoproteota;c__Methanomethylicia;o__Nezhaarchaeales;f__WYZ-LMO8;g__WYZ-LMO8;s__WYZ-LMO8 sp004347965
3300017400_35	Nayfach et al. 2021	d__Archaea;p__Thermoproteota;c__Nitrososphaeria_A;o__Caldarchaeales;f__NZ13-MGT;g__NZ13-MG1;s__NZ13-MG1 sp011364235
3300017400_49	Nayfach et al. 2021	d__Archaea;p__Thermoproteota;c__Methanomethylicia;o__Nezhaarchaeales;f__DTCF01;g__DTCF01;s__DTCF01 sp011364865
3300017400_56	Nayfach et al. 2021	d__Archaea;p__Nanoarchaeota;c__Nanoarchaeia;o__DTBS01;f__DTBS01;g__DTBS01;s__DTBS01 sp011366705
3300017429_20	Nayfach et al. 2021	d__Archaea;p__Thermoproteota;c__Nitrososphaeria;o__JACIWG01;f__JACIWG01;g__JACIWG01;s__
3300017470_21	Nayfach et al. 2021	d__Archaea;p__Halobacteriota;c__Methanomicrobia;o__Methanomicrobiales;f__Methanomicrobiaceae;g__DSDF01;s__DSDF01 sp011048835
3300017513_21	Nayfach et al. 2021	d__Archaea;p__Thermoproteota;c__Nitrososphaeria;o__Geothermarchaeales;f__JDFR-13;g__B109-G9;s__B109-G9 sp003661505
3300017513_31	Nayfach et al. 2021	d__Archaea;p__Thermoproteota;c__Korarchaeia;o__DRAE01;f__DRAE01;g__DRAE01;s__DRAE01 sp011041895
3300017961_13	Nayfach et al. 2021	d__Archaea;p__Halobacteriota;c__Bog-38;o__Bog-38;f__Bog-38;g__;s__
3300017991_81	Nayfach et al. 2021	d__Archaea;p__Altiarchaeota;c__Altiarchaeia;o__JAFGQM01;f__JAFGQM01;g__;s__
3300018024_21	Nayfach et al. 2021	d__Archaea;p__Thermoproteota;c__Bathyarchaeia;o__B26-1;f__UBA233;g__DRUK01;s__
3300020139_40	Nayfach et al. 2021	d__Archaea;p__Thermoproteota;c__Methanomethylicia;o__B29-G17;f__DSZF01;g__DSZF01;s__DSZF01 sp011372955
3300020145_9	Nayfach et al. 2021	d__Archaea;p__Thermoproteota;c__Thermoproteia;o__Gearchaeales;f__Gearchaeaceae;g__SCGC-AAA471-B05;s__SCGC-AAA471-B05 sp000380705
3300020171_15	Nayfach et al. 2021	d__Archaea;p__Thermoplasmatota;c__Thermoplasmata;o__SG8-5;f__SG8-5;g__UBA147;s__UBA147 sp013791785
3300020197_68	Nayfach et al. 2021	d__Archaea;p__Thermoproteota;c__Nitrososphaeria;o__Nitrososphaerales;f__UBA57;g__VHBL01;s__VHBL01 sp016871995
3300020476_54	Nayfach et al. 2021	d__Archaea;p__Thermoplasmatota;c__Poseidoniia;o__MGIII;f__CG-Epi1;g__UBA102;s__UBA102 sp002509225
3300021469_12	Nayfach et al. 2021	d__Archaea;p__Thermoproteota;c__Methanomethylicia;o__B29-G17;f__B10-G16;g__B10-G16;s__B10-G16 sp003649185
3300021472_22	Nayfach et al. 2021	d__Archaea;p__Thermoproteota;c__Methanomethylicia;o__B29-G17;f__B29-G17;g__B29-G17;s__B29-G17 sp003650625
3300021513_9	Nayfach et al. 2021	d__Archaea;p__Halobacteriota;c__Methanosarcinia;o__Methanosarcinales;f__Methanogasteraceae;g__Methanogaster;s__
3300022188_15	Nayfach et al. 2021	d__Archaea;p__Thermoplasmatota;c__Thermoplasmata;o__B31-G17;f__;g__;s__
3300022188_18	Nayfach et al. 2021	d__Archaea;p__Thermoplasmatota;c__Thermoplasmata;o__;f__;g__;s__
3300022188_24	Nayfach et al. 2021	d__Archaea;p__Thermoproteota;c__Thermoproteia;o__Thermofilales;f__EX4484-15;g__EX4484-15;s__EX4484-15 sp002254595
3300022188_32	Nayfach et al. 2021	d__Archaea;p__B1Sed10-29;c__B1Sed10-29;o__WALL01;f__WAMD01;g__WAMD01;s__
3300022188_35	Nayfach et al. 2021	d__Archaea;p__Nanoarchaeota;c__Nanoarchaeia;o__;f__;g__;s__
3300024423_7	Nayfach et al. 2021	d__Archaea;p__Thermoproteota;c__Korarchaeia;o__Korarchaeales;f__QMVU01;g__QMVU01;s__
3300025105_76	Nayfach et al. 2021	d__Archaea;p__Thermoproteota;c__Bathyarchaeia;o__B26-1;f__UBA233;g__DSLF01;s__DSLF01 sp011051215
3300025442_16	Nayfach et al. 2021	d__Archaea;p__Thermoplasmatota;c__Thermoplasmata;o__UBA184;f__UBA184;g__UBA184;s__UBA184 sp002503985
3300025446_11	Nayfach et al. 2021	d__Archaea;p__Thermoproteota;c__Bathyarchaeia;o__B26-1;f__UBA233;g__PALSA-986;s__
3300025462_12	Nayfach et al. 2021	d__Archaea;p__Thermoplasmatota;c__Thermoplasmata;o__UBA184;f__;g__;s__
3300025462_15	Nayfach et al. 2021	d__Archaea;p__Thermoproteota;c__Thermoproteia;o__Marsarchaeales;f__UBA168;g__UBA168;s__
3300025496_14	Nayfach et al. 2021	d__Archaea;p__Halobacteriota;c__Bog-38;o__Bog-38;f__Bog-38;g__Bog-38;s__Bog-38 sp003139855
3300025503_45	Nayfach et al. 2021	d__Archaea;p__Thermoproteota;c__Thermoproteia;o__Marsarchaeales;f__Marsarchaeaceae;g__BE-D;s__
3300025546_25	Nayfach et al. 2021	d__Archaea;p__Thermoproteota;c__Thermoproteia;o__Gearchaeales;f__WAQG01;g__;s__
3300025546_26	Nayfach et al. 2021	d__Archaea;p__Thermoproteota;c__Bathyarchaeia;o__B24;f__JAGTQN01;g__JAGTQN01;s__
3300025730_64	Nayfach et al. 2021	d__Archaea;p__Methanobacteriota_B;c__Thermococci;o__Methanofastidiosales;f__Methanofastidiosaceae;g__Methanofastidiosum;s__
3300025859_44	Nayfach et al. 2021	d__Archaea;p__Methanobacteriota_B;c__Thermococci;o__Methanofastidiosales;f__Methanofastidiosaceae;g__Methanofastidiosum;s__
3300026518_33	Nayfach et al. 2021	d__Archaea;p__Thermoplasmatota;c__Thermoplasmata;o__Thermoplasmatales;f__Thermoplasmataceae;g__WAQW01;s__WAQW01 sp015520045
3300026877_8	Nayfach et al. 2021	d__Archaea;p__Thermoproteota;c__Thermoproteia;o__Gearchaeales;f__Gearchaeaceae;g__AAA261-N23;s__AAA261-N23 sp017857595
3300027051_26	Nayfach et al. 2021	d__Archaea;p__Thermoplasmatota;c__Thermoplasmata;o__Methanomassiliicoccales;f__UBA472;g__UBA472;s__
3300027082_18	Nayfach et al. 2021	d__Archaea;p__Hadarchaeota;c__Hadarchaeia;o__;f__;g__;s__
3300027323_17	Nayfach et al. 2021	d__Archaea;p__Methanobacteriota_B;c__Thermococci;o__Thermococcales;f__Thermococcaceae;g__Thermococcus_C;s__Thermococcus_C sp002009975
3300027323_29	Nayfach et al. 2021	d__Archaea;p__Thermoproteota;c__Bathyarchaeia;o__B26-1;f__UBA233;g__JdFR-07;s__JdFR-07 sp002010975
3300027323_37	Nayfach et al. 2021	d__Archaea;p__Halobacteriota;c__Archaeoglobi;o__JdFR-21;f__JdFR-21;g__JdFR-21;s__JdFR-21 sp002011165
3300027815_198	Nayfach et al. 2021	d__Archaea;p__Nanoarchaeota;c__Nanoarchaeia;o__Pacearchaeales;f__GW2011-AR1;g__MNVX01;s__
3300027819_104	Nayfach et al. 2021	d__Archaea;p__Iainarchaeota;c__Iainarchaeia;o__Iainarchaeales;f__GW2011-AR10;g__JACQJF01;s__
3300027819_241	Nayfach et al. 2021	d__Archaea;p__Micrarchaeota;c__Micrarchaeia;o__Anstonellales;f__Bilamarchaeaceae;g__;s__
3300027863_173	Nayfach et al. 2021	d__Archaea;p__Thermoplasmatota;c__Thermoplasmata;o__Methanomassiliicoccales;f__JACIVX01;g__JACIVX01;s__JACIVX01 sp011334735
3300027968_119	Nayfach et al. 2021	d__Archaea;p__Thermoproteota;c__Nitrososphaeria;o__Conexivisphaerales;f__DTJL01;g__;s__
3300027968_61	Nayfach et al. 2021	d__Archaea;p__Thermoproteota;c__Nitrososphaeria;o__Nitrososphaerales;f__Nitrosopumilaceae;g__Nitrosotalea;s__
3300028028_25	Nayfach et al. 2021	d__Archaea;p__Thermoplasmatota;c__Thermoplasmata;o__;f__;g__;s__
3300028030_39	Nayfach et al. 2021	d__Archaea;p__Iainarchaeota;c__Iainarchaeia;o__JAADDC01;f__JAADDC01;g__;s__
3300028327_14	Nayfach et al. 2021	d__Archaea;p__Thermoproteota;c__Bathyarchaeia;o__B26-1;f__UBA233;g__PALSA-986;s__PALSA-986 sp009787175
OceanDNA-a1560	Nishimura & Yoshizawa 2022	d__Archaea;p__Thermoplasmatota;c__Poseidoniia;o__MGIII;f__CG-Epi1;g__CG-Epi1;s__
OceanDNA-a4358	Nishimura & Yoshizawa 2022	d__Archaea;p__Thermoplasmatota;c__Poseidoniia;o__Poseidoniales;f__Thalassarchaeaceae;g__MGIIb-O3;s__MGIIb-O3 sp002503285
OceanDNA-a985	Nishimura & Yoshizawa 2022	d__Archaea;p__Halobacteriota;c__Halobacteria;o__Halobacteriales;f__UBA12382;g__;s__

## Sheet: Fig. 7 - Supp Fig. 15
Genome accession	Source	GTDB Taxonomy
named-301-91.bin.11	Arora et al., 2022	d__Archaea;p__Methanobacteriota;c__Methanobacteria;o__Methanobacteriales;f__Methanobacteriaceae;g__Methanobrevibacter_D;s__
named-301-20.bin.119	Arora et al., 2022	d__Archaea;p__Methanobacteriota;c__Methanobacteria;o__Methanobacteriales;f__Methanobacteriaceae;g__Methanobrevibacter_C;s__
named-301-30.bin.26	Arora et al., 2022	d__Archaea;p__Thermoplasmatota;c__Thermoplasmata;o__Methanomassiliicoccales;f__Methanomethylophilaceae;g__Methanoplasma;s__
named-301-73.bin.11	Arora et al., 2022	d__Archaea;p__Halobacteriota;c__Methanosarcinia;o__Methanosarcinales;f__Methanosarcinaceae;g__Methanimicrococcus;s__
named-229-08.bin.8	Arora et al., 2022	d__Archaea;p__Halobacteriota;c__Methanomicrobia;o__Methanomicrobiales;f__Methanocorpusculaceae;g__;s__
GCA000007225	NCBI	d__Archaea;p__Thermoproteota;c__Thermoproteia;o__Thermoproteales;f__Thermoproteaceae;g__Pyrobaculum;s__Pyrobaculum aerophilum
GCA000007305	NCBI	d__Archaea;p__Methanobacteriota_B;c__Thermococci;o__Thermococcales;f__Thermococcaceae;g__Pyrococcus;s__Pyrococcus furiosus
GCA000008665	NCBI	d__Archaea;p__Halobacteriota;c__Archaeoglobi;o__Archaeoglobales;f__Archaeoglobaceae;g__Archaeoglobus;s__Archaeoglobus fulgidus
GCA000009965	NCBI	d__Archaea;p__Methanobacteriota_B;c__Thermococci;o__Thermococcales;f__Thermococcaceae;g__Thermococcus;s__Thermococcus kodakarensis
GCA000011005	NCBI	d__Archaea;p__Halobacteriota;c__Methanocellia;o__Methanocellales;f__Methanocellaceae;g__Methanocella;s__Methanocella paludicola
GCA000011105	NCBI	d__Archaea;p__Methanobacteriota_B;c__Thermococci;o__Thermococcales;f__Thermococcaceae;g__Pyrococcus;s__Pyrococcus horikoshii
GCA000011125	NCBI	d__Archaea;p__Thermoproteota;c__Thermoproteia;o__Sulfolobales;f__Acidilobaceae;g__Aeropyrum;s__Aeropyrum pernix
GCA000011205	NCBI	d__Archaea;p__Thermoproteota;c__Thermoproteia;o__Sulfolobales;f__Sulfolobaceae;g__Sulfurisphaera;s__Sulfurisphaera tokodaii
GCA000013445	NCBI	d__Archaea;p__Halobacteriota;c__Methanomicrobia;o__Methanomicrobiales;f__Methanospirillaceae;g__Methanospirillum;s__Methanospirillum hungatei
GCA000013725	NCBI	d__Archaea;p__Halobacteriota;c__Methanosarcinia;o__Methanosarcinales;f__Methanosarcinaceae;g__Methanococcoides;s__Methanococcoides burtonii
GCA000015765	NCBI	d__Archaea;p__Halobacteriota;c__Methanomicrobia;o__Methanomicrobiales;f__Methanocorpusculaceae;g__Methanocorpusculum;s__Methanocorpusculum labreanum
GCA000017165	NCBI	d__Archaea;p__Methanobacteriota_A;c__Methanococci;o__Methanococcales;f__Methanococcaceae;g__Methanococcus;s__Methanococcus vannielii
GCA000017625	NCBI	d__Archaea;p__Halobacteriota;c__Methanomicrobia;o__Methanomicrobiales;f__Methanoregulaceae;g__Methanoregula;s__Methanoregula boonei
GCA000022205	NCBI	d__Archaea;p__Halobacteriota;c__Halobacteria;o__Halobacteriales;f__Haloferacaceae;g__Halorubrum;s__Halorubrum lacusprofundi
GCA000022365	NCBI	d__Archaea;p__Methanobacteriota_B;c__Thermococci;o__Thermococcales;f__Thermococcaceae;g__Thermococcus;s__Thermococcus gammatolerans
GCA000022545	NCBI	d__Archaea;p__Methanobacteriota_B;c__Thermococci;o__Thermococcales;f__Thermococcaceae;g__Thermococcus_A;s__Thermococcus_A sibiricus
GCA000023945	NCBI	d__Archaea;p__Halobacteriota;c__Halobacteria;o__Halobacteriales;f__Haloarculaceae;g__Halorhabdus;s__Halorhabdus utahensis
GCA000023965	NCBI	d__Archaea;p__Halobacteriota;c__Halobacteria;o__Halobacteriales;f__Haloarculaceae;g__Halomicrobium;s__Halomicrobium mukohataei
GCA000024185	NCBI	d__Archaea;p__Methanobacteriota;c__Methanobacteria;o__Methanobacteriales;f__Methanobacteriaceae;g__Methanobrevibacter;s__Methanobrevibacter ruminantium
GCA000024625	NCBI	d__Archaea;p__Methanobacteriota_A;c__Methanococci;o__Methanococcales;f__Methanocaldococcaceae;g__Methanocaldococcus;s__Methanocaldococcus vulcanius
GCA000025285	NCBI	d__Archaea;p__Halobacteriota;c__Archaeoglobi;o__Archaeoglobales;f__Archaeoglobaceae;g__Archaeoglobus_B;s__Archaeoglobus_B profundus
GCA000025325	NCBI	d__Archaea;p__Halobacteriota;c__Halobacteria;o__Halobacteriales;f__Natrialbaceae;g__Haloterrigena;s__Haloterrigena turkmenica
GCA000025625	NCBI	d__Archaea;p__Halobacteriota;c__Halobacteria;o__Halobacteriales;f__Natrialbaceae;g__Natrialba;s__Natrialba magadii
GCA000025665	NCBI	d__Archaea;p__Thermoplasmatota;c__Thermoplasmata;o__Aciduliprofundales;f__Aciduliprofundaceae;g__Aciduliprofundum;s__Aciduliprofundum boonei
GCA000025685	NCBI	d__Archaea;p__Halobacteriota;c__Halobacteria;o__Halobacteriales;f__Haloferacaceae;g__Haloferax;s__Haloferax volcanii
GCA000025865	NCBI	d__Archaea;p__Halobacteriota;c__Methanosarcinia;o__Methanosarcinales;f__Methanosarcinaceae;g__Methanohalophilus;s__Methanohalophilus mahii
GCA000026045	NCBI	d__Archaea;p__Halobacteriota;c__Halobacteria;o__Halobacteriales;f__Haloarculaceae;g__Natronomonas;s__Natronomonas pharaonis
GCA000063445	NCBI	d__Archaea;p__Halobacteriota;c__Methanocellia;o__Methanocellales;f__Methanocellaceae;g__Methanocella_A;s__Methanocella_A arvoryzae
GCA000144915	NCBI	d__Archaea;p__Thermoproteota;c__Thermoproteia;o__Sulfolobales;f__Acidilobaceae;g__Acidilobus;s__Acidilobus saccharovorans
GCA000147875	NCBI	d__Archaea;p__Halobacteriota;c__Methanomicrobia;o__Methanomicrobiales;f__Methanomicrobiaceae;g__Methanolacinia;s__Methanolacinia petrolearia
GCA000148385	NCBI	d__Archaea;p__Thermoproteota;c__Thermoproteia;o__Thermoproteales;f__Thermocladiaceae;g__Vulcanisaeta;s__Vulcanisaeta distributa
GCA000166095	NCBI	d__Archaea;p__Methanobacteriota;c__Methanobacteria;o__Methanobacteriales;f__Methanothermaceae;g__Methanothermus;s__Methanothermus fervidus
GCA000179575	NCBI	d__Archaea;p__Methanobacteriota_A;c__Methanococci;o__Methanococcales;f__Methanococcaceae;g__Methanothermococcus_A;s__Methanothermococcus_A okinawensis
GCA000186365	NCBI	d__Archaea;p__Thermoproteota;c__Thermoproteia;o__Sulfolobales;f__Desulfurococcaceae;g__Desulfurococcus;s__Desulfurococcus mucosus
GCA000191585	NCBI	d__Archaea;p__Methanobacteriota;c__Methanobacteria;o__Methanobacteriales;f__Methanobacteriaceae;g__Methanobacterium_B;s__Methanobacterium_B lacus
GCA000193375	NCBI	d__Archaea;p__Thermoproteota;c__Thermoproteia;o__Thermoproteales;f__Thermoproteaceae;g__Thermoproteus;s__Thermoproteus uzoniensis
GCA000196655	NCBI	d__Archaea;p__Halobacteriota;c__Methanosarcinia;o__Methanosarcinales;f__Methanosarcinaceae;g__Methanohalobium;s__Methanohalobium evestigatum
GCA000196895	NCBI	d__Archaea;p__Halobacteriota;c__Halobacteria;o__Halobacteriales;f__Halalkalicoccaceae;g__Halalkalicoccus;s__Halalkalicoccus jeotgali
GCA000200715	NCBI	d__Archaea;p__Thermoproteota;c__Nitrososphaeria;o__Nitrososphaerales;f__Nitrosopumilaceae;g__Cenarchaeum;s__Cenarchaeum symbiosum
GCA000204925	NCBI	d__Archaea;p__Thermoproteota;c__Thermoproteia;o__Sulfolobales;f__Sulfolobaceae;g__Metallosphaera;s__Metallosphaera cuprina
GCA000214415	NCBI	d__Archaea;p__Methanobacteriota_A;c__Methanococci;o__Methanococcales;f__Methanococcaceae;g__Methanotorris;s__Methanotorris igneus
GCA000214725	NCBI	d__Archaea;p__Methanobacteriota;c__Methanobacteria;o__Methanobacteriales;f__Methanobacteriaceae;g__Methanobacterium_C;s__Methanobacterium_C paludis
GCA000215995	NCBI	d__Archaea;p__Methanobacteriota_B;c__Thermococci;o__Thermococcales;f__Thermococcaceae;g__Pyrococcus;s__Pyrococcus yayanosii
GCA000217715	NCBI	d__Archaea;p__Halobacteriota;c__Halobacteria;o__Halobacteriales;f__Natrialbaceae;g__Halopiger;s__Halopiger xanaduensis
GCA000217995	NCBI	d__Archaea;p__Halobacteriota;c__Methanosarcinia;o__Methanosarcinales;f__Methanosarcinaceae;g__Methanosalsum;s__Methanosalsum zhilinae
GCA000221185	NCBI	d__Archaea;p__Methanobacteriota_B;c__Thermococci;o__Thermococcales;f__Thermococcaceae;g__Thermococcus;s__Thermococcus sp000221185
GCA000223395	NCBI	d__Archaea;p__Thermoproteota;c__Thermoproteia;o__Sulfolobales;f__Pyrodictiaceae;g__Pyrolobus;s__Pyrolobus fumarii
GCA000234805	NCBI	d__Archaea;p__Thermoproteota;c__Thermoproteia;o__Thermoproteales;f__Thermoproteaceae;g__Pyrobaculum;s__Pyrobaculum ferrireducens
GCA000235685	NCBI	d__Archaea;p__Halobacteriota;c__Methanomicrobia;o__Methanomicrobiales;f__Methanoregulaceae;g__Methanolinea_A;s__
GCA000243255	NCBI	d__Archaea;p__Halobacteriota;c__Methanomicrobia;o__Methanomicrobiales;f__Methanomicrobiaceae;g__Methanoplanus;s__Methanoplanus limicola
GCA000243315	NCBI	d__Archaea;p__Thermoproteota;c__Thermoproteia;o__Sulfolobales;f__Sulfolobaceae;g__Metallosphaera;s__Metallosphaera yellowstonensis
GCA000246735	NCBI	d__Archaea;p__Thermoplasmatota;c__Poseidoniia;o__Poseidoniales;f__Poseidoniaceae;g__MGIIa-L1;s__MGIIa-L1 sp000246735
GCA000253055	NCBI	d__Archaea;p__Thermoproteota;c__Thermoproteia;o__Thermoproteales;f__Thermoproteaceae;g__Thermoproteus;s__Thermoproteus tenax
GCA000258425	NCBI	d__Archaea;p__Thermoproteota;c__Thermoproteia;o__Sulfolobales;f__Fervidicoccaceae;g__Fervidicoccus;s__Fervidicoccus fontis
GCA000265525	NCBI	d__Archaea;p__Methanobacteriota_B;c__Thermococci;o__Thermococcales;f__Thermococcaceae;g__Thermococcus;s__Thermococcus cleftensis
GCA000303155	NCBI	d__Archaea;p__Thermoproteota;c__Nitrososphaeria;o__Nitrososphaerales;f__Nitrososphaeraceae;g__Nitrososphaera;s__Nitrososphaera gargensis
GCA000308215	NCBI	d__Archaea;p__Thermoplasmatota;c__Thermoplasmata;o__Methanomassiliicoccales;f__Methanomassiliicoccaceae;g__Methanomassiliicoccus;s__Methanomassiliicoccus luminyensis
GCA000327485	NCBI	d__Archaea;p__Halobacteriota;c__Methanomicrobia;o__Methanomicrobiales;f__Methanoregulaceae;g__Methanoregula;s__Methanoregula formicica
GCA000328525	NCBI	d__Archaea;p__Halobacteriota;c__Halobacteria;o__Halobacteriales;f__Natrialbaceae;g__Halovivax;s__Halovivax ruber
GCA000328665	NCBI	d__Archaea;p__Halobacteriota;c__Methanosarcinia;o__Methanosarcinales;f__Methanosarcinaceae;g__Methanomethylovorans;s__Methanomethylovorans hollandica
GCA000328685	NCBI	d__Archaea;p__Halobacteriota;c__Halobacteria;o__Halobacteriales;f__Natrialbaceae;g__Natronococcus;s__Natronococcus occultus
GCA000336715	NCBI	d__Archaea;p__Halobacteriota;c__Halobacteria;o__Halobacteriales;f__Halococcaceae;g__Halococcus;s__Halococcus thailandensis
GCA000336915	NCBI	d__Archaea;p__Halobacteriota;c__Halobacteria;o__Halobacteriales;f__Halococcaceae;g__Halococcus;s__Halococcus saccharolyticus
GCA000337095	NCBI	d__Archaea;p__Halobacteriota;c__Halobacteria;o__Halobacteriales;f__Haloferacaceae;g__Halogeometricum;s__Halogeometricum pallidum
GCA000350305	NCBI	d__Archaea;p__Thermoplasmatota;c__Thermoplasmata;o__Methanomassiliicoccales;f__Methanomethylophilaceae;g__Methanomethylophilus;s__Methanomethylophilus sp000350305
GCA000385565	NCBI	d__Archaea;p__Halobacteriota;c__Archaeoglobi;o__Archaeoglobales;f__Archaeoglobaceae;g__Archaeoglobus_A;s__Archaeoglobus_A sulfaticallidus
GCA000404165	NCBI	d__Archaea;p__Methanobacteriota;c__Methanobacteria;o__Methanobacteriales;f__Methanobacteriaceae;g__Methanobrevibacter_B;s__Methanobrevibacter_B boviskoreani
GCA000495475	NCBI	d__Archaea;p__Halobacteriota;c__Halobacteria;o__Halobacteriales;f__Haloferacaceae;g__Halobaculum;s__Halobaculum tyrrellense
GCA000496135	NCBI	d__Archaea;p__Thermoplasmatota;c__Thermoplasmata;o__Thermoplasmatales;f__Thermoplasmataceae;g__GCA-000496135;s__GCA-000496135 sp000496135
GCA000499765	NCBI	d__Archaea;p__Methanobacteriota;c__Methanobacteria;o__Methanobacteriales;f__Methanobacteriaceae;g__Methanobacterium;s__Methanobacterium sp000499765
GCA000504205	NCBI	d__Archaea;p__Halobacteriota;c__Methanosarcinia;o__Methanosarcinales;f__Methanosarcinaceae;g__Methanolobus;s__Methanolobus tindarius
GCA000513315	NCBI	d__Archaea;p__Methanobacteriota;c__Methanobacteria;o__Methanobacteriales;f__Methanobacteriaceae;g__Methanobrevibacter_C;s__Methanobrevibacter_C arboriphilus_A
GCA000621965	NCBI	d__Archaea;p__Methanobacteriota;c__Methanobacteria;o__Methanobacteriales;f__Methanobacteriaceae;g__Methanobrevibacter_B;s__Methanobrevibacter_B wolinii
GCA000698785	NCBI	d__Archaea;p__Thermoproteota;c__Nitrososphaeria;o__Nitrososphaerales;f__Nitrososphaeraceae;g__Nitrososphaera;s__Nitrososphaera viennensis
GCA000711215	NCBI	d__Archaea;p__Halobacteriota;c__Methanomicrobia;o__Methanomicrobiales;f__Methanomicrobiaceae;g__Methanomicrobium;s__Methanomicrobium mobile
GCA000725425	NCBI	d__Archaea;p__Methanobacteriota_B;c__Thermococci;o__Thermococcales;f__Thermococcaceae;g__Palaeococcus;s__Palaeococcus pacificus
GCA000762265	NCBI	d__Archaea;p__Methanobacteriota;c__Methanobacteria;o__Methanobacteriales;f__Methanobacteriaceae;g__Methanobacterium;s__Methanobacterium formicicum
GCA000800805	NCBI	d__Archaea;p__Thermoplasmatota;c__Thermoplasmata;o__Methanomassiliicoccales;f__Methanomethylophilaceae;g__Methanoplasma;s__Methanoplasma termitum
GCA000812185	NCBI	d__Archaea;p__Thermoproteota;c__Nitrososphaeria;o__Nitrososphaerales;f__Nitrosopumilaceae;g__Nitrosopelagicus;s__Nitrosopelagicus brevis
GCA000813245	NCBI	d__Archaea;p__Thermoproteota;c__Thermoproteia;o__Thermofilales;f__Thermofilaceae;g__Thermofilum_B;s__Thermofilum_B adornatum
GCA000816105	NCBI	d__Archaea;p__Methanobacteriota_B;c__Thermococci;o__Thermococcales;f__Thermococcaceae;g__Thermococcus;s__Thermococcus guaymasensis
GCA000830275	NCBI	d__Archaea;p__Iainarchaeota;c__Iainarchaeia;o__Iainarchaeales;f__GW2011-AR10;g__GW2011-AR10;s__GW2011-AR10 sp000830275
GCA000830295	NCBI	d__Archaea;p__Nanoarchaeota;c__Nanoarchaeia;o__Woesearchaeales;f__GW2011-AR15;g__GW2011-AR15;s__GW2011-AR15 sp000830295
GCA000875775	NCBI	d__Archaea;p__Thermoproteota;c__Nitrososphaeria;o__Nitrososphaerales;f__Nitrosopumilaceae;g__Nitrosopumilus;s__Nitrosopumilus piranensis
GCA000956175	NCBI	d__Archaea;p__Thermoproteota;c__Nitrososphaeria;o__Nitrososphaerales;f__Nitrosopumilaceae;g__Nitrosopumilus;s__Nitrosopumilus adriaticus
GCA000965745	NCBI	d__Archaea;p__Thermoplasmatota;c__Thermoplasmata;o__Thermoplasmatales;f__Thermoplasmataceae;g__GCA-965745;s__GCA-965745 sp000965745
GCA000969905	NCBI	d__Archaea;p__Halobacteriota;c__Methanosarcinia;o__Methanosarcinales;f__Methanosarcinaceae;g__Methanosarcina;s__Methanosarcina vacuolata
GCA000969965	NCBI	d__Archaea;p__Halobacteriota;c__Methanosarcinia;o__Methanosarcinales;f__Methanosarcinaceae;g__Methanosarcina;s__Methanosarcina sp000969965
GCA000969985	NCBI	d__Archaea;p__Halobacteriota;c__Methanosarcinia;o__Methanosarcinales;f__Methanosarcinaceae;g__Methanosarcina;s__Methanosarcina barkeri_B
GCA000970045	NCBI	d__Archaea;p__Halobacteriota;c__Methanosarcinia;o__Methanosarcinales;f__Methanosarcinaceae;g__MTP4;s__MTP4 sp000970045
GCA000970145	NCBI	d__Archaea;p__Halobacteriota;c__Methanosarcinia;o__Methanosarcinales;f__Methanosarcinaceae;g__Methanosarcina;s__Methanosarcina siciliae
GCA000970265	NCBI	d__Archaea;p__Halobacteriota;c__Methanosarcinia;o__Methanosarcinales;f__Methanosarcinaceae;g__Methanosarcina;s__Methanosarcina lacustris
GCA000970285	NCBI	d__Archaea;p__Halobacteriota;c__Methanosarcinia;o__Methanosarcinales;f__Methanosarcinaceae;g__Methanosarcina;s__Methanosarcina horonobensis
GCA000979975	NCBI	d__Archaea;p__Halobacteriota;c__Methanosarcinia;o__Methanosarcinales;f__Methanosarcinaceae;g__Methanosarcina;s__Methanosarcina sp000979455
GCA001027005	NCBI	d__Archaea;p__Halobacteriota;c__Methanosarcinia;o__Methanosarcinales;f__Methanosarcinaceae;g__Methanosarcina;s__Methanosarcina barkeri
GCA001189275	NCBI	d__Archaea;p__Thermoproteota;c__Thermoproteia;o__Thermoproteales;f__Thermoproteaceae;g__Pyrobaculum;s__Pyrobaculum sp001189275
GCA001273385	NCBI	d__Archaea;p__Thermoproteota;c__Bathyarchaeia;o__B26-1;f__UBA233;g__AD8-1;s__AD8-1 sp001273385
GCA001304615	NCBI	d__Archaea;p__Halobacteriota;c__Methanosarcinia;o__Methanosarcinales;f__Methanosarcinaceae;g__Methanosarcina;s__Methanosarcina flavescens
GCA001305655	NCBI	d__Archaea;p__Halobacteriota;c__Halobacteria;o__Halobacteriales;f__Halobacteriaceae;g__Halanaeroarchaeum;s__Halanaeroarchaeum sulfurireducens
GCA001307315	NCBI	d__Archaea;p__Halobacteriota;c__Halobacteria;o__Halobacteriales;f__Haloferacaceae;g__Halolamina;s__Halolamina pelagica_B
GCA001399795	NCBI	d__Archaea;p__Thermoproteota;c__Bathyarchaeia;o__B26-1;f__BA1;g__BA2;s__BA2 sp001399795
GCA001399805	NCBI	d__Archaea;p__Thermoproteota;c__Bathyarchaeia;o__B26-1;f__BA1;g__BA1;s__BA1 sp001399805
GCA001412355	NCBI	d__Archaea;p__Halobacteriota;c__Methanomicrobia;o__Methanomicrobiales;f__Methanomicrobiaceae;g__LKUD01;s__LKUD01 sp001412355
GCA001421185	NCBI	d__Archaea;p__Thermoplasmatota;c__Thermoplasmata;o__Methanomassiliicoccales;f__Methanomassiliicoccaceae;g__DTU008;s__DTU008 sp001421185
GCA001433455	NCBI	d__Archaea;p__Methanobacteriota_B;c__Thermococci;o__Thermococcales;f__Thermococcaceae;g__Thermococcus_B;s__Thermococcus_B barophilus
GCA001443365	NCBI	d__Archaea;p__Thermoproteota;c__Nitrososphaeria;o__Nitrososphaerales;f__Nitrosopumilaceae;g__CSP1-1;s__CSP1-1 sp001443365
GCA001477655	NCBI	d__Archaea;p__Methanobacteriota;c__Methanobacteria;o__Methanobacteriales;f__Methanobacteriaceae;g__Methanobrevibacter_A;s__Methanobrevibacter_A millerae_A
GCA001481685	NCBI	d__Archaea;p__Thermoproteota;c__Thermoproteia;o__Sulfolobales;f__Ignicoccaceae;g__Ignicoccus;s__Ignicoccus islandicus
GCA001488575	NCBI	d__Archaea;p__Halobacteriota;c__Halobacteria;o__Halobacteriales;f__Halobacteriaceae;g__Halobacterium;s__Halobacterium hubeiense
GCA001541925	NCBI	d__Archaea;p__Thermoproteota;c__Nitrososphaeria;o__Nitrososphaerales;f__Nitrosopumilaceae;g__Nitrosopumilus;s__Nitrosopumilus sp001541925
GCA001543015	NCBI	d__Archaea;p__Thermoproteota;c__Nitrososphaeria;o__Nitrososphaerales;f__Nitrosopumilaceae;g__Nitrosopumilus;s__Nitrosopumilus sp001543015
GCA001563245	NCBI	d__Archaea;p__Methanobacteriota;c__Methanobacteria;o__Methanobacteriales;f__Methanobacteriaceae;g__Methanobrevibacter;s__Methanobrevibacter olleyae
GCA001563305	NCBI	d__Archaea;p__Thermoplasmatota;c__Thermoplasmata;o__Methanomassiliicoccales;f__Methanomethylophilaceae;g__UBA71;s__UBA71 sp001563305
GCA001563875	NCBI	d__Archaea;p__Nanohaloarchaeota;c__Nanosalinia;o__Nanosalinales;f__Nanosalinaceae;g__B1-Br10-U2g19;s__B1-Br10-U2g19 sp001563875
GCA001571385	NCBI	d__Archaea;p__Halobacteriota;c__Methanomicrobia;o__Methanomicrobiales;f__Methanofollaceae;g__Methanofollis;s__Methanofollis ethanolicus
GCA001587575	NCBI	d__Archaea;p__Methanobacteriota_B;c__Thermococci;o__Methanofastidiosales;f__Methanofastidiosaceae;g__Methanofastidiosum;s__Methanofastidiosum sp001587575
GCA001587715	NCBI	d__Archaea;p__Methanobacteriota_B;c__Thermococci;o__Methanofastidiosales;f__Methanofastidiosaceae;g__Methanofastidiosum;s__Methanofastidiosum sp001587715
GCA001593935	NCBI	d__Archaea;p__Thermoproteota;c__Bathyarchaeia;o__B26-1;f__B26-1;g__B26-1;s__B26-1 sp001593935
GCA001593955	NCBI	d__Archaea;p__Halobacteriota;c__Halobacteria;o__Halobacteriales;f__Halalkalicoccaceae;g__Halalkalicoccus;s__Halalkalicoccus paucihalophilus
GCA001595785	NCBI	d__Archaea;p__Nanoarchaeota;c__Nanoarchaeia;o__Woesearchaeales;f__SM23-78;g__SM23-78;s__SM23-78 sp001595785
GCA001595915	NCBI	d__Archaea;p__Thermoplasmatota;c__E2;o__DHVEG-1;f__DHVEG-1;g__SG8-52-3;s__SG8-52-3 sp001595915
GCA001595945	NCBI	d__Archaea;p__Thermoplasmatota;c__E2;o__DHVEG-1;f__DHVEG-1;g__SM1-50;s__SM1-50 sp001595945
GCA001639265	NCBI	d__Archaea;p__Methanobacteriota;c__Methanobacteria;o__Methanobacteriales;f__Methanobacteriaceae;g__Methanobrevibacter_D;s__Methanobrevibacter_D filiformis
GCA001639285	NCBI	d__Archaea;p__Methanobacteriota;c__Methanobacteria;o__Methanobacteriales;f__Methanobacteriaceae;g__Methanobrevibacter_C;s__Methanobrevibacter_C cuticularis
GCA001717025	NCBI	d__Archaea;p__Thermoproteota;c__Methanomethylicia;o__Methanomethylicales;f__Methanomethylicaceae;g__Methanomethylicus;s__Methanomethylicus oleusabulum
GCA001717035	NCBI	d__Archaea;p__Thermoproteota;c__Methanomethylicia;o__Methanomethylicales;f__Methanomethylicaceae;g__Methanomethylicus;s__Methanomethylicus mesodigestum
GCA001761425	NCBI	d__Archaea;p__Nanohaloarchaeota;c__Nanosalinia;o__Nanosalinales;f__Nanosalinaceae;g__Nanohalobium;s__Nanohalobium sp001761425
GCA001766815	NCBI	d__Archaea;p__Halobacteriota;c__Syntropharchaeia;o__Syntropharchaeales;f__Syntropharchaeaceae;g__Syntropharchaeum_A;s__Syntropharchaeum_A caldarius
GCA001766825	NCBI	d__Archaea;p__Halobacteriota;c__Syntropharchaeia;o__Syntropharchaeales;f__Syntropharchaeaceae;g__Syntropharchaeum;s__Syntropharchaeum butanivorans
GCA001856825	NCBI	d__Archaea;p__Thermoplasmatota;c__Thermoplasmata;o__Thermoplasmatales;f__GCA-001856825;g__GCA-001856825;s__GCA-001856825 sp001856825
GCA001871475	NCBI	d__Archaea;p__Micrarchaeota;c__Micrarchaeia;o__Anstonellales;f__CG1-02-47-40;g__CG1-02-47-40;s__CG1-02-47-40 sp001871475
GCA001871535	NCBI	d__Archaea;p__Micrarchaeota;c__Micrarchaeia;o__Anstonellales;f__UBA8471;g__UBA8471;s__UBA8471 sp001871535
GCA001914405	NCBI	d__Archaea;p__Halobacteriota;c__Methanonatronarchaeia;o__Methanonatronarchaeales;f__Methanohalarchaeaceae;g__Methanohalarchaeum;s__Methanohalarchaeum thermophilum
GCA001918745	NCBI	d__Archaea;p__Thermoproteota;c__Bathyarchaeia;o__40CM-2-53-6;f__40CM-2-53-6;g__40CM-2-53-6;s__40CM-2-53-6 sp001918745
GCA001940655	NCBI	d__Archaea;p__Asgardarchaeota;c__Lokiarchaeia;o__CR-4;f__CR-4;g__CR-4;s__CR-4 sp001940655
GCA001940665	NCBI	d__Archaea;p__Asgardarchaeota;c__Odinarchaeia;o__Odinarchaeales;f__LCB-4;g__LCB-4;s__LCB-4 sp001940665
GCA001940705	NCBI	d__Archaea;p__Asgardarchaeota;c__Thorarchaeia;o__Thorarchaeales;f__Thorarchaeaceae;g__SMTZ1-45;s__SMTZ1-45 sp001940705
GCA002010045	NCBI	d__Archaea;p__Halobacteriota;c__Archaeoglobi;o__Archaeoglobales;f__Archaeoglobaceae;g__JdFR-22;s__JdFR-22 sp002010045
GCA002010075	NCBI	d__Archaea;p__Halobacteriota;c__Methanosarcinia;o__Methanosarcinales_A;f__Methermicoccaceae;g__JdFR-19;s__JdFR-19 sp002010075
GCA002010285	NCBI	d__Archaea;p__Halobacteriota;c__Archaeoglobi;o__Archaeoglobales;f__Archaeoglobaceae;g__JdFR-41;s__JdFR-41 sp002010285
GCA002011035	NCBI	d__Archaea;p__Thermoproteota;c__Bathyarchaeia;o__B25;f__B25;g__JdFR-11;s__JdFR-11 sp002011035
GCA002011075	NCBI	d__Archaea;p__Thermoproteota;c__Nitrososphaeria;o__Geothermarchaeales;f__JDFR-13;g__JdFR-13;s__JdFR-13 sp002011075
GCA002011125	NCBI	d__Archaea;p__Hydrothermarchaeota;c__Hydrothermarchaeia;o__Hydrothermarchaeales;f__Hydrothermarchaeaceae;g__Hydrothermarchaeum;s__Hydrothermarchaeum profundi
GCA002067035	NCBI	d__Archaea;p__Halobacteriota;c__Methanomicrobia;o__Methanomicrobiales;f__Methanoregulaceae;g__Methanoregula;s__Methanoregula sp002067035
GCA002067045	NCBI	d__Archaea;p__Thermoplasmatota;c__Thermoplasmata;o__Methanomassiliicoccales;f__UBA472;g__UBA472;s__UBA472 sp002067045
GCA002067065	NCBI	d__Archaea;p__Methanobacteriota;c__Methanobacteria;o__Methanobacteriales;f__Methanobacteriaceae;g__Methanobacterium;s__Methanobacterium sp002067065
GCA002067095	NCBI	d__Archaea;p__Halobacteriota;c__Methanomicrobia;o__Methanomicrobiales;f__Methanoregulaceae;g__Methanolinea_A;s__Methanolinea_A sp002067095
GCA002067115	NCBI	d__Archaea;p__Halobacteriota;c__Methanomicrobia;o__Methanomicrobiales;f__Methanoregulaceae;g__Methanolinea_A;s__Methanolinea_A sp11423u
GCA002067315	NCBI	d__Archaea;p__Halobacteriota;c__Methanocellia;o__Methanocellales;f__Methanocellaceae;g__Methanocella_A;s__Methanocella_A sp002067315
GCA002067365	NCBI	d__Archaea;p__Halobacteriota;c__Methanosarcinia;o__Methanotrichales;f__Methanotrichaceae;g__Methanothrix;s__Methanothrix sp002067365
GCA002067705	NCBI	d__Archaea;p__Halobacteriota;c__Methanosarcinia;o__Methanotrichales;f__Methanotrichaceae;g__Methanothrix;s__Methanothrix sp002067705
GCA002067755	NCBI	d__Archaea;p__Halobacteriota;c__Methanosarcinia;o__Methanotrichales;f__Methanotrichaceae;g__Methanothrix;s__Methanothrix sp002067755
GCA002067865	NCBI	d__Archaea;p__Thermoplasmatota;c__Thermoplasmata;o__Methanomassiliicoccales;f__UBA472;g__MVRC01;s__MVRC01 sp002067865
GCA002067895	NCBI	d__Archaea;p__Halobacteriota;c__Methanomicrobia;o__Methanomicrobiales;f__Methanoregulaceae;g__MVRE01;s__MVRE01 sp002067895
GCA002153915	NCBI	d__Archaea;p__Halobacteriota;c__Methanonatronarchaeia;o__Methanonatronarchaeales;f__Methanonatronarchaeaceae;g__Methanonatronarchaeum;s__Methanonatronarchaeum thermophilum
GCA002156965	NCBI	d__Archaea;p__Thermoproteota;c__Nitrososphaeria;o__Nitrososphaerales;f__Nitrosopumilaceae;g__Nitrosopumilus;s__Nitrosopumilus catalinensis
GCA002243045	NCBI	d__Archaea;p__Halobacteriota;c__Methanosarcinia;o__Methanosarcinales;f__Methanosarcinaceae;g__Methanolobus;s__Methanolobus psychrotolerans
GCA002254565	NCBI	d__Archaea;p__Altiarchaeota;c__Altiarchaeia;o__IMC4;f__QMZM01;g__EX4484-2;s__EX4484-2 sp002254565
GCA002254665	NCBI	d__Archaea;p__Thermoproteota;c__Thermoproteia;o__Sulfolobales;f__Desulfurococcaceae;g__EX4484-58;s__EX4484-58 sp002254665
GCA002490245	NCBI	d__Archaea;p__Thermoproteota;c__Bathyarchaeia;o__B26-1;f__B24-2;g__B24-2;s__B24-2 sp002490245
GCA002494525	NCBI	d__Archaea;p__Undinarchaeota;c__Undinarchaeia;o__Undinarchaeales;f__Undinarchaeaceae;g__Undinarchaeum;s__Undinarchaeum sp002687935
GCA002494625	NCBI	d__Archaea;p__Halobacteriota;c__Archaeoglobi;o__Archaeoglobales;f__Archaeoglobaceae;g__Archaeoglobus_A;s__Archaeoglobus_A sp002494625
GCA002494645	NCBI	d__Archaea;p__Thermoplasmatota;c__Poseidoniia;o__Poseidoniales;f__Poseidoniaceae;g__Poseidonia;s__Poseidonia sp002494645
GCA002494765	NCBI	d__Archaea;p__Thermoplasmatota;c__UBA186;o__UBA186;f__UBA186;g__UBA186;s__UBA186 sp002494765
GCA002494885	NCBI	d__Archaea;p__Methanobacteriota;c__Methanobacteria;o__Methanobacteriales;f__Methanobacteriaceae;g__Methanobacterium_D;s__Methanobacterium_D sp002494885
GCA002495025	NCBI	d__Archaea;p__Thermoproteota;c__Thermoproteia;o__Sulfolobales;f__Desulfurococcaceae;g__UBA285;s__UBA285 sp002495025
GCA002495065	NCBI	d__Archaea;p__Halobacteriota;c__Methanomicrobia;o__Methanomicrobiales;f__Methanoregulaceae;g__Methanoregula;s__Methanoregula sp002495065
GCA002495185	NCBI	d__Archaea;p__Thermoplasmatota;c__Thermoplasmata;o__UBA184;f__UBA184;g__UBA184;s__UBA184 sp002495185
GCA002495315	NCBI	d__Archaea;p__Thermoproteota;c__Nitrososphaeria;o__Nitrososphaerales;f__UBA141;g__UBA141;s__UBA141 sp002495315
GCA002495325	NCBI	d__Archaea;p__Thermoplasmatota;c__Thermoplasmata;o__Methanomassiliicoccales;f__Methanomethylophilaceae;g__Methanomethylophilus;s__Methanomethylophilus sp002495325
GCA002495485	NCBI	d__Archaea;p__Thermoproteota;c__Bathyarchaeia;o__40CM-2-53-6;f__40CM-2-53-6;g__40CM-2-53-6;s__40CM-2-53-6 sp002495485
GCA002495535	NCBI	d__Archaea;p__Thermoplasmatota;c__Poseidoniia;o__Poseidoniales;f__Poseidoniaceae;g__MGIIa-L1;s__MGIIa-L1 sp002495535
GCA002495645	NCBI	d__Archaea;p__Thermoplasmatota;c__Poseidoniia;o__Poseidoniales;f__Poseidoniaceae;g__Poseidonia;s__Poseidonia sp002495645
GCA002495685	NCBI	d__Archaea;p__Methanobacteriota;c__Methanobacteria;o__Methanobacteriales;f__Methanobacteriaceae;g__UBA412;s__UBA412 sp002495685
GCA002495885	NCBI	d__Archaea;p__Halobacteriota;c__UBA148;o__UBA148;f__UBA148;g__UBA148;s__UBA148 sp002495885
GCA002496345	NCBI	d__Archaea;p__Thermoplasmatota;c__Thermoplasmata;o__Methanomassiliicoccales;f__Methanomassiliicoccaceae;g__DTU008;s__DTU008 sp002504525
GCA002496385	NCBI	d__Archaea;p__Thermoplasmatota;c__Thermoplasmata;o__SG8-5;f__SG8-5;g__UBA147;s__UBA147 sp002496385
GCA002496395	NCBI	d__Archaea;p__Halobacteriota;c__Methanomicrobia;o__Methanomicrobiales;f__Methanocorpusculaceae;g__Methanocalculus;s__Methanocalculus sp002496395
GCA002496425	NCBI	d__Archaea;p__Thermoproteota;c__Thermoproteia;o__Sulfolobales;f__Acidilobaceae;g__Acidilobus;s__Acidilobus sp002496425
GCA002496475	NCBI	d__Archaea;p__Thermoproteota;c__Thermoproteia;o__Thermoproteales;f__Thermocladiaceae;g__Vulcanisaeta;s__Vulcanisaeta sp002496475
GCA002496565	NCBI	d__Archaea;p__Halobacteriota;c__Methanosarcinia;o__Methanosarcinales;f__Methanosarcinaceae;g__Methanosarcina;s__Methanosarcina sp002496565
GCA002497075	NCBI	d__Archaea;p__Thermoplasmatota;c__Thermoplasmata;o__Methanomassiliicoccales;f__UBA472;g__UBA472;s__UBA472 sp002497075
GCA002498125	NCBI	d__Archaea;p__Nanoarchaeota;c__Nanoarchaeia;o__Woesearchaeales;f__UBA525;g__UBA525;s__UBA525 sp002498125
GCA002498375	NCBI	d__Archaea;p__Halobacteriota;c__Methanomicrobia;o__Methanomicrobiales;f__Methanocorpusculaceae;g__Methanocorpusculum;s__Methanocorpusculum sp002498375
GCA002498385	NCBI	d__Archaea;p__Methanobacteriota;c__Methanobacteria;o__Methanobacteriales;f__Methanobacteriaceae;g__Methanobacterium_C;s__Methanobacterium_C sp002498385
GCA002498605	NCBI	d__Archaea;p__Thermoplasmatota;c__Thermoplasmata;o__Methanomassiliicoccales;f__Methanomethylophilaceae;g__VadinCA11;s__VadinCA11 sp002498605
GCA002498725	NCBI	d__Archaea;p__Thermoplasmatota;c__Poseidoniia;o__Poseidoniales;f__Thalassarchaeaceae;g__MGIIb-O1;s__MGIIb-O1 sp002498725
GCA002498825	NCBI	d__Archaea;p__Halobacteriota;c__Methanomicrobia;o__Methanomicrobiales;f__Methanoregulaceae;g__Methanolinea_A;s__Methanolinea_A sp002506105
GCA002499005	NCBI	d__Archaea;p__Thermoproteota;c__Nitrososphaeria;o__Conexivisphaerales;f__UBA164;g__UBA164;s__UBA164 sp002499005
GCA002499525	NCBI	d__Archaea;p__Thermoproteota;c__Nitrososphaeria;o__Nitrososphaerales;f__Nitrosopumilaceae;g__Nitrosotenuis;s__Nitrosotenuis sp002499525
GCA002499545	NCBI	d__Archaea;p__Thermoplasmatota;c__Poseidoniia;o__Poseidoniales;f__Poseidoniaceae;g__MGIIa-L1;s__MGIIa-L1 sp002499545
GCA002499905	NCBI	d__Archaea;p__Halobacteriota;c__Methanomicrobia;o__Methanomicrobiales;f__Methanoregulaceae;g__UBA9949;s__UBA9949 sp002499905
GCA002502415	NCBI	d__Archaea;p__Thermoplasmatota;c__Poseidoniia;o__Poseidoniales;f__Poseidoniaceae;g__MGIIa-L1;s__MGIIa-L1 sp002729095
GCA002502735	NCBI	d__Archaea;p__Halobacteriota;c__Methanomicrobia;o__Methanomicrobiales;f__Methanoregulaceae;g__Methanoregula;s__Methanoregula sp002502735
GCA002502785	NCBI	d__Archaea;p__Halobacteriota;c__Methanosarcinia;o__Methanotrichales;f__Methanotrichaceae;g__Methanothrix_A;s__Methanothrix_A harundinacea_A
GCA002502965	NCBI	d__Archaea;p__Thermoplasmatota;c__Thermoplasmata;o__Methanomassiliicoccales;f__Methanomethylophilaceae;g__RumEn-M2;s__RumEn-M2 sp002502965
GCA002503545	NCBI	d__Archaea;p__Thermoplasmatota;c__Thermoplasmata;o__Methanomassiliicoccales;f__Methanomethylophilaceae;g__Methanomethylophilus;s__Methanomethylophilus sp002503545
GCA002503785	NCBI	d__Archaea;p__Thermoplasmatota;c__Thermoplasmata;o__Methanomassiliicoccales;f__Methanomethylophilaceae;g__RumEn-M2;s__RumEn-M2 sp001421175
GCA002503825	NCBI	d__Archaea;p__Halobacteriota;c__Methanomicrobia;o__Methanomicrobiales;f__Methanoregulaceae;g__UBA467;s__UBA467 sp002503825
GCA002503995	NCBI	d__Archaea;p__Nanoarchaeota;c__Nanoarchaeia;o__Parvarchaeales;f__Parvarchaeaceae;g__Parvarchaeum;s__Parvarchaeum acidiphilum
GCA002504405	NCBI	d__Archaea;p__Thermoplasmatota;c__Thermoplasmata;o__Methanomassiliicoccales;f__Methanomethylophilaceae;g__UBA71;s__UBA71 sp002504405
GCA002504665	NCBI	d__Archaea;p__Thermoplasmatota;c__Thermoplasmata;o__Thermoplasmatales;f__Thermoplasmataceae;g__UBA447;s__UBA447 sp002503205
GCA002504725	NCBI	d__Archaea;p__Methanobacteriota;c__Methanobacteria;o__Methanobacteriales;f__Methanobacteriaceae;g__UBA587;s__UBA587 sp002504725
GCA002504905	NCBI	d__Archaea;p__Thermoplasmatota;c__Poseidoniia;o__Poseidoniales;f__Thalassarchaeaceae;g__MGIIb-O2;s__MGIIb-O2 sp002504905
GCA002505345	NCBI	d__Archaea;p__Thermoplasmatota;c__Thermoplasmata;o__Methanomassiliicoccales;f__Methanomethylophilaceae;g__VadinCA11;s__VadinCA11 sp002505345
GCA002505485	NCBI	d__Archaea;p__Halobacteriota;c__Methanosarcinia;o__Methanosarcinales;f__Methanosarcinaceae;g__Methanosarcina;s__Methanosarcina sp002505485
GCA002505765	NCBI	d__Archaea;p__Methanobacteriota;c__Methanobacteria;o__Methanobacteriales;f__Methanobacteriaceae;g__Methanobacterium_D;s__Methanobacterium_D sp002505765
GCA002505885	NCBI	d__Archaea;p__Thermoplasmatota;c__E2;o__DHVEG-1;f__DHVEG-1;g__SM1-50;s__SM1-50 sp002496355
GCA002506085	NCBI	d__Archaea;p__Halobacteriota;c__Methanomicrobia;o__Methanomicrobiales;f__Methanocorpusculaceae;g__Methanocorpusculum;s__Methanocorpusculum sp002506085
GCA002506335	NCBI	d__Archaea;p__Halobacteriota;c__Methanosarcinia;o__Methanotrichales;f__Methanotrichaceae;g__UBA114;s__UBA114 sp002506335
GCA002506515	NCBI	d__Archaea;p__Thermoproteota;c__Thermoproteia;o__Thermoproteales;f__Thermocladiaceae;g__Caldivirga;s__Caldivirga sp002506515
GCA002506535	NCBI	d__Archaea;p__Halobacteriota;c__Methanosarcinia;o__Methanotrichales;f__Methanotrichaceae;g__Methanothrix_A;s__Methanothrix_A harundinacea_B
GCA002506595	NCBI	d__Archaea;p__Thermoproteota;c__Thermoproteia;o__Sulfolobales;f__Acidilobaceae;g__Caldisphaera;s__Caldisphaera sp002506595
GCA002506645	NCBI	d__Archaea;p__Thermoproteota;c__Thermoproteia;o__Thermoproteales;f__Thermocladiaceae;g__Vulcanisaeta;s__Vulcanisaeta distributa_D
GCA002506665	NCBI	d__Archaea;p__Thermoproteota;c__Nitrososphaeria;o__Nitrososphaerales;f__Nitrosopumilaceae;g__Nitrosopumilus;s__Nitrosopumilus sp002506665
GCA002506785	NCBI	d__Archaea;p__Halobacteriota;c__Methanomicrobia;o__Methanomicrobiales;f__Methanoregulaceae;g__Methanoregula;s__Methanoregula sp002502245
GCA002506995	NCBI	d__Archaea;p__Thermoplasmatota;c__Thermoplasmata;o__Methanomassiliicoccales;f__Methanomethylophilaceae;g__VadinCA11;s__VadinCA11 sp002498365
GCA002507085	NCBI	d__Archaea;p__Thermoproteota;c__Thermoproteia;o__Marsarchaeales;f__UBA168;g__UBA168;s__UBA168 sp002507085
GCA002507245	NCBI	d__Archaea;p__Thermoproteota;c__Bathyarchaeia;o__B26-1;f__UBA233;g__UBA233;s__UBA233 sp002507245
GCA002507385	NCBI	d__Archaea;p__Micrarchaeota;c__Micrarchaeia;o__Norongarragalinales;f__UBA97;g__UBA97;s__UBA97 sp001871595
GCA002507425	NCBI	d__Archaea;p__Thermoplasmatota;c__Poseidoniia;o__Poseidoniales;f__Poseidoniaceae;g__MGIIa-K1;s__MGIIa-K1 sp002507425
GCA002508315	NCBI	d__Archaea;p__Thermoproteota;c__Thermoproteia;o__Thermoproteales;f__Thermocladiaceae;g__Thermocladium;s__Thermocladium sp002508315
GCA002508475	NCBI	d__Archaea;p__Halobacteriota;c__Methanosarcinia;o__Methanosarcinales;f__Methanosarcinaceae;g__Methanosarcina;s__Methanosarcina sp002499445
GCA002508705	NCBI	d__Archaea;p__Halobacteriota;c__Methanomicrobia;o__Methanomicrobiales;f__Methanoculleaceae;g__Methanoculleus;s__Methanoculleus sp002508705
GCA002509495	NCBI	d__Archaea;p__Halobacteriota;c__Methanomicrobia;o__Methanomicrobiales;f__Methanoregulaceae;g__Methanolinea_A;s__Methanolinea_A sp002509495
GCA002509665	NCBI	d__Archaea;p__Methanobacteriota;c__Methanobacteria;o__Methanobacteriales;f__Methanobacteriaceae;g__Methanobacterium_D;s__Methanobacterium_D sp002509665
GCA002509725	NCBI	d__Archaea;p__Methanobacteriota;c__Methanobacteria;o__Methanobacteriales;f__Methanobacteriaceae;g__Methanosphaera;s__Methanosphaera sp11921u
GCA002572525	NCBI	d__Archaea;p__Halobacteriota;c__Halobacteria;o__Halobacteriales;f__Natrialbaceae;g__Natrinema;s__Natrinema sp002572525
GCA002688315	NCBI	d__Archaea;p__Nanoarchaeota;c__Nanoarchaeia;o__Woesearchaeales;f__UBA10216;g__UBA492;s__UBA492 sp002688315
GCA002689165	NCBI	d__Archaea;p__Thermoplasmatota;c__Poseidoniia;o__Poseidoniales;f__Thalassarchaeaceae;g__MGIIb-O3;s__MGIIb-O3 sp002172185
GCA002706065	NCBI	d__Archaea;p__Thermoplasmatota;c__Poseidoniia;o__Poseidoniales;f__Poseidoniaceae;g__MGIIa-L2;s__MGIIa-L2 sp002706065
GCA002762785	NCBI	d__Archaea;p__Nanoarchaeota;c__Nanoarchaeia;o__Woesearchaeales;f__GW2011-AR9;g__PCXY01;s__PCXY01 sp002762785
GCA002762865	NCBI	d__Archaea;p__Nanoarchaeota;c__Nanoarchaeia;o__Woesearchaeales;f__CG1-02-33-12;g__CG1-02-33-12;s__CG1-02-33-12 sp002762865
GCA002762975	NCBI	d__Archaea;p__Iainarchaeota;c__Iainarchaeia;o__Iainarchaeales;f__Iainarchaeaceae;g__PCWY01;s__PCWY01 sp002762975
GCA002762985	NCBI	d__Archaea;p__Nanoarchaeota;c__Nanoarchaeia;o__Woesearchaeales;f__UBA12501;g__1-14-0-10-44-13;s__1-14-0-10-44-13 sp002762985
GCA002763225	NCBI	d__Archaea;p__Iainarchaeota;c__Iainarchaeia;o__Iainarchaeales;f__1-14-0-10-31-34;g__1-14-0-10-31-34;s__1-14-0-10-31-34 sp002763225
GCA002763265	NCBI	d__Archaea;p__Nanoarchaeota;c__Nanoarchaeia;o__PEZQ01;f__PEZQ01;g__PEZQ01;s__PEZQ01 sp002763265
GCA002763275	NCBI	d__Archaea;p__Micrarchaeota;c__Micrarchaeia;o__Norongarragalinales;f__Norongarragalinaceae;g__UBA95;s__UBA95 sp002499405
GCA002763335	NCBI	d__Archaea;p__Nanoarchaeota;c__Nanoarchaeia;o__Woesearchaeales;f__CG1-02-47-18;g__CG1-02-47-18;s__CG1-02-47-18 sp002763335
GCA002778455	NCBI	d__Archaea;p__Micrarchaeota;c__Micrarchaeia;o__Anstonellales;f__Anstonellaceae;g__1-14-0-10-45-29;s__1-14-0-10-45-29 sp002778455
GCA002779065	NCBI	d__Archaea;p__Iainarchaeota;c__Iainarchaeia;o__Iainarchaeales;f__0-14-0-20-34-12;g__0-14-0-20-34-12;s__0-14-0-20-34-12 sp002779065
GCA002779235	NCBI	d__Archaea;p__Nanoarchaeota;c__Nanoarchaeia;o__Woesearchaeales;f__0-14-0-80-44-23;g__0-14-0-80-44-23;s__0-14-0-80-44-23 sp002779235
GCA002779555	NCBI	d__Archaea;p__Thermoproteota;c__Bathyarchaeia;o__B26-1;f__UBA233;g__20-14-0-80-47-9;s__20-14-0-80-47-9 sp002779555
GCA002785505	NCBI	d__Archaea;p__Altiarchaeota;c__Altiarchaeia;o__Altiarchaeales;f__Altiarchaeaceae;g__Altiarchaeum;s__Altiarchaeum hamiconexum
GCA002788515	NCBI	d__Archaea;p__Thermoproteota;c__Nitrososphaeria;o__Nitrososphaerales;f__Nitrosopumilaceae;g__Nitrosopumilus;s__Nitrosopumilus sp002788515
GCA002789395	NCBI	d__Archaea;p__Thermoproteota;c__Nitrososphaeria;o__Nitrososphaerales;f__Nitrosopumilaceae;g__Nitrosarchaeum;s__
GCA002790055	NCBI	d__Archaea;p__Thermoplasmatota;c__Thermoplasmata;o__;f__;g__;s__
GCA002792115	NCBI	d__Archaea;p__Nanoarchaeota;c__Nanoarchaeia;o__Woesearchaeales;f__GW2011-AR9;g__GCA-002792115;s__GCA-002792115 sp002792115
GCA002792915	NCBI	d__Archaea;p__Micrarchaeota;c__Micrarchaeia;o__Norongarragalinales;f__Norongarragalinaceae;g__UBA93;s__UBA93 sp002792915
GCA002813695	NCBI	d__Archaea;p__Methanobacteriota;c__Methanobacteria;o__Methanobacteriales;f__Methanobacteriaceae;g__Methanobacterium;s__Methanobacterium subterraneum
GCA002825515	NCBI	d__Archaea;p__Asgardarchaeota;c__Thorarchaeia;o__Thorarchaeales;f__Thorarchaeaceae;g__SMTZ1-45;s__SMTZ1-45 sp002825515
GCA002825535	NCBI	d__Archaea;p__Asgardarchaeota;c__Thorarchaeia;o__Thorarchaeales;f__Thorarchaeaceae;g__MP8T-1;s__MP8T-1 sp002825465
GCA002835825	NCBI	d__Archaea;p__Halobacteriota;c__Methanomicrobia;o__Methanomicrobiales;f__Methanoregulaceae;g__Methanoregula;s__Methanoregula sp002835825
GCA002838935	NCBI	d__Archaea;p__Thermoplasmatota;c__E2;o__UBA9212;f__GCA-002838935;g__GCA-002838935;s__GCA-002838935 sp002838935
GCA002839605	NCBI	d__Archaea;p__Halobacteriota;c__Methanomicrobia;o__Methanomicrobiales;f__Methanoregulaceae;g__Methanoregula;s__Methanoregula sp002839605
GCA002839675	NCBI	d__Archaea;p__Halobacteriota;c__Methanomicrobia;o__Methanomicrobiales;f__Methanoregulaceae;g__Methanoregula;s__Methanoregula sp002839675
GCA002839705	NCBI	d__Archaea;p__Methanobacteriota;c__Methanobacteria;o__Methanobacteriales;f__Methanobacteriaceae;g__UBA349;s__UBA349 sp002839705
GCA002855745	NCBI	d__Archaea;p__Thermoproteota;c__Thermoproteia;o__Thermofilales;f__Thermofilaceae;g__Infirmifilum;s__Infirmifilum sp002855745
GCA002867475	NCBI	d__Archaea;p__Nanoarchaeota;c__Nanoarchaeia;o__Woesearchaeales;f__BM511;g__BM511;s__BM511 sp002867475
GCA002897955	NCBI	d__Archaea;p__Hydrothermarchaeota;c__Hydrothermarchaeia;o__Hydrothermarchaeales;f__BMS3B;g__BMS3B;s__BMS3B sp002897955
GCA002898355	NCBI	d__Archaea;p__Thermoproteota;c__Nitrososphaeria_A;o__Caldarchaeales;f__Caldarchaeaceae;g__HRBIN01;s__HRBIN01 sp002898355
GCA002898395	NCBI	d__Archaea;p__Thermoproteota;c__Nitrososphaeria_A;o__Caldarchaeales;f__HR02;g__HRBIN02;s__HRBIN02 sp002898395
GCA002899805	NCBI	d__Archaea;p__Thermoproteota;c__Thermoproteia;o__Sulfolobales;f__Fervidicoccaceae;g__ARK-14;s__ARK-14 sp002899805
GCA002899815	NCBI	d__Archaea;p__Thermoproteota;c__Korarchaeia;o__Korarchaeales;f__Korarchaeaceae;g__Methanodesulfokores;s__
GCA002900535	NCBI	d__Archaea;p__Thermoplasmatota;c__E2;o__DHVEG-1;f__DHVEG-1;g__M9B1D;s__M9B1D sp002900535
GCA002945325	NCBI	d__Archaea;p__Methanobacteriota_A;c__Methanococci;o__Methanococcales;f__Methanococcaceae;g__Methanococcus;s__Methanococcus maripaludis
GCA002952775	NCBI	d__Archaea;p__Halobacteriota;c__Halobacteria;o__Halobacteriales;f__Haloferacaceae;g__Halalkaliarchaeum;s__Halalkaliarchaeum desulfuricum
GCA003009755	NCBI	d__Archaea;p__Thermoplasmatota;c__SW-10-69-26;o__SW-10-69-26;f__SW-10-69-26;g__SW-10-69-26;s__SW-10-69-26 sp003009755
GCA003009795	NCBI	d__Archaea;p__Nanohaloarchaeota;c__Nanosalinia;o__Nanosalinales;f__Nanosalinaceae;g__SW-4-43-9;s__SW-4-43-9 sp003009795
GCA003019535	NCBI	d__Archaea;p__Thermoproteota;c__Thermoproteia;o__Marsarchaeales;f__Marsarchaeaceae;g__ECH-B-1;s__ECH-B-1 sp003019535
GCA003019595	NCBI	d__Archaea;p__Thermoproteota;c__Thermoproteia;o__Marsarchaeales;f__Marsarchaeaceae;g__BE-D;s__BE-D sp003019595
GCA003020925	NCBI	d__Archaea;p__Halobacteriota;c__Halobacteria;o__Halobacteriales;f__Haloarculaceae;g__Halomicroarcula;s__Halomicroarcula sp003020925
GCA003020945	NCBI	d__Archaea;p__Halobacteriota;c__Halobacteria;o__Halobacteriales;f__Haloferacaceae;g__Halobaculum;s__Halobaculum sp003020945
GCA003020965	NCBI	d__Archaea;p__Halobacteriota;c__Halobacteria;o__Halobacteriales;f__Haloarculaceae;g__Natronomonas;s__Natronomonas sp003020965
GCA003020985	NCBI	d__Archaea;p__Halobacteriota;c__Halobacteria;o__Halobacteriales;f__Haloarculaceae;g__Haloglomus;s__Haloglomus sp003020985
GCA003021005	NCBI	d__Archaea;p__Halobacteriota;c__Halobacteria;o__Halobacteriales;f__Haloarculaceae;g__Natronomonas;s__Natronomonas sp003021005
GCA003021015	NCBI	d__Archaea;p__Halobacteriota;c__Halobacteria;o__Halobacteriales;f__Haloarculaceae;g__Halovenus;s__Halovenus sp003021015
GCA003021045	NCBI	d__Archaea;p__Halobacteriota;c__Halobacteria;o__Halobacteriales;f__Halococcaceae;g__Halococcus;s__Halococcus sp003021045
GCA003021085	NCBI	d__Archaea;p__Halobacteriota;c__Halobacteria;o__Halobacteriales;f__PXRE01;g__PXRE01;s__PXRE01 sp003021085
GCA003021145	NCBI	d__Archaea;p__Halobacteriota;c__Halobacteria;o__Halobacteriales;f__Halococcaceae;g__Halococcus;s__Halococcus sp003022685
GCA003021175	NCBI	d__Archaea;p__Halobacteriota;c__Halobacteria;o__Halobacteriales;f__Haloarculaceae;g__CBA1134;s__CBA1134 sp003021175
GCA003021235	NCBI	d__Archaea;p__Halobacteriota;c__Halobacteria;o__Halobacteriales;f__Halococcaceae;g__Halococcus;s__Halococcus sp003021235
GCA003021305	NCBI	d__Archaea;p__Halobacteriota;c__Halobacteria;o__Halobacteriales;f__Haloarculaceae;g__QH-10-67-22;s__QH-10-67-22 sp003021305
GCA003021655	NCBI	d__Archaea;p__Halobacteriota;c__Halobacteria;o__Halobacteriales;f__Haloarculaceae;g__QS-4-69-31;s__QS-4-69-31 sp003021655
GCA003021685	NCBI	d__Archaea;p__Halobacteriota;c__Halobacteria;o__Halobacteriales;f__Haloarculaceae;g__Halomicrobium;s__Halomicrobium sp003021685
GCA003021705	NCBI	d__Archaea;p__Halobacteriota;c__Halobacteria;o__Halobacteriales;f__Halococcaceae;g__Halococcus;s__Halococcus sp003021705
GCA003021725	NCBI	d__Archaea;p__Halobacteriota;c__Halobacteria;o__Halobacteriales;f__Halococcaceae;g__Halococcus;s__Halococcus sp003021725
GCA003021785	NCBI	d__Archaea;p__Halobacteriota;c__Halobacteria;o__Halobacteriales;f__Haloarculaceae;g__CBA1134;s__CBA1134 sp003021785
GCA003021975	NCBI	d__Archaea;p__Halobacteriota;c__Halobacteria;o__Halobacteriales;f__Haloarculaceae;g__Halomarina;s__Halomarina sp003021975
GCA003022005	NCBI	d__Archaea;p__Halobacteriota;c__Halobacteria;o__Halobacteriales;f__Haloarculaceae;g__QS-5-70-15;s__QS-5-70-15 sp003022005
GCA003022725	NCBI	d__Archaea;p__Halobacteriota;c__Halobacteria;o__Halobacteriales;f__Haloarculaceae;g__Halovenus;s__Halovenus sp003022725
GCA003022925	NCBI	d__Archaea;p__Halobacteriota;c__Halobacteria;o__Halobacteriales;f__Halococcaceae;g__Halococcus;s__Halococcus sp003022925
GCA003023195	NCBI	d__Archaea;p__Halobacteriota;c__Halobacteria;o__Halobacteriales;f__SW-7-71-33;g__SW-7-71-33;s__SW-7-71-33 sp003023195
GCA003023405	NCBI	d__Archaea;p__Halobacteriota;c__Halobacteria;o__Halobacteriales;f__Haloferacaceae;g__Halorubrum;s__Halorubrum sp003023405
GCA003023565	NCBI	d__Archaea;p__Halobacteriota;c__Halobacteria;o__Halobacteriales;f__QS-9-68-17;g__Halostella;s__Halostella sp003023565
GCA003023785	NCBI	d__Archaea;p__Halobacteriota;c__Halobacteria;o__Halobacteriales;f__Haloarculaceae;g__QS-5-68-33;s__QS-5-68-33 sp003023785
GCA003034855	NCBI	d__Archaea;p__Halobacteriota;c__Methanonatronarchaeia;o__Methanonatronarchaeales;f__PZKD01;g__PZKD01;s__PZKD01 sp003034855
GCA003056265	NCBI	d__Archaea;p__Thermoproteota;c__Thermoproteia;o__Sulfolobales;f__NBVN01;g__Zestosphaera;s__Zestosphaera tikiterensis
GCA003056285	NCBI	d__Archaea;p__Thermoproteota;c__Nitrososphaeria_A;o__Caldarchaeales;f__NZ13-MGT;g__NZ13-MG1;s__NZ13-MG1 sp003056285
GCA003096235	NCBI	d__Archaea;p__Thermoproteota;c__Bathyarchaeia;o__B26-1;f__BA1;g__BIN-L-1;s__BIN-L-1 sp003096235
GCA003104905	NCBI	d__Archaea;p__Halobacteriota;c__Methanosarcinia;o__Methanosarcinales;f__Methanoperedenaceae;g__Methanoperedens;s__Methanoperedens sp003104905
GCA003111625	NCBI	d__Archaea;p__Methanobacteriota;c__Methanobacteria;o__Methanobacteriales;f__Methanobacteriaceae;g__Methanobrevibacter_A;s__Methanobrevibacter_A thaueri
GCA003135575	NCBI	d__Archaea;p__Thermoproteota;c__Nitrososphaeria;o__Nitrososphaerales;f__UBA183;g__BOG-1369;s__BOG-1369 sp003135575
GCA003135935	NCBI	d__Archaea;p__Thermoplasmatota;c__Thermoplasmata;o__Methanomassiliicoccales;f__UBA472;g__FEN-33;s__FEN-33 sp003135935
GCA003141335	NCBI	d__Archaea;p__Halobacteriota;c__Methanomicrobia;o__Methanomicrobiales;f__Methanoregulaceae;g__Methanoregula;s__Methanoregula sp003141335
GCA003144275	NCBI	d__Archaea;p__Asgardarchaeota;c__Heimdallarchaeia;o__Hodarchaeales;f__Hodarchaeaceae;g__Hodarchaeum;s__Hodarchaeum sp003144275
GCA003151535	NCBI	d__Archaea;p__Methanobacteriota;c__Methanobacteria;o__Methanobacteriales;f__Methanobacteriaceae;g__Methanobacterium_B;s__Methanobacterium_B sp003151535
GCA003153895	NCBI	d__Archaea;p__Thermoplasmatota;c__Thermoplasmata;o__Methanomassiliicoccales;f__UBA472;g__FEN-33;s__FEN-33 sp003153895
GCA003157235	NCBI	d__Archaea;p__Halobacteriota;c__Methanosarcinia;o__Methanosarcinales;f__Methanosarcinaceae;g__Methanosarcina;s__Methanosarcina sp003157235
GCA003157895	NCBI	d__Archaea;p__Halobacteriota;c__Methanomicrobia;o__Methanomicrobiales;f__Methanoregulaceae;g__Methanoregula;s__Methanoregula sp003157895
GCA003158115	NCBI	d__Archaea;p__Methanobacteriota;c__Methanobacteria;o__Methanobacteriales;f__Methanobacteriaceae;g__Methanobacterium_B;s__Methanobacterium_B sp003158115
GCA003162115	NCBI	d__Archaea;p__Methanobacteriota;c__Methanobacteria;o__Methanobacteriales;f__Methanobacteriaceae;g__Methanobacterium_B;s__Methanobacterium_B sp003162115
GCA003162615	NCBI	d__Archaea;p__Halobacteriota;c__Methanosarcinia;o__Methanotrichales;f__Methanotrichaceae;g__Fen-7;s__Fen-7 sp003162615
GCA003164755	NCBI	d__Archaea;p__Halobacteriota;c__Methanosarcinia;o__Methanosarcinales;f__Methanosarcinaceae;g__Methanosarcina;s__Methanosarcina sp003164755
GCA003166335	NCBI	d__Archaea;p__Methanobacteriota;c__Methanobacteria;o__Methanobacteriales;f__Methanobacteriaceae;g__Methanobacterium_A;s__Methanobacterium_A sp003166335
GCA003170075	NCBI	d__Archaea;p__Halobacteriota;c__Methanomicrobia;o__Methanomicrobiales;f__Methanoregulaceae;g__Methanoregula;s__Methanoregula sp003170075
GCA003173335	NCBI	d__Archaea;p__Halobacteriota;c__Methanomicrobia;o__Methanomicrobiales;f__Methanospirillaceae;g__Methanospirillum;s__Methanospirillum stamsii
GCA003173355	NCBI	d__Archaea;p__Halobacteriota;c__Methanomicrobia;o__Methanomicrobiales;f__Methanospirillaceae;g__Methanospirillum;s__Methanospirillum lacunae
GCA003193925	NCBI	d__Archaea;p__Thermoplasmatota;c__Poseidoniia;o__Poseidoniales;f__Thalassarchaeaceae;g__Thalassarchaeum;s__Thalassarchaeum betae
GCA003194425	NCBI	d__Archaea;p__Halobacteriota;c__Syntropharchaeia;o__ANME-1;f__ANME-1;g__ANME1a;s__ANME1a sp003194425
GCA003230355	NCBI	d__Archaea;p__Hydrothermarchaeota;c__Hydrothermarchaeia;o__Hydrothermarchaeales;f__SZUA-236;g__SZUA-236;s__SZUA-236 sp003230355
GCA003266105	NCBI	d__Archaea;p__Methanobacteriota;c__Methanobacteria;o__Methanobacteriales;f__Methanobacteriaceae;g__Methanosphaera;s__Methanosphaera sp003266105
GCA003266145	NCBI	d__Archaea;p__Methanobacteriota;c__Methanobacteria;o__Methanobacteriales;f__Methanobacteriaceae;g__Methanosphaera;s__Methanosphaera sp003266145
GCA003315655	NCBI	d__Archaea;p__Methanobacteriota;c__Methanobacteria;o__Methanobacteriales;f__Methanobacteriaceae;g__Methanobrevibacter_C;s__Methanobrevibacter_C sp003315655
GCA003315675	NCBI	d__Archaea;p__Halobacteriota;c__Methanomicrobia;o__Methanomicrobiales;f__Methanocorpusculaceae;g__Methanocorpusculum;s__Methanocorpusculum sp003315675
GCA003336485	NCBI	d__Archaea;p__Halobacteriota;c__Syntropharchaeia;o__ANME-1;f__ANME-1;g__QENH01;s__QENH01 sp003336485
GCA003344655	NCBI	d__Archaea;p__Thermoproteota;c__Korarchaeia;o__Korarchaeales;f__Korarchaeaceae;g__Korarchaeum;s__Korarchaeum sp003344655
GCA003345545	NCBI	d__Archaea;p__Asgardarchaeota;c__Thorarchaeia;o__Thorarchaeales;f__Thorarchaeaceae;g__MP8T-1;s__MP8T-1 sp003345545
GCA003345555	NCBI	d__Archaea;p__Asgardarchaeota;c__Thorarchaeia;o__Thorarchaeales;f__Thorarchaeaceae;g__OWC5;s__OWC5 sp003345555
GCA003345595	NCBI	d__Archaea;p__Asgardarchaeota;c__Thorarchaeia;o__Thorarchaeales;f__Thorarchaeaceae;g__OWC5;s__OWC5 sp003345595
GCA003352285	NCBI	d__Archaea;p__Thermoproteota;c__Nitrososphaeria;o__Nitrososphaerales;f__Nitrosopumilaceae;g__PXYB01;s__PXYB01 sp003352285
GCA003430805	NCBI	d__Archaea;p__Halobacteriota;c__Halobacteria;o__Halobacteriales;f__Natrialbaceae;g__Natrarchaeobaculum;s__Natrarchaeobaculum sulfurireducens
GCA003491285	NCBI	d__Archaea;p__Methanobacteriota;c__Methanobacteria;o__Methanobacteriales;f__Methanobacteriaceae;g__UBA117;s__UBA117 sp002494785
GCA003550345	NCBI	d__Archaea;p__Thermoplasmatota;c__Thermoplasmata;o__Methanomassiliicoccales;f__Methanomethylophilaceae;g__PWHV01;s__PWHV01 sp003550345
GCA003551265	NCBI	d__Archaea;p__Halobacteriota;c__Halobacteria;o__Halobacteriales;f__Haloarculaceae;g__Halovenus;s__Halovenus sp003551265
GCA003551675	NCBI	d__Archaea;p__Thermoplasmatota;c__Thermoplasmata;o__PWKY01;f__PWKY01;g__Natronoplasma;s__Natronoplasma halalkaliphilum
GCA003551945	NCBI	d__Archaea;p__Halobacteriota;c__Halobacteria;o__Halobacteriales;f__Haloarculaceae;g__Halovenus;s__Halovenus sp003551945
GCA003552585	NCBI	d__Archaea;p__Thermoplasmatota;c__Thermoplasmata;o__PWKY01;f__PWKY01;g__PUNK01;s__PUNK01 sp003552585
GCA003552705	NCBI	d__Archaea;p__Halobacteriota;c__Halobacteria;o__Halobacteriales;f__Haloferacaceae;g__Halohasta;s__Halohasta sp001563795
GCA003553085	NCBI	d__Archaea;p__Thermoplasmatota;c__Thermoplasmata;o__PWKY01;f__PWKY01;g__PWKY01;s__PWKY01 sp003553085
GCA003553905	NCBI	d__Archaea;p__Aenigmatarchaeota;c__Aenigmatarchaeia;o__PWEA01;f__PWEA01;g__PWEA01;s__PWEA01 sp003553905
GCA003554845	NCBI	d__Archaea;p__Aenigmatarchaeota;c__Aenigmatarchaeia;o__PWEA01;f__PWEA01;g__PWEA01;s__PWEA01 sp003554845
GCA003554885	NCBI	d__Archaea;p__Halobacteriota;c__Halobacteria;o__Halobacteriales;f__Natrialbaceae;g__Tc-Br11;s__Tc-Br11 sp001564275
GCA003554965	NCBI	d__Archaea;p__Thermoplasmatota;c__Thermoplasmata;o__PWKY01;f__PWKY01;g__Natronoplasma;s__Natronoplasma sp003554965
GCA003555025	NCBI	d__Archaea;p__Thermoplasmatota;c__Thermoplasmata;o__Methanomassiliicoccales;f__Methanomethylophilaceae;g__PWHV01;s__PWHV01 sp003555025
GCA003557905	NCBI	d__Archaea;p__Thermoplasmatota;c__Thermoplasmata;o__Methanomassiliicoccales;f__Methanomethylophilaceae;g__PWHV01;s__PWHV01 sp003557905
GCA003558085	NCBI	d__Archaea;p__Methanobacteriota;c__Methanobacteria;o__Methanobacteriales;f__Methanobacteriaceae;g__UBA588;s__UBA588 sp003558085
GCA003558235	NCBI	d__Archaea;p__B1Sed10-29;c__B1Sed10-29;o__B1Sed10-29;f__B1Sed10-29;g__CSSED10-269;s__CSSED10-269 sp003558235
GCA003558335	NCBI	d__Archaea;p__Methanobacteriota_B;c__Thermococci;o__Methanofastidiosales;f__Methanofastidiosaceae;g__Methanofastidiosum;s__Methanofastidiosum sp003558335
GCA003559215	NCBI	d__Archaea;p__Halobacteriota;c__Halobacteria;o__Halobacteriales;f__Natrialbaceae;g__Natronococcus;s__Natronococcus sp003559215
GCA003560595	NCBI	d__Archaea;p__Thermoplasmatota;c__Thermoplasmata;o__PWKY01;f__PWKY01;g__PWKY01;s__PWKY01 sp003560595
GCA003560875	NCBI	d__Archaea;p__Thermoplasmatota;c__Thermoplasmata;o__Methanomassiliicoccales;f__Methanomethylophilaceae;g__PWHV01;s__PWHV01 sp003560875
GCA003561665	NCBI	d__Archaea;p__Thermoplasmatota;c__SW-10-69-26;o__SW-10-69-26;f__SW-10-69-26;g__PWVY01;s__PWVY01 sp003561665
GCA003565715	NCBI	d__Archaea;p__Halobacteriota;c__Methanosarcinia;o__Methanosarcinales;f__Methanosarcinaceae;g__Methanolobus;s__Methanolobus sp003565715
GCA003584625	NCBI	d__Archaea;p__Methanobacteriota;c__Methanobacteria;o__Methanobacteriales;f__Methanothermobacteraceae_A;g__Methanothermobacter_A;s__Methanothermobacter_A sp003584625
GCA003599145	NCBI	d__Archaea;p__Nanoarchaeota;c__Nanoarchaeia;o__Woesearchaeales;f__UBA9642;g__SURF-58;s__SURF-58 sp003599145
GCA003601725	NCBI	d__Archaea;p__Thermoproteota;c__Bathyarchaeia;o__B26-1;f__B26-1;g__B63;s__B63 sp003601725
GCA003601775	NCBI	d__Archaea;p__Thermoproteota;c__Bathyarchaeia;o__TCS64;f__PIYN01;g__PIYN01;s__PIYN01 sp003601775
GCA003601835	NCBI	d__Archaea;p__Thermoproteota;c__Bathyarchaeia;o__B26-1;f__B26-1;g__PIYB01;s__PIYB01 sp003601835
GCA003601845	NCBI	d__Archaea;p__Thermoproteota;c__Bathyarchaeia;o__B26-1;f__B26-1;g__B26-1;s__B26-1 sp001593925
GCA003602415	NCBI	d__Archaea;p__Thermoplasmatota;c__Poseidoniia;o__Poseidoniales;f__Poseidoniaceae;g__MGIIa-K1;s__MGIIa-K1 sp003602415
GCA003602475	NCBI	d__Archaea;p__Thermoplasmatota;c__Poseidoniia;o__Poseidoniales;f__Poseidoniaceae;g__Poseidonia;s__Poseidonia sp003602475
GCA003602535	NCBI	d__Archaea;p__Thermoplasmatota;c__Poseidoniia;o__Poseidoniales;f__Poseidoniaceae;g__MGIIa-K1;s__MGIIa-K1 sp003602535
GCA003602575	NCBI	d__Archaea;p__Thermoplasmatota;c__Poseidoniia;o__Poseidoniales;f__Poseidoniaceae;g__MGIIa-L1;s__MGIIa-L1 sp003602575
GCA003602605	NCBI	d__Archaea;p__Thermoplasmatota;c__Poseidoniia;o__Poseidoniales;f__Poseidoniaceae;g__MGIIa-L1;s__MGIIa-L1 sp003602605
GCA003610195	NCBI	d__Archaea;p__Halobacteriota;c__Halobacteria;o__Halobacteriales;f__Natrialbaceae;g__Halopiger;s__Halopiger aswanensis
GCA003649305	NCBI	d__Archaea;p__Thermoproteota;c__Thermoproteia;o__Thermofilales;f__B15-G2;g__B15-G2;s__B15-G2 sp003650815
GCA003649515	NCBI	d__Archaea;p__Thermoproteota;c__Thermoproteia;o__Thermofilales;f__B20-G17;g__B14-G17;s__B14-G17 sp003649515
GCA003649695	NCBI	d__Archaea;p__Thermoplasmatota;c__Thermoplasmata;o__B87-G9;f__B87-G9;g__B87-G9;s__B87-G9 sp003649695
GCA003649845	NCBI	d__Archaea;p__Thermoplasmatota;c__E2;o__DHVEG-1;f__DHVEG-1;g__B44-G15;s__B44-G15 sp003649845
GCA003650025	NCBI	d__Archaea;p__Thermoplasmatota;c__EX4484-6;o__EX4484-6;f__EX4484-36;g__EX4484-36;s__EX4484-36 sp002254765
GCA003650865	NCBI	d__Archaea;p__Thermoproteota;c__Methanomethylicia;o__Nezhaarchaeales;f__WYZ-LMO8;g__WYZ-LMO8;s__WYZ-LMO8 sp003650865
GCA003660555	NCBI	d__Archaea;p__Hadarchaeota;c__B88-G9;o__B88-G9;f__B88-G9;g__B88-G9;s__B88-G9 sp003660555
GCA003661385	NCBI	d__Archaea;p__Thermoproteota;c__Korarchaeia;o__Korarchaeales;f__B14-G2;g__B14-G2;s__B14-G2 sp003661385
GCA003661865	NCBI	d__Archaea;p__Thermoproteota;c__Thermoproteia;o__Sulfolobales;f__Ignisphaeraceae;g__QMWT01;s__QMWT01 sp003661865
GCA003661965	NCBI	d__Archaea;p__Thermoproteota;c__Bathyarchaeia;o__B25;f__B25;g__EX4484-218;s__EX4484-218 sp003661965
GCA003662305	NCBI	d__Archaea;p__Thermoproteota;c__Bathyarchaeia;o__B25;f__B25;g__B25;s__B25 sp003662305
GCA003662455	NCBI	d__Archaea;p__Thermoproteota;c__Bathyarchaeia;o__B24;f__B24;g__B24;s__B24 sp001593865
GCA003662485	NCBI	d__Archaea;p__Thermoproteota;c__Bathyarchaeia;o__B25;f__B25;g__B25;s__B25 sp003662485
GCA003662995	NCBI	d__Archaea;p__Halobacteriota;c__Archaeoglobi;o__Archaeoglobales;f__Archaeoglobaceae;g__B5-G16;s__B5-G16 sp003662995
GCA003663355	NCBI	d__Archaea;p__Aenigmatarchaeota;c__Aenigmatarchaeia;o__QMZS01;f__QMZS01;g__QMZS01;s__QMZS01 sp003663355
GCA003695045	NCBI	d__Archaea;p__Nanoarchaeota;c__Nanoarchaeia;o__Woesearchaeales;f__J091;g__J091;s__J091 sp003695045
GCA003695265	NCBI	d__Archaea;p__Nanoarchaeota;c__Nanoarchaeia;o__Woesearchaeales;f__J072;g__J072;s__J072 sp003695265
GCA003695745	NCBI	d__Archaea;p__Hydrothermarchaeota;c__Hydrothermarchaeia;o__Hydrothermarchaeales;f__SZUA-236;g__J060;s__J060 sp003695745
GCA003702465	NCBI	d__Archaea;p__Thermoproteota;c__Nitrososphaeria;o__Nitrososphaerales;f__Nitrosopumilaceae;g__Nitrosopumilus;s__Nitrosopumilus sp003702465
GCA003702525	NCBI	d__Archaea;p__Thermoproteota;c__Nitrososphaeria;o__Nitrososphaerales;f__Nitrosopumilaceae;g__Nitrosopumilus;s__Nitrosopumilus sp003702525
GCA003702545	NCBI	d__Archaea;p__Thermoproteota;c__Nitrososphaeria;o__Nitrososphaerales;f__Nitrosopumilaceae;g__Nitrosopumilus;s__Nitrosopumilus sp003702545
GCA003721175	NCBI	d__Archaea;p__Halobacteriota;c__Halobacteria;o__Halobacteriales;f__Halobacteriaceae;g__Halarchaeum;s__Halarchaeum grantii
GCA003721435	NCBI	d__Archaea;p__Halobacteriota;c__Halobacteria;o__Halobacteriales;f__Haloferacaceae;g__Halorubrum;s__Halorubrum sp003721435
GCA003724235	NCBI	d__Archaea;p__Thermoproteota;c__Nitrososphaeria;o__Nitrososphaerales;f__Nitrosopumilaceae;g__Nitrosopumilus;s__Nitrosopumilus sp003724285
GCA003724325	NCBI	d__Archaea;p__Thermoproteota;c__Nitrososphaeria;o__Nitrososphaerales;f__Nitrosopumilaceae;g__Nitrosopumilus;s__Nitrosopumilus sp003724325
GCA003838065	NCBI	d__Archaea;p__Halobacteriota;c__Methanomicrobia;o__Methanomicrobiales;f__Methanocorpusculaceae;g__Methanocalculus;s__Methanocalculus sp003838065
GCA003841465	NCBI	d__Archaea;p__Halobacteriota;c__Halobacteria;o__Halobacteriales;f__Natrialbaceae;g__Natrarchaeobius;s__Natrarchaeobius chitinivorans_A
GCA003841485	NCBI	d__Archaea;p__Halobacteriota;c__Halobacteria;o__Halobacteriales;f__Natrialbaceae;g__Natrarchaeobius;s__Natrarchaeobius halalkaliphilus
GCA003841505	NCBI	d__Archaea;p__Halobacteriota;c__Halobacteria;o__Halobacteriales;f__Natrialbaceae;g__Natrarchaeobius;s__Natrarchaeobius chitinivorans
GCA003857025	NCBI	d__Archaea;p__Halobacteriota;c__Methanosarcinia;o__Methanotrichales;f__Methanotrichaceae;g__Methanothrix;s__Methanothrix sp003857025
GCA003967175	NCBI	d__Archaea;p__Thermoproteota;c__Thermoproteia;o__Sulfolobales;f__Sulfolobaceae;g__Sulfodiicoccus;s__Sulfodiicoccus acidiphilus
GCA004028775	NCBI	d__Archaea;p__Thermoproteota;c__Methanomethylicia;o__Methanomethylicales;f__Methanomethylicaceae;g__Methanosuratus;s__Methanosuratus subterraneum_A
GCA004102725	NCBI	d__Archaea;p__Halobacteriota;c__Methanomicrobia;o__Methanomicrobiales;f__Methanoculleaceae;g__Methanoculleus_A;s__Methanoculleus_A taiwanensis
GCA004211975	NCBI	d__Archaea;p__Halobacteriota;c__Methanosarcinia;o__Methanosarcinales;f__Methanogasteraceae;g__Methanogaster;s__Methanogaster sp004211975
GCA004212095	NCBI	d__Archaea;p__Halobacteriota;c__Methanosarcinia;o__Methanosarcinales;f__EX4572-44;g__Ethanoperedens;s__Ethanoperedens sp004212095
GCA004212155	NCBI	d__Archaea;p__Methanobacteriota_B;c__Thermococci;o__Methanofastidiosales;f__NM3;g__NM3;s__NM3 sp004212155
GCA004297185	NCBI	d__Archaea;p__Halobacteriota;c__Methanomicrobia;o__Methanomicrobiales;f__Methanofollaceae;g__Methanofollis;s__Methanofollis sp004297185
GCA004310395	NCBI	d__Archaea;p__Methanobacteriota_A;c__Methanococci;o__Methanococcales;f__Methanococcaceae;g__Methanofervidicoccus;s__Methanofervidicoccus abyssi
GCA004322465	NCBI	d__Archaea;p__Thermoproteota;c__Nitrososphaeria;o__Nitrososphaerales;f__Nitrosopumilaceae;g__Nitrosotenuis;s__Nitrosotenuis sp004322465
GCA004332335	NCBI	d__Archaea;p__Halobacteriota;c__Methanomicrobia;o__Methanomicrobiales;f__Methanosphaerulaceae;g__UBA288;s__UBA288 sp004332335
GCA004347835	NCBI	d__Archaea;p__Hadarchaeota;c__Hadarchaeia;o__Hadarchaeales;f__WYZ-LMO6;g__WYZ-LMO6;s__WYZ-LMO6 sp011367165
GCA004347975	NCBI	d__Archaea;p__Thermoproteota;c__Korarchaeia;o__Korarchaeales;f__Korarchaeaceae;g__Methanodesulfokores;s__Methanodesulfokores washburnensis
GCA004348015	NCBI	d__Archaea;p__Thermoproteota;c__Methanomethylicia;o__Methanomethylicales;f__Methanomethylicaceae;g__WYZ-LMO11;s__WYZ-LMO11 sp004348015
GCA004366975	NCBI	d__Archaea;p__Halobacteriota;c__Archaeoglobi;o__Archaeoglobales;f__Archaeoglobaceae;g__Geoglobus;s__Geoglobus sp002494725
GCA004366995	NCBI	d__Archaea;p__Halobacteriota;c__Archaeoglobi;o__Archaeoglobales;f__Archaeoglobaceae;g__Archaeoglobus;s__Archaeoglobus sp002507545
GCA004377395	NCBI	d__Archaea;p__Thermoproteota;c__Bathyarchaeia;o__TCS64;f__TCS64;g__;s__
GCA004524435	NCBI	d__Archaea;p__Asgardarchaeota;c__Thorarchaeia;o__Thorarchaeales;f__Thorarchaeaceae;g__TEKIR-12S;s__TEKIR-12S sp004524435
GCA004524445	NCBI	d__Archaea;p__Asgardarchaeota;c__Thorarchaeia;o__Thorarchaeales;f__Thorarchaeaceae;g__TEKIR-14;s__TEKIR-14 sp004524445
GCA004524535	NCBI	d__Archaea;p__Asgardarchaeota;c__Lokiarchaeia;o__CR-4;f__SOKP01;g__SDNM01;s__SDNM01 sp004524535
GCA004524545	NCBI	d__Archaea;p__Asgardarchaeota;c__Lokiarchaeia;o__CR-4;f__AMARA-1;g__AMARA-1;s__AMARA-1 sp004524545
GCA004524565	NCBI	d__Archaea;p__Asgardarchaeota;c__Thorarchaeia;o__Thorarchaeales;f__Thorarchaeaceae;g__MP8T-1;s__MP8T-1 sp004524565
GCA004524595	NCBI	d__Archaea;p__Asgardarchaeota;c__Thorarchaeia;o__Thorarchaeales;f__Thorarchaeaceae;g__MP8T-1;s__MP8T-1 sp004524595
GCA004745425	NCBI	d__Archaea;p__Halobacteriota;c__Methanosarcinia;o__Methanosarcinales;f__Methanosarcinaceae;g__Methanolobus;s__Methanolobus sp004745425
GCA004765795	NCBI	d__Archaea;p__Halobacteriota;c__Halobacteria;o__Halobacteriales;f__Haladaptataceae;g__Halorussus;s__Halorussus sp004765795
GCA004799605	NCBI	d__Archaea;p__Halobacteriota;c__Halobacteria;o__Halobacteriales;f__Halobacteriaceae;g__Halobacterium;s__Halobacterium salinarum
GCA005191415	NCBI	d__Archaea;p__Asgardarchaeota;c__Lokiarchaeia;o__Helarchaeales;f__HEL-GB-A;g__HEL-GB-A;s__HEL-GB-A sp005191415
GCA005191425	NCBI	d__Archaea;p__Asgardarchaeota;c__Lokiarchaeia;o__Helarchaeales;f__HEL-GB-B;g__HEL-GB-B;s__HEL-GB-B sp005191425
GCA005222965	NCBI	d__Archaea;p__Nanoarchaeota;c__Nanoarchaeia;o__Woesearchaeales;f__B3-WOES;g__B3-WOES;s__B3-WOES sp005222965
GCA005223125	NCBI	d__Archaea;p__Asgardarchaeota;c__Lokiarchaeia;o__CR-4;f__SOKP01;g__Loki-b32;s__Loki-b32 sp005223125
GCA005239615	NCBI	d__Archaea;p__Iainarchaeota;c__Iainarchaeia;o__Iainarchaeales;f__Iainarchaeaceae;g__UBA10205;s__UBA10205 sp005239615
GCA005240025	NCBI	d__Archaea;p__Thermoproteota;c__Nitrososphaeria;o__Nitrososphaerales;f__Nitrosopumilaceae;g__Nitrosotenuis;s__Nitrosotenuis sp005240025
GCA005406125	NCBI	d__Archaea;p__Halobacteriota;c__Halobacteria;o__Halobacteriales;f__Haloarculaceae;g__Haloarcula;s__Haloarcula sp005406125
GCA005798405	NCBI	d__Archaea;p__Thermoproteota;c__Nitrososphaeria;o__Nitrososphaerales;f__Nitrosopumilaceae;g__Nitrosarchaeum;s__Nitrosarchaeum sp005798405
GCA005877205	NCBI	d__Archaea;p__Thermoproteota;c__Nitrososphaeria;o__Nitrososphaerales;f__Nitrosopumilaceae;g__Nitrosotalea;s__Nitrosotalea sp005877205
GCA005877305	NCBI	d__Archaea;p__Thermoproteota;c__Nitrososphaeria;o__Nitrososphaerales;f__Nitrosopumilaceae;g__TA-20;s__TA-20 sp005877305
GCA005877385	NCBI	d__Archaea;p__Thermoproteota;c__Nitrososphaeria;o__Nitrososphaerales;f__Nitrososphaeraceae;g__TA-21;s__TA-21 sp005877075
GCA005877425	NCBI	d__Archaea;p__Thermoproteota;c__Nitrososphaeria;o__Nitrososphaerales;f__Nitrososphaeraceae;g__Nitrososphaera;s__Nitrososphaera sp002501845
GCA005878375	NCBI	d__Archaea;p__Thermoplasmatota;c__Thermoplasmata;o__RBG-16-68-12;f__EA-27;g__EA-27;s__EA-27 sp005878375
GCA005878385	NCBI	d__Archaea;p__Thermoplasmatota;c__Thermoplasmata;o__RBG-16-68-12;f__RBG-16-68-12;g__RBG-16-68-12;s__RBG-16-68-12 sp005878385
GCA005878485	NCBI	d__Archaea;p__Thermoplasmatota;c__Thermoplasmata;o__RBG-16-68-12;f__RBG-16-68-12;g__RBG-16-68-12;s__RBG-16-68-12 sp005878485
GCA005878515	NCBI	d__Archaea;p__Thermoplasmatota;c__Thermoplasmata;o__RBG-16-68-12;f__RBG-16-68-12;g__RBG-16-68-12;s__RBG-16-68-12 sp005878515
GCA005878615	NCBI	d__Archaea;p__Thermoplasmatota;c__Thermoplasmata;o__RBG-16-68-12;f__RBG-16-68-12;g__RBG-16-68-12;s__RBG-16-68-12 sp005878615
GCA005878915	NCBI	d__Archaea;p__Thermoplasmatota;c__Thermoplasmata;o__RBG-16-68-12;f__RBG-16-68-12;g__EA-19;s__EA-19 sp005878915
GCA005878985	NCBI	d__Archaea;p__Thermoplasmatota;c__Thermoplasmata;o__RBG-16-68-12;f__RBG-16-68-12;g__RBG-16-68-12;s__RBG-16-68-12 sp005878985
GCA005879045	NCBI	d__Archaea;p__Thermoplasmatota;c__Thermoplasmata;o__RBG-16-68-12;f__RBG-16-68-12;g__RBG-16-68-12;s__RBG-16-68-12 sp005879045
GCA005879065	NCBI	d__Archaea;p__Thermoplasmatota;c__Thermoplasmata;o__RBG-16-68-12;f__RBG-16-68-12;g__RBG-16-68-12;s__RBG-16-68-12 sp005879065
GCA005881615	NCBI	d__Archaea;p__Thermoproteota;c__Bathyarchaeia;o__40CM-2-53-6;f__40CM-2-53-6;g__40CM-2-53-6;s__40CM-2-53-6 sp005881615
GCA005882895	NCBI	d__Archaea;p__Thermoproteota;c__Bathyarchaeia;o__40CM-2-53-6;f__40CM-2-53-6;g__40CM-2-53-6;s__40CM-2-53-6 sp005882895
GCA005883075	NCBI	d__Archaea;p__Thermoproteota;c__Bathyarchaeia;o__40CM-2-53-6;f__40CM-2-53-6;g__40CM-2-53-6;s__40CM-2-53-6 sp005883075
GCA005884635	NCBI	d__Archaea;p__Thermoproteota;c__Bathyarchaeia;o__40CM-2-53-6;f__40CM-2-53-6;g__40CM-2-53-6;s__40CM-2-53-6 sp001919285
GCA005888735	NCBI	d__Archaea;p__Thermoproteota;c__Bathyarchaeia;o__40CM-2-53-6;f__40CM-2-53-6;g__BA-19;s__BA-19 sp005888735
GCA005888745	NCBI	d__Archaea;p__Thermoproteota;c__Bathyarchaeia;o__40CM-2-53-6;f__40CM-2-53-6;g__40CM-2-53-6;s__40CM-2-53-6 sp005888745
GCA005888755	NCBI	d__Archaea;p__Thermoproteota;c__Bathyarchaeia;o__40CM-2-53-6;f__40CM-2-53-6;g__40CM-2-53-6;s__40CM-2-53-6 sp005888755
GCA007050895	NCBI	d__Archaea;p__Thermoproteota;c__Bathyarchaeia;o__B26-1;f__UBA233;g__SG8-32-3;s__SG8-32-3 sp007050895
GCA007117065	NCBI	d__Archaea;p__Nanoarchaeota;c__Nanoarchaeia;o__Woesearchaeales;f__SKIA01;g__SKIA01;s__SKIA01 sp007117065
GCA007118075	NCBI	d__Archaea;p__Halobacteriota;c__Halobacteria;o__Halobacteriales;f__SKSH01;g__SKSH01;s__SKSH01 sp007118075
GCA007118975	NCBI	d__Archaea;p__Halobacteriota;c__Halobacteria;o__Halobacteriales;f__SKNY01;g__SKNY01;s__SKNY01 sp007118975
GCA007122455	NCBI	d__Archaea;p__Halobacteriota;c__Halobacteria;o__Halobacteriales;f__Haloarculaceae;g__Natronomonas;s__Natronomonas sp007122455
GCA007125235	NCBI	d__Archaea;p__Halobacteriota;c__Halobacteria;o__Halobacteriales;f__SKSH01;g__SKSH01;s__SKSH01 sp007118145
GCA007129135	NCBI	d__Archaea;p__Halobacteriota;c__Halobacteria;o__Halobacteriales;f__Halalkalicoccaceae;g__SKXI01;s__SKXI01 sp007129135
GCA007131205	NCBI	d__Archaea;p__Nanoarchaeota;c__Nanoarchaeia;o__Woesearchaeales;f__21-14-0-10-32-9;g__PWWA01;s__PWWA01 sp007131205
GCA007135435	NCBI	d__Archaea;p__Halobacteriota;c__Halobacteria;o__Halobacteriales;f__Haloarculaceae;g__Natronomonas;s__Natronomonas sp007135435
GCA007826885	NCBI	d__Archaea;p__Thermoproteota;c__Nitrososphaeria;o__Nitrososphaerales;f__Nitrososphaeraceae;g__Nitrosocosmicus;s__Nitrosocosmicus arcticus
GCA008080735	NCBI	d__Archaea;p__Asgardarchaeota;c__Lokiarchaeia;o__CR-4;f__SOKP01;g__TEKIR-8;s__TEKIR-8 sp008080735
GCA008080745	NCBI	d__Archaea;p__Asgardarchaeota;c__Thorarchaeia;o__Thorarchaeales;f__Thorarchaeaceae;g__SHMX01;s__SHMX01 sp008080745
GCA008080815	NCBI	d__Archaea;p__Thermoproteota;c__Nitrososphaeria;o__Nitrososphaerales;f__Nitrosopumilaceae;g__Nitrosopumilus;s__Nitrosopumilus sp008080815
GCA008080855	NCBI	d__Archaea;p__Thermoproteota;c__Nitrososphaeria;o__Nitrososphaerales;f__Nitrosopumilaceae;g__Nitrosopumilus;s__Nitrosopumilus sp003702495
GCA008080995	NCBI	d__Archaea;p__Thermoplasmatota;c__Poseidoniia;o__Poseidoniales;f__Thalassarchaeaceae;g__MGIIb-O1;s__MGIIb-O1 sp002685415
GCA008297865	NCBI	d__Archaea;p__Thermoplasmatota;c__E2;o__UBA202;f__JdFR-43;g__VBQI01;s__VBQI01 sp008297865
GCA008326425	NCBI	d__Archaea;p__Thermoproteota;c__Thermoproteia;o__Sulfolobales;f__Sulfolobaceae;g__Sulfuracidifex;s__Sulfuracidifex tepidarius
GCA008709555	NCBI	d__Archaea;p__Thermoplasmatota;c__Thermoplasmata;o__Thermoplasmatales;f__Thermoplasmataceae;g__Thermoplasma;s__Thermoplasma sp008709555
GCA009377575	NCBI	d__Archaea;p__Thermoproteota;c__Nitrososphaeria;o__Nitrososphaerales;f__Nitrososphaeraceae;g__TH5896;s__TH5896 sp009377575
GCA009379865	NCBI	d__Archaea;p__Thermoproteota;c__Nitrososphaeria;o__Nitrososphaerales;f__Nitrososphaeraceae;g__Nitrosocosmicus;s__Nitrosocosmicus sp009379865
GCA009387755	NCBI	d__Archaea;p__Micrarchaeota;c__Micrarchaeia;o__Micrarchaeales;f__Micrarchaeaceae;g__Micrarchaeum;s__Micrarchaeum acidiphilum
GCA009601705	NCBI	d__Archaea;p__Thermoproteota;c__Thermoproteia;o__Sulfolobales;f__Sulfolobaceae;g__Saccharolobus;s__Saccharolobus sp009601705
GCA009665115	NCBI	d__Archaea;p__Thermoproteota;c__Nitrososphaeria;o__Nitrososphaerales;f__Nitrososphaeraceae;g__UBA10452;s__UBA10452 sp009665115
GCA009674585	NCBI	d__Archaea;p__Halobacteriota;c__Halobacteria;o__Halobacteriales;f__Haloferacaceae;g__Haloferax;s__Haloferax sp009674585
GCA009674605	NCBI	d__Archaea;p__Halobacteriota;c__Halobacteria;o__Halobacteriales;f__Haloferacaceae;g__Haloferax;s__Haloferax sp009674605
GCA009674625	NCBI	d__Archaea;p__Halobacteriota;c__Halobacteria;o__Halobacteriales;f__Haloferacaceae;g__Haloferax;s__Haloferax sp009674625
GCA009712615	NCBI	d__Archaea;p__Methanobacteriota;c__Methanobacteria;o__Methanobacteriales;f__Methanobacteriaceae;g__Methanobacterium_B;s__Methanobacterium_B sp009712615
GCA009729545	NCBI	d__Archaea;p__Thermoproteota;c__Thermoproteia;o__Sulfolobales;f__Sulfolobaceae;g__Acidianus;s__Acidianus infernus
GCA009741975	NCBI	d__Archaea;p__Halobacteriota;c__Halobacteria;o__Halobacteriales;f__Halobacteriaceae;g__Halobacterium;s__Halobacterium sp009741975
GCA009742825	NCBI	d__Archaea;p__Halobacteriota;c__Halobacteria;o__Halobacteriales;f__Haloferacaceae;g__Halorubrum;s__Halorubrum sp009742825
GCA009758405	NCBI	d__Archaea;p__Thermoplasmatota;c__Thermoplasmata;o__ARK-15;f__ARK-15;g__ARK-15;s__ARK-15 sp009758405
GCA009776625	NCBI	d__Archaea;p__Thermoplasmatota;c__Thermoplasmata;o__Methanomassiliicoccales;f__Methanomethylophilaceae;g__Methanoplasma;s__Methanoplasma sp009776625
GCA009776695	NCBI	d__Archaea;p__Thermoplasmatota;c__Thermoplasmata;o__Methanomassiliicoccales;f__Methanomethylophilaceae;g__WRKA01;s__WRKA01 sp009776695
GCA009776805	NCBI	d__Archaea;p__Thermoproteota;c__Bathyarchaeia;o__B26-1;f__UBA233;g__PALSA-986;s__PALSA-986 sp009776805
GCA009777005	NCBI	d__Archaea;p__Methanobacteriota;c__Methanobacteria;o__Methanobacteriales;f__Methanobacteriaceae;g__Methanobrevibacter_C;s__Methanobrevibacter_C sp009777005
GCA009777615	NCBI	d__Archaea;p__Thermoplasmatota;c__Thermoplasmata;o__Methanomassiliicoccales;f__Methanomethylophilaceae;g__Methanoplasma;s__Methanoplasma sp009777615
GCA009778385	NCBI	d__Archaea;p__Thermoproteota;c__Bathyarchaeia;o__B26-1;f__UBA233;g__PALSA-986;s__PALSA-986 sp009778385
GCA009778575	NCBI	d__Archaea;p__Thermoplasmatota;c__Thermoplasmata;o__Methanomassiliicoccales;f__Methanomethylophilaceae;g__Methanoplasma;s__Methanoplasma sp009778575
GCA009779045	NCBI	d__Archaea;p__Thermoproteota;c__Bathyarchaeia;o__B26-1;f__UBA233;g__PALSA-986;s__PALSA-986 sp009779045
GCA009780575	NCBI	d__Archaea;p__Thermoplasmatota;c__Thermoplasmata;o__Methanomassiliicoccales;f__Methanomethylophilaceae;g__WRKA01;s__WRKA01 sp009780575
GCA009780795	NCBI	d__Archaea;p__Thermoplasmatota;c__Thermoplasmata;o__Methanomassiliicoccales;f__Methanomethylophilaceae;g__WRKA01;s__WRKA01 sp009780795
GCA009781675	NCBI	d__Archaea;p__Thermoproteota;c__Bathyarchaeia;o__B26-1;f__UBA233;g__PALSA-986;s__PALSA-986 sp009781675
GCA009783635	NCBI	d__Archaea;p__Halobacteriota;c__Methanosarcinia;o__Methanosarcinales;f__Methanosarcinaceae;g__Methanimicrococcus;s__Methanimicrococcus sp009783635
GCA009783705	NCBI	d__Archaea;p__Thermoproteota;c__Bathyarchaeia;o__B26-1;f__UBA233;g__PALSA-986;s__PALSA-986 sp009783705
GCA009784005	NCBI	d__Archaea;p__Halobacteriota;c__Methanosarcinia;o__Methanosarcinales;f__Methanosarcinaceae;g__Methanimicrococcus;s__Methanimicrococcus sp009784005
GCA009791395	NCBI	d__Archaea;p__Halobacteriota;c__Halobacteria;o__Halobacteriales;f__Haloarculaceae;g__Halomarina;s__Halomarina oriensis
GCA009806985	NCBI	d__Archaea;p__Halobacteriota;c__Halobacteria;o__Halobacteriales;f__Haloferacaceae;g__Halorubrum;s__Halorubrum sp009806985
GCA009831555	NCBI	d__Archaea;p__Halobacteriota;c__Halobacteria;o__Halobacteriales;f__Halobacteriaceae;g__Halobacterium;s__Halobacterium sp009831555
GCA009831625	NCBI	d__Archaea;p__Halobacteriota;c__Halobacteria;o__Halobacteriales;f__Haloferacaceae;g__Halobaculum;s__Halobaculum sp009831625
GCA009834785	NCBI	d__Archaea;p__Halobacteriota;c__Halobacteria;o__Halobacteriales;f__Natrialbaceae;g__Natronorubrum;s__Natronorubrum halalkaliphilum
GCA009839185	NCBI	d__Archaea;p__Thermoproteota;c__Nitrososphaeria;o__Nitrososphaerales;f__Nitrosopumilaceae;g__VYCS01;s__VYCS01 sp009843815
GCA009840065	NCBI	d__Archaea;p__Thermoproteota;c__Nitrososphaeria;o__Nitrososphaerales;f__Nitrosopumilaceae;g__VYCS01;s__VYCS01 sp009840065
GCA009889515	NCBI	d__Archaea;p__Thermoproteota;c__Nitrososphaeria_A;o__Caldarchaeales;f__HR02;g__HRBIN02;s__HRBIN02 sp009889515
GCA009889625	NCBI	d__Archaea;p__Halobacteriota;c__Halobacteria;o__Halobacteriales;f__UBA12382;g__UBA12382;s__UBA12382 sp009889625
GCA009898475	NCBI	d__Archaea;p__Thermoproteota;c__Nitrososphaeria;o__Nitrososphaerales;f__Nitrososphaeraceae;g__UBA10452;s__UBA10452 sp009898475
GCA009904015	NCBI	d__Archaea;p__Thermoproteota;c__Thermoproteia;o__Sulfolobales;f__Fervidicoccaceae;g__WYEQ01;s__WYEQ01 sp009904015
GCA009914725	NCBI	d__Archaea;p__Halobacteriota;c__Methanomicrobia;o__Methanomicrobiales;f__Methanomicrobiaceae;g__Methanogenium;s__Methanogenium sp009914725
GCA010028495	NCBI	d__Archaea;p__Thermoproteota;c__Nitrososphaeria;o__Nitrososphaerales;f__Nitrosopumilaceae;g__Nitrosotenuis;s__Nitrosotenuis sp010028495
GCA011040545	NCBI	d__Archaea;p__Thermoproteota;c__Bathyarchaeia;o__EX4484-135;f__EX4484-135;g__EX4484-135;s__EX4484-135 sp011040545
GCA011040605	NCBI	d__Archaea;p__Thermoproteota;c__Bathyarchaeia;o__B26-1;f__UBA233;g__UBA233;s__UBA233 sp003661945
GCA011043775	NCBI	d__Archaea;p__Halobacteriota;c__Halobacteria;o__Halobacteriales;f__Natrialbaceae;g__Natronolimnobius;s__Natronolimnobius sp011043775
GCA011045995	NCBI	d__Archaea;p__Halobacteriota;c__Methanomicrobia;o__Methanomicrobiales;f__Methanomicrobiaceae;g__Methanogenium;s__Methanogenium sp011045995
GCA011046235	NCBI	d__Archaea;p__Thermoplasmatota;c__Thermoplasmata;o__UBA10834;f__DTMW01;g__DSAX01;s__DSAX01 sp011046235
GCA011049195	NCBI	d__Archaea;p__SpSt-1190;c__SpSt-1190;o__SpSt-1190;f__SpSt-1190;g__SpSt-1190;s__SpSt-1190 sp011049195
GCA011053655	NCBI	d__Archaea;p__Thermoproteota;c__Thermoproteia;o__Thermofilales;f__Thermofilaceae;g__DRZQ01;s__DRZQ01 sp011053655
GCA011054345	NCBI	d__Archaea;p__Thermoproteota;c__Nitrososphaeria;o__Conexivisphaerales;f__Conexivisphaeraceae;g__Conexivisphaera;s__Conexivisphaera sp011054345
GCA011055355	NCBI	d__Archaea;p__Thermoproteota;c__Thermoproteia;o__Sulfolobales;f__Ignisphaeraceae;g__Ignisphaera;s__Ignisphaera aggregans_H
GCA011056395	NCBI	d__Archaea;p__Thermoproteota;c__Thermoproteia;o__Sulfolobales;f__AG1;g__AG1;s__AG1 sp011056395
GCA011056475	NCBI	d__Archaea;p__Thermoproteota;c__Thermoproteia;o__Gearchaeales;f__Gearchaeaceae;g__DSFO01;s__DSFO01 sp011056475
GCA011057405	NCBI	d__Archaea;p__Thermoproteota;c__Thermoproteia;o__Sulfolobales;f__Ignisphaeraceae;g__Ignisphaera;s__Ignisphaera aggregans_I
GCA011319465	NCBI	d__Archaea;p__Thermoproteota;c__Nitrososphaeria;o__Nitrososphaerales;f__Nitrosopumilaceae;g__Nitrosotalea;s__Nitrosotalea sp011319465
GCA011329225	NCBI	d__Archaea;p__Thermoproteota;c__Methanomethylicia;o__Methanomethylicales;f__Methanomethylicaceae;g__Methanomethylicus;s__Methanomethylicus mesodigestum_A
GCA011331095	NCBI	d__Archaea;p__Thermoproteota;c__Nitrososphaeria;o__Nitrososphaerales;f__UBA213;g__UBA213;s__UBA213 sp011331095
GCA011331255	NCBI	d__Archaea;p__Thermoplasmatota;c__Thermoplasmata;o__RBG-16-68-12;f__RBG-16-68-12;g__RBG-16-68-12;s__RBG-16-68-12 sp011331255
GCA011334515	NCBI	d__Archaea;p__Micrarchaeota;c__Micrarchaeia;o__Anstonellales;f__Anstonellaceae;g__DTIH01;s__DTIH01 sp011334515
GCA011334665	NCBI	d__Archaea;p__Thermoproteota;c__Bathyarchaeia;o__B26-1;f__UBA233;g__DTHR01;s__DTHR01 sp011334665
GCA011335015	NCBI	d__Archaea;p__Micrarchaeota;c__Micrarchaeia;o__DTNL01;f__DTGH01;g__DTGH01;s__DTGH01 sp011335015
GCA011335055	NCBI	d__Archaea;p__Hadarchaeota;c__Hadarchaeia;o__Hadarchaeales;f__Hadarchaeaceae;g__Hadarchaeum;s__Hadarchaeum yellowstonense
GCA011335175	NCBI	d__Archaea;p__Thermoproteota;c__Methanomethylicia;o__DTDM01;f__DTDM01;g__DTDM01;s__
GCA011337925	NCBI	d__Archaea;p__Thermoproteota;c__Nitrososphaeria_A;o__Caldarchaeales;f__NZ13-MGT;g__JGI-0000106-J15;s__JGI-0000106-J15 sp011337925
GCA011355145	NCBI	d__Archaea;p__Thermoplasmatota;c__Thermoplasmata;o__UBA10834;f__DTMW01;g__DTMW01;s__DTMW01 sp011355145
GCA011355205	NCBI	d__Archaea;p__Thermoproteota;c__Bathyarchaeia;o__40CM-2-53-6;f__RBG-13-38-9;g__DTMT01;s__DTMT01 sp011355205
GCA011355215	NCBI	d__Archaea;p__Thermoproteota;c__Nitrososphaeria;o__Nitrososphaerales;f__JAAOZN01;g__JAAOZN01;s__JAAOZN01 sp011355215
GCA011358085	NCBI	d__Archaea;p__Thermoproteota;c__Bathyarchaeia;o__40CM-2-53-6;f__DTGE01;g__DTOY01;s__DTOY01 sp011358085
GCA011358535	NCBI	d__Archaea;p__Micrarchaeota;c__Micrarchaeia;o__Anstonellales;f__Bilamarchaeaceae;g__JACCLJ01;s__JACCLJ01 sp011358535
GCA011358645	NCBI	d__Archaea;p__Micrarchaeota;c__Micrarchaeia;o__DTNL01;f__DTNL01;g__DTNL01;s__DTNL01 sp011358645
GCA011361755	NCBI	d__Archaea;p__Thermoproteota;c__Thermoproteia;o__Sulfolobales;f__Ignisphaeraceae;g__Ignisphaera;s__Ignisphaera aggregans_E
GCA011361855	NCBI	d__Archaea;p__Hadarchaeota;c__Hadarchaeia;o__Hadarchaeales;f__DSZJ01;g__DSZJ01;s__DSZJ01 sp011361855
GCA011362025	NCBI	d__Archaea;p__Asgardarchaeota;c__Jordarchaeia;o__Jordarchaeales;f__DTBI01;g__DTBI01;s__DTBI01 sp011362025
GCA011362045	NCBI	d__Archaea;p__Thermoproteota;c__EX4484-205;o__EX4484-205;f__JAAOZP01;g__JAAOZP01;s__JAAOZP01 sp011362045
GCA011362245	NCBI	d__Archaea;p__Thermoproteota;c__Methanomethylicia;o__DTDM01;f__DTDM01;g__DTDM01;s__DTDM01 sp011362245
GCA011362255	NCBI	d__Archaea;p__Thermoproteota;c__Nitrososphaeria_A;o__Caldarchaeales;f__HR02;g__DTDI01;s__DTDI01 sp011362255
GCA011362635	NCBI	d__Archaea;p__Thermoplasmatota;c__Thermoplasmata;o__RBG-16-68-12;f__RBG-16-68-12;g__RBG-16-68-12;s__RBG-16-68-12 sp011362635
GCA011363045	NCBI	d__Archaea;p__Thermoproteota;c__Nitrososphaeria_A;o__Caldarchaeales;f__NZ13-MGT;g__NZ13-MG1;s__NZ13-MG1 sp011363045
GCA011363825	NCBI	d__Archaea;p__Thermoproteota;c__Nitrososphaeria_A;o__Caldarchaeales;f__NZ13-MGT;g__JGI-0000106-J15;s__JGI-0000106-J15 sp011363825
GCA011364525	NCBI	d__Archaea;p__Thermoproteota;c__Thermoproteia;o__Sulfolobales;f__Desulfurococcaceae;g__UBA285;s__UBA285 sp011364525
GCA011364585	NCBI	d__Archaea;p__Thermoproteota;c__Bathyarchaeia;o__B26-1;f__UBA233;g__DRVP01;s__DRVP01 sp011364585
GCA011364825	NCBI	d__Archaea;p__Thermoproteota;c__Thermoproteia;o__Thermofilales;f__Thermofilaceae;g__Thermofilum_C;s__Thermofilum_C sp011364825
GCA011364905	NCBI	d__Archaea;p__Asgardarchaeota;c__Thorarchaeia;o__Thorarchaeales;f__Thorarchaeaceae;g__SMTZ1-45;s__SMTZ1-45 sp011364905
GCA011364925	NCBI	d__Archaea;p__Asgardarchaeota;c__Lokiarchaeia;o__CR-4;f__SOKP01;g__SOKP01;s__SOKP01 sp011364925
GCA011364985	NCBI	d__Archaea;p__Asgardarchaeota;c__Thorarchaeia;o__Thorarchaeales;f__Thorarchaeaceae;g__SMTZ1-83;s__SMTZ1-83 sp011364985
GCA011365025	NCBI	d__Archaea;p__Asgardarchaeota;c__Thorarchaeia;o__Thorarchaeales;f__Thorarchaeaceae;g__SMTZ1-83;s__SMTZ1-83 sp011365025
GCA011365055	NCBI	d__Archaea;p__Asgardarchaeota;c__Lokiarchaeia;o__Helarchaeales;f__RDOG01;g__RDOG01;s__RDOG01 sp011365055
GCA011366425	NCBI	d__Archaea;p__Thermoproteota;c__Thermoproteia;o__Sulfolobales;f__NBVN01;g__DTCV01;s__DTCV01 sp011366425
GCA011366545	NCBI	d__Archaea;p__Thermoproteota;c__Thermoproteia;o__Sulfolobales;f__Ignisphaeraceae;g__Ignisphaera;s__Ignisphaera aggregans_B
GCA011366635	NCBI	d__Archaea;p__Thermoproteota;c__Thermoproteia;o__Sulfolobales;f__Ignisphaeraceae;g__Ignisphaera;s__Ignisphaera aggregans_D
GCA011366665	NCBI	d__Archaea;p__Thermoproteota;c__Bathyarchaeia;o__B24;f__B24;g__DTBU01;s__DTBU01 sp011366665
GCA011366735	NCBI	d__Archaea;p__Thermoproteota;c__Thermoproteia;o__Sulfolobales;f__Desulfurococcaceae;g__DTBP01;s__DTBP01 sp011366735
GCA011367225	NCBI	d__Archaea;p__Hadarchaeota;c__Hadarchaeia;o__Hadarchaeales;f__DTKF01;g__DTKF01;s__DTKF01 sp011367225
GCA011367245	NCBI	d__Archaea;p__Halobacteriota;c__Archaeoglobi;o__Archaeoglobales;f__Archaeoglobaceae;g__WYZ-LMO2;s__WYZ-LMO2 sp011367245
GCA011368255	NCBI	d__Archaea;p__Nanoarchaeota;c__Nanoarchaeia;o__Woesearchaeales;f__DSVV01;g__DSVV01;s__DSVV01 sp011368255
GCA011369595	NCBI	d__Archaea;p__Thermoproteota;c__Bathyarchaeia;o__B24;f__B24;g__DTBU01;s__DTBU01 sp011369595
GCA011369655	NCBI	d__Archaea;p__Thermoproteota;c__Bathyarchaeia;o__40CM-2-53-6;f__DTDX01;g__DTDX01;s__DTDX01 sp011369655
GCA011370995	NCBI	d__Archaea;p__Thermoproteota;c__Bathyarchaeia;o__B26-1;f__UBA233;g__DRUK01;s__DRUK01 sp011370995
GCA011372985	NCBI	d__Archaea;p__Thermoproteota;c__Thermoproteia;o__Thermofilales;f__Thermofilaceae;g__Thermofilum_C;s__Thermofilum_C pendens_A
GCA011373645	NCBI	d__Archaea;p__Thermoproteota;c__Nitrososphaeria_A;o__Caldarchaeales;f__Caldarchaeaceae;g__Caldarchaeum;s__Caldarchaeum subterraneum_C
GCA011373895	NCBI	d__Archaea;p__Thermoproteota;c__Bathyarchaeia;o__B26-1;f__UBA233;g__DRVV01;s__DRVV01 sp011373895
GCA011373965	NCBI	d__Archaea;p__Thermoproteota;c__Bathyarchaeia;o__B26-1;f__UBA233;g__DRVP01;s__DRVP01 sp011373965
GCA011375535	NCBI	d__Archaea;p__Thermoproteota;c__Thermoproteia;o__Sulfolobales;f__NBVN01;g__DRZP01;s__DRZP01 sp011375535
GCA011375665	NCBI	d__Archaea;p__Thermoproteota;c__Methanomethylicia;o__Nezhaarchaeales;f__B40-G2;g__DRYY01;s__DRYY01 sp011375665
GCA011375845	NCBI	d__Archaea;p__Thermoproteota;c__Nitrososphaeria_A;o__Caldarchaeales;f__NZ13-MGT;g__JGI-0000106-J15;s__JGI-0000106-J15 sp011375845
GCA011375895	NCBI	d__Archaea;p__Thermoproteota;c__Thermoproteia;o__EX4484-217-1;f__EX4484-217-1;g__DRYM01;s__DRYM01 sp011375895
GCA011380095	NCBI	d__Archaea;p__Altiarchaeota;c__Altiarchaeia;o__IMC4;f__SCGC-AAA252-I15;g__DSAL01;s__DSAL01 sp011380095
GCA011380215	NCBI	d__Archaea;p__Thermoproteota;c__Thermoproteia;o__Sulfolobales;f__Fervidicoccaceae;g__DRZC01;s__DRZC01 sp011380215
GCA011380285	NCBI	d__Archaea;p__Thermoproteota;c__Thermoproteia;o__Sulfolobales;f__Desulfurococcaceae;g__UBA285;s__UBA285 sp011380285
GCA011389375	NCBI	d__Archaea;p__Thermoproteota;c__EX4484-205;o__EX4484-205;f__JAAOZP01;g__JAAOZP01;s__JAAOZP01 sp011389375
GCA011440285	NCBI	d__Archaea;p__Halobacteriota;c__Halobacteria;o__Halobacteriales;f__QS-9-68-17;g__Halostella;s__Halostella sp003675875
GCA011440375	NCBI	d__Archaea;p__Halobacteriota;c__Halobacteria;o__Halobacteriales;f__Natrialbaceae;g__Halorubellus;s__Halorubellus sp011440375
GCA011440385	NCBI	d__Archaea;p__Halobacteriota;c__Halobacteria;o__Halobacteriales;f__Haladaptataceae;g__Halorussus;s__Halorussus rarus
GCA011522915	NCBI	d__Archaea;p__Thermoplasmatota;c__Poseidoniia;o__Poseidoniales;f__Poseidoniaceae;g__MGIIa-K1;s__MGIIa-K1 sp011522915
GCA011523055	NCBI	d__Archaea;p__Thermoplasmatota;c__Poseidoniia;o__Poseidoniales;f__Thalassarchaeaceae;g__MGIIb-N1;s__MGIIb-N1 sp011523055
GCA011523285	NCBI	d__Archaea;p__Thermoproteota;c__Nitrososphaeria;o__Nitrososphaerales;f__Nitrosopumilaceae;g__WTHC01;s__WTHC01 sp011523285
GCA011524855	NCBI	d__Archaea;p__Thermoplasmatota;c__Poseidoniia;o__Poseidoniales;f__Poseidoniaceae;g__Poseidonia;s__Poseidonia sp011524855
GCA011525205	NCBI	d__Archaea;p__Asgardarchaeota;c__Heimdallarchaeia;o__UBA460;f__Kariarchaeaceae;g__Kariarchaeum;s__Kariarchaeum pelagius
GCA011526375	NCBI	d__Archaea;p__Thermoplasmatota;c__Poseidoniia;o__Poseidoniales;f__Poseidoniaceae;g__MGIIa-L1;s__MGIIa-L1 sp011526375
GCA011526465	NCBI	d__Archaea;p__Thermoplasmatota;c__Poseidoniia;o__Poseidoniales;f__Thalassarchaeaceae;g__MGIIb-O2;s__MGIIb-O2 sp002686525
GCA011605725	NCBI	d__Archaea;p__Thermoproteota;c__EX4484-205;o__EX4484-205;f__JAAOZP01;g__JAAOZP01;s__JAAOZP01 sp011605725
GCA011605775	NCBI	d__Archaea;p__Thermoproteota;c__Nitrososphaeria;o__Nitrososphaerales;f__JAAOZN01;g__JAAOZN01;s__JAAOZN01 sp011605775
GCA011605805	NCBI	d__Archaea;p__Thermoproteota;c__Methanomethylicia;o__Methanomethylicales;f__Methanomethylicaceae;g__WYZ-LMO10;s__WYZ-LMO10 sp004347955
GCA011605835	NCBI	d__Archaea;p__Thermoproteota;c__Methanomethylicia;o__Nezhaarchaeales;f__WYZ-LMO8;g__WYZ-LMO8;s__WYZ-LMO8 sp011605835
GCA011605865	NCBI	d__Archaea;p__Halobacteriota;c__Archaeoglobi;o__Archaeoglobales;f__Archaeoglobaceae;g__WYZ-LMO2;s__WYZ-LMO2 sp011605865
GCA011620765	NCBI	d__Archaea;p__Thermoplasmatota;c__UBA186;o__UBA287;f__UBA287;g__UBA287;s__UBA287 sp011620765
GCA011620795	NCBI	d__Archaea;p__Halobacteriota;c__Methanomicrobia;o__Methanomicrobiales;f__Methanoculleaceae;g__Methanoculleus;s__Methanoculleus marisnigri_B
GCA011620885	NCBI	d__Archaea;p__Halobacteriota;c__Methanomicrobia;o__Methanomicrobiales;f__Methanocorpusculaceae;g__Methanocalculus;s__Methanocalculus sp9912u
GCA011627345	NCBI	d__Archaea;p__Halobacteriota;c__Halobacteria;o__Halobacteriales;f__Haloferacaceae;g__Halolamina;s__Halolamina pelagica
GCA011734195	NCBI	d__Archaea;p__Halobacteriota;c__Halobacteria;o__Halobacteriales;f__Halobacteriaceae;g__Halobacterium;s__Halobacterium sp011734195
GCA011772925	NCBI	d__Archaea;p__Thermoproteota;c__Nitrososphaeria;o__Nitrososphaerales;f__Nitrosopumilaceae;g__JACEMX01;s__JACEMX01 sp011773785
GCA011773475	NCBI	d__Archaea;p__Aenigmatarchaeota;c__Aenigmatarchaeia;o__Aenigmatarchaeales;f__Aenigmatarchaeaceae;g__CS1-C013;s__CS1-C013 sp011773475
GCA012026795	NCBI	d__Archaea;p__Halobacteriota;c__Methanosarcinia;o__Methanosarcinales;f__Methanoperedenaceae;g__Methanoperedens;s__Methanoperedens sp012026795
GCA012026835	NCBI	d__Archaea;p__Halobacteriota;c__Methanosarcinia;o__Methanosarcinales;f__Methanoperedenaceae;g__Methanoperedens;s__Methanoperedens sp012026835
GCA012027305	NCBI	d__Archaea;p__Methanobacteriota_B;c__Thermococci;o__Thermococcales;f__Thermococcaceae;g__Thermococcus;s__Thermococcus sp012027305
GCA012027375	NCBI	d__Archaea;p__Methanobacteriota_B;c__Thermococci;o__Thermococcales;f__Thermococcaceae;g__Thermococcus_B;s__Thermococcus_B sp012027325
GCA012027395	NCBI	d__Archaea;p__Methanobacteriota_B;c__Thermococci;o__Thermococcales;f__Thermococcaceae;g__Thermococcus;s__Thermococcus sp012027395
GCA012027555	NCBI	d__Archaea;p__Methanobacteriota_B;c__Thermococci;o__Thermococcales;f__Thermococcaceae;g__Thermococcus;s__Thermococcus sp012027555
GCA012027595	NCBI	d__Archaea;p__Methanobacteriota_B;c__Thermococci;o__Thermococcales;f__Thermococcaceae;g__Thermococcus;s__Thermococcus sp012027595
GCA012027615	NCBI	d__Archaea;p__Methanobacteriota_B;c__Thermococci;o__Thermococcales;f__Thermococcaceae;g__Thermococcus;s__Thermococcus sp012027615
GCA012027635	NCBI	d__Archaea;p__Methanobacteriota_B;c__Thermococci;o__Thermococcales;f__Thermococcaceae;g__Thermococcus;s__Thermococcus sp012027635
GCA012163165	NCBI	d__Archaea;p__Halobacteriota;c__Halobacteria;o__Halobacteriales;f__Natrialbaceae;g__Natronococcus;s__Natronococcus jeotgali
GCA012271275	NCBI	d__Archaea;p__Thermoproteota;c__Nitrososphaeria;o__Nitrososphaerales;f__Nitrosopumilaceae;g__Nitrosopumilus;s__
GCA012510295	NCBI	d__Archaea;p__Halobacteriota;c__Methanomicrobia;o__Methanomicrobiales;f__Methanoculleaceae;g__Methanoculleus;s__Methanoculleus sp012510295
GCA012510335	NCBI	d__Archaea;p__Halobacteriota;c__Methanomicrobia;o__Methanomicrobiales;f__Methanoculleaceae;g__Methanoculleus;s__Methanoculleus sp012510335
GCA012511245	NCBI	d__Archaea;p__Halobacteriota;c__Methanomicrobia;o__Methanomicrobiales;f__Methanoculleaceae;g__Methanoculleus;s__Methanoculleus sp012511245
GCA012518185	NCBI	d__Archaea;p__Thermoplasmatota;c__Thermoplasmata;o__Methanomassiliicoccales;f__Methanomassiliicoccaceae;g__DTU008;s__DTU008 sp012518185
GCA012518265	NCBI	d__Archaea;p__Halobacteriota;c__Methanosarcinia;o__Methanosarcinales;f__Methanosarcinaceae;g__Methanimicrococcus;s__Methanimicrococcus sp012518265
GCA012519255	NCBI	d__Archaea;p__Thermoplasmatota;c__Thermoplasmata;o__Methanomassiliicoccales;f__Methanomassiliicoccaceae;g__DTU008;s__DTU008 sp012519255
GCA012520845	NCBI	d__Archaea;p__Thermoplasmatota;c__Thermoplasmata;o__Methanomassiliicoccales;f__Methanomethylophilaceae;g__JAAYNL01;s__JAAYNL01 sp012520845
GCA012521035	NCBI	d__Archaea;p__Halobacteriota;c__Methanomicrobia;o__Methanomicrobiales;f__Methanoculleaceae;g__Methanoculleus;s__Methanoculleus sp012521035
GCA012523385	NCBI	d__Archaea;p__Halobacteriota;c__Methanomicrobia;o__Methanomicrobiales;f__Methanomicrobiaceae;g__Methanogenium;s__Methanogenium sp012523385
GCA012719175	NCBI	d__Archaea;p__Thermoplasmatota;c__Thermoplasmata;o__Methanomassiliicoccales;f__Methanomassiliicoccaceae;g__UBA6;s__UBA6 sp012719175
GCA012719315	NCBI	d__Archaea;p__Thermoplasmatota;c__Thermoplasmata;o__Methanomassiliicoccales;f__Methanomethylophilaceae;g__Methanogranum;s__Methanogranum sp012719315
GCA012729095	NCBI	d__Archaea;p__Thermoplasmatota;c__Thermoplasmata;o__Methanomassiliicoccales;f__UBA472;g__UBA472;s__UBA472 sp012729095
GCA012729535	NCBI	d__Archaea;p__Halobacteriota;c__Methanomicrobia;o__Methanomicrobiales;f__Methanospirillaceae;g__Methanospirillum;s__Methanospirillum sp012729535
GCA012797575	NCBI	d__Archaea;p__Halobacteriota;c__Methanomicrobia;o__Methanomicrobiales;f__Methanoculleaceae;g__Methanoculleus;s__Methanoculleus sp012797575
GCA012797645	NCBI	d__Archaea;p__Methanobacteriota_B;c__Thermococci;o__Methanofastidiosales;f__Methanofastidiosaceae;g__Methanofastidiosum;s__Methanofastidiosum sp001587675
GCA012798025	NCBI	d__Archaea;p__Halobacteriota;c__Methanosarcinia;o__Methanotrichales;f__Methanotrichaceae;g__Methanothrix;s__Methanothrix sp012798025
GCA012798365	NCBI	d__Archaea;p__Halobacteriota;c__Methanomicrobia;o__Methanomicrobiales;f__Methanoregulaceae;g__Methanoregula;s__Methanoregula sp012798365
GCA012800945	NCBI	d__Archaea;p__Halobacteriota;c__Methanomicrobia;o__Methanomicrobiales;f__Methanoculleaceae;g__Methanoculleus;s__
GCA012839505	NCBI	d__Archaea;p__Halobacteriota;c__Methanosarcinia;o__Methanosarcinales;f__Methanosarcinaceae;g__Methanosarcina;s__Methanosarcina sp002509325
GCA012928605	NCBI	d__Archaea;p__Thermoproteota;c__Nitrososphaeria;o__Nitrososphaerales;f__Nitrosopumilaceae;g__Nitrosopumilus;s__Nitrosopumilus sp013390905
GCA012959485	NCBI	d__Archaea;p__Thermoplasmatota;c__Poseidoniia;o__Poseidoniales;f__Poseidoniaceae;g__MGIIa-K1;s__MGIIa-K1 sp004195515
GCA012962055	NCBI	d__Archaea;p__Hadarchaeota;c__Hadarchaeia;o__Hadarchaeales;f__Hadarchaeaceae;g__B75-G9;s__B75-G9 sp012962055
GCA012962485	NCBI	d__Archaea;p__Thermoproteota;c__Bathyarchaeia;o__40CM-2-53-6;f__DTDX01;g__;s__
GCA012962495	NCBI	d__Archaea;p__Halobacteriota;c__Archaeoglobi;o__Archaeoglobales;f__Archaeoglobaceae;g__JdFR-22;s__
GCA012962555	NCBI	d__Archaea;p__Thermoproteota;c__Bathyarchaeia;o__B25;f__B25;g__B25;s__
GCA012962625	NCBI	d__Archaea;p__Halobacteriota;c__Methanosarcinia;o__Methanosarcinales;f__;g__;s__
GCA012964335	NCBI	d__Archaea;p__Thermoplasmatota;c__Poseidoniia;o__Poseidoniales;f__Thalassarchaeaceae;g__MGIIb-Q1;s__MGIIb-Q1 sp012964335
GCA013043295	NCBI	d__Archaea;p__Thermoproteota;c__Nitrososphaeria;o__Nitrososphaerales;f__Nitrosopumilaceae;g__Nitrosopumilus;s__Nitrosopumilus sp013043295
GCA013044425	NCBI	d__Archaea;p__Thermoplasmatota;c__Thermoplasmata;o__UBA184;f__UBA184;g__UBA184;s__UBA184 sp013044425
GCA013114715	NCBI	d__Archaea;p__Thermoproteota;c__Nitrososphaeria;o__Nitrososphaerales;f__Nitrososphaeraceae;g__Nitrososphaera;s__Nitrososphaera sp013114715
GCA013114725	NCBI	d__Archaea;p__Thermoproteota;c__Nitrososphaeria;o__Nitrososphaerales;f__Nitrososphaeraceae;g__QCWD01;s__QCWD01 sp013114725
GCA013138765	NCBI	d__Archaea;p__EX4484-52;c__EX4484-52;o__EX4484-52;f__GLR71;g__GLR71;s__GLR71 sp013138765
GCA013138805	NCBI	d__Archaea;p__EX4484-52;c__EX4484-52;o__EX4484-52;f__GLR71;g__GLR71;s__GLR71 sp013138805
GCA013152685	NCBI	d__Archaea;p__Hydrothermarchaeota;c__Hydrothermarchaeia;o__Hydrothermarchaeales;f__BMS3B;g__JAADFX01;s__JAADFX01 sp013152685
GCA013152815	NCBI	d__Archaea;p__Nanoarchaeota;c__Nanoarchaeia;o__Woesearchaeales;f__JAADFO01;g__JAADFO01;s__JAADFO01 sp013152815
GCA013152905	NCBI	d__Archaea;p__Aenigmatarchaeota;c__Aenigmatarchaeia;o__Aenigmatarchaeales;f__JAADFI01;g__JAADFI01;s__JAADFI01 sp013152905
GCA013153145	NCBI	d__Archaea;p__Thermoproteota;c__Thermoproteia;o__Sulfolobales;f__Pyrodictiaceae;g__JAADEY01;s__JAADEY01 sp013153145
GCA013153275	NCBI	d__Archaea;p__Thermoproteota;c__Thermoproteia;o__Thermoproteales;f__Thermocladiaceae;g__JAADER01;s__JAADER01 sp013153275
GCA013153595	NCBI	d__Archaea;p__Methanobacteriota_B;c__Thermococci;o__Thermococcales;f__Thermococcaceae;g__Thermococcus;s__Thermococcus sp013153595
GCA013153895	NCBI	d__Archaea;p__Thermoproteota;c__Thermoproteia;o__Thermoproteales;f__Thermocladiaceae;g__JAADER01;s__JAADER01 sp013153895
GCA013154005	NCBI	d__Archaea;p__Thermoplasmatota;c__Thermoplasmata;o__Aciduliprofundales;f__Aciduliprofundaceae;g__JAADDK01;s__JAADDK01 sp013154005
GCA013154035	NCBI	d__Archaea;p__Iainarchaeota;c__Iainarchaeia;o__JAADDC01;f__JAADDC01;g__JAADDH01;s__JAADDH01 sp013154035
GCA013154085	NCBI	d__Archaea;p__Thermoproteota;c__Thermoproteia;o__Sulfolobales;f__Ignicoccaceae;g__Ignicoccus_A;s__Ignicoccus_A sp013154085
GCA013166775	NCBI	d__Archaea;p__Asgardarchaeota;c__Heimdallarchaeia;o__UBA460;f__UBA460;g__UBA460;s__UBA460 sp013166775
GCA013178175	NCBI	d__Archaea;p__Methanobacteriota;c__Methanobacteria;o__Methanobacteriales;f__Methanothermobacteraceae_A;g__Methanothermobacter_A;s__Methanothermobacter_A tenebrarum
GCA013178225	NCBI	d__Archaea;p__Halobacteriota;c__Methanosarcinia;o__Methanotrichales;f__Methanotrichaceae;g__JABLXE01;s__JABLXE01 sp013178225
GCA013178285	NCBI	d__Archaea;p__Methanobacteriota_B;c__Thermococci;o__Methanofastidiosales;f__Methanofastidiosaceae;g__Methanofastidiosum;s__Methanofastidiosum sp013178285
GCA013180605	NCBI	d__Archaea;p__Halobacteriota;c__Syntropharchaeia;o__ANME-1;f__ANME-1;g__QEXZ01;s__QEXZ01 sp013180605
GCA013202845	NCBI	d__Archaea;p__Nanoarchaeota;c__Nanoarchaeia;o__Woesearchaeales;f__GCA-2686295;g__GCA-2686295;s__GCA-2686295 sp013202845
GCA013202955	NCBI	d__Archaea;p__Nanoarchaeota;c__Nanoarchaeia;o__Woesearchaeales;f__JABMPP01;g__JABMPP01;s__JABMPP01 sp013202955
GCA013215285	NCBI	d__Archaea;p__Thermoproteota;c__Nitrososphaeria;o__Nitrososphaerales;f__Nitrosopumilaceae;g__Nitrosopumilus;s__Nitrosopumilus sp013215285
GCA013288545	NCBI	d__Archaea;p__Thermoproteota;c__Nitrososphaeria;o__Nitrososphaerales;f__Nitrosopumilaceae;g__Nitrosotalea;s__Nitrosotalea sp013288545
GCA013329045	NCBI	d__Archaea;p__Nanoarchaeota;c__Nanoarchaeia;o__Woesearchaeales;f__UBA9989;g__UBA9989;s__UBA9989 sp9989u
GCA013329135	NCBI	d__Archaea;p__Thermoplasmatota;c__Thermoplasmata;o__UBA10834;f__UBA10834;g__UBA9653;s__UBA9653 sp9653u
GCA013329215	NCBI	d__Archaea;p__Nanoarchaeota;c__Nanoarchaeia;o__SCGC-AAA011-G17;f__GW2011-AR17;g__UBA9640;s__UBA9640 sp9640u
GCA013329455	NCBI	d__Archaea;p__Halobacteriota;c__Methanosarcinia;o__Methanotrichales;f__Methanotrichaceae;g__Methanothrix_A;s__Methanothrix_A sp9297u
GCA013329495	NCBI	d__Archaea;p__Thermoplasmatota;c__E2;o__UBA9212;f__UBA9212;g__UBA9212;s__UBA9212 sp9212u
GCA013329565	NCBI	d__Archaea;p__Thermoplasmatota;c__Thermoplasmata;o__Methanomassiliicoccales;f__UBA472;g__UBA472;s__UBA472 sp8940u
GCA013330055	NCBI	d__Archaea;p__Thermoproteota;c__Nitrososphaeria;o__Nitrososphaerales;f__Nitrosopumilaceae;g__UBA8516;s__UBA8516 sp8516u
GCA013330595	NCBI	d__Archaea;p__Nanoarchaeota;c__Nanoarchaeia;o__Woesearchaeales;f__UBA9642;g__UBA9642;s__UBA9642 sp12459u
GCA013331315	NCBI	d__Archaea;p__Thermoplasmatota;c__Thermoplasmata;o__UBA10834;f__UBA10834;g__UBA10834;s__UBA10834 sp10834u
GCA013331375	NCBI	d__Archaea;p__Halobacteriota;c__Methanosarcinia;o__Methanosarcinales;f__Methanoperedenaceae;g__UBA10536;s__UBA10536 sp10536u
GCA013331415	NCBI	d__Archaea;p__Halobacteriota;c__Methanomicrobia;o__Methanomicrobiales;f__Methanoregulaceae;g__UBA9949;s__UBA9949 sp10516u
GCA013331595	NCBI	d__Archaea;p__Micrarchaeota;c__Micrarchaeia;o__Norongarragalinales;f__UBA10210;g__UBA10210;s__UBA10210 sp10210u
GCA013331625	NCBI	d__Archaea;p__Iainarchaeota;c__Iainarchaeia;o__Iainarchaeales;f__Iainarchaeaceae;g__UBA10205;s__UBA10205 sp10205u
GCA013331805	NCBI	d__Archaea;p__Micrarchaeota;c__Micrarchaeia;o__Anstonellales;f__Anstonellaceae;g__UBA10161;s__UBA10161 sp10161u
GCA013331845	NCBI	d__Archaea;p__Aenigmatarchaeota;c__Aenigmatarchaeia;o__GW2011-AR5;f__GW2011-AR5;g__GW2011-AR5;s__GW2011-AR5 sp10154u
GCA013340765	NCBI	d__Archaea;p__Thermoproteota;c__Nitrososphaeria;o__Conexivisphaerales;f__Conexivisphaeraceae;g__Conexivisphaera;s__Conexivisphaera calida
GCA013342135	NCBI	d__Archaea;p__Halobacteriota;c__Halobacteria;o__Halobacteriales;f__Natrialbaceae;g__Haloterrigena;s__Haloterrigena sp013342135
GCA013375355	NCBI	d__Archaea;p__Asgardarchaeota;c__Lokiarchaeia;o__Helarchaeales;f__JABXJV01;g__JABXJV01;s__JABXJV01 sp013375355
GCA013375455	NCBI	d__Archaea;p__Asgardarchaeota;c__Lokiarchaeia;o__Helarchaeales;f__HEL-GB-A;g__JABXJT01;s__JABXJT01 sp013375455
GCA013375475	NCBI	d__Archaea;p__Asgardarchaeota;c__Lokiarchaeia;o__CR-4;f__SOKP01;g__SOKP01;s__SOKP01 sp013375475
GCA013377755	NCBI	d__Archaea;p__Halobacteriota;c__Methanomicrobia;o__Methanomicrobiales;f__Methanofollaceae;g__Methanofollis;s__Methanofollis tationis
GCA013388255	NCBI	d__Archaea;p__Halobacteriota;c__Methanosarcinia;o__Methanosarcinales;f__Methanosarcinaceae;g__Methanolobus;s__Methanolobus zinderi
GCA013388835	NCBI	d__Archaea;p__Asgardarchaeota;c__Thorarchaeia;o__Thorarchaeales;f__Thorarchaeaceae;g__JACAEL01;s__JACAEL01 sp013388835
GCA013388895	NCBI	d__Archaea;p__Thermoproteota;c__Bathyarchaeia;o__B26-1;f__UBA233;g__JACAEI01;s__JACAEI01 sp013388895
GCA013388905	NCBI	d__Archaea;p__Thermoproteota;c__Bathyarchaeia;o__B26-1;f__UBA233;g__JACAEI01;s__JACAEI01 sp013388905
GCA013388925	NCBI	d__Archaea;p__Thermoproteota;c__Nitrososphaeria;o__Nitrososphaerales;f__JACAEJ01;g__JACAEJ01;s__JACAEJ01 sp013388925
GCA013388945	NCBI	d__Archaea;p__Thermoproteota;c__Nitrososphaeria;o__Nitrososphaerales;f__Nitrososphaeraceae;g__Nitrososphaera;s__Nitrososphaera sp013388945
GCA013391085	NCBI	d__Archaea;p__Halobacteriota;c__Halobacteria;o__Halobacteriales;f__Haloarculaceae;g__Natronomonas;s__Natronomonas halophila
GCA013402945	NCBI	d__Archaea;p__Methanobacteriota;c__Methanobacteria;o__Methanobacteriales;f__Methanobacteriaceae;g__Methanobacterium_A;s__Methanobacterium_A sp002067325
GCA013403005	NCBI	d__Archaea;p__Methanobacteriota;c__Methanobacteria;o__Methanobacteriales;f__Methanobacteriaceae;g__Methanobacterium;s__Methanobacterium sp013403005
GCA013415565	NCBI	d__Archaea;p__Halobacteriota;c__Methanomicrobia;o__Methanomicrobiales;f__Methanoregulaceae;g__UBA9949;s__UBA9949 sp013415565
GCA013415575	NCBI	d__Archaea;p__Halobacteriota;c__Methanomicrobia;o__Methanomicrobiales;f__Methanoregulaceae;g__UBA9949;s__UBA9949 sp013415575
GCA013415595	NCBI	d__Archaea;p__Halobacteriota;c__Methanosarcinia;o__Methanotrichales;f__Methanotrichaceae;g__JAAEEW01;s__JAAEEW01 sp013415595
GCA013415665	NCBI	d__Archaea;p__Halobacteriota;c__Methanomicrobia;o__Methanomicrobiales;f__Methanomicrobiaceae;g__LKUD01;s__LKUD01 sp013415665
GCA013415695	NCBI	d__Archaea;p__Thermoplasmatota;c__Thermoplasmata;o__Methanomassiliicoccales;f__JAAEEP01;g__JAAEEP01;s__JAAEEP01 sp013415695
GCA013415795	NCBI	d__Archaea;p__Halobacteriota;c__UBA148;o__UBA148;f__UBA148;g__UBA148;s__UBA148 sp013415795
GCA013415865	NCBI	d__Archaea;p__Thermoplasmatota;c__Thermoplasmata;o__Methanomassiliicoccales;f__UBA472;g__MVRC01;s__MVRC01 sp013415865
GCA013415905	NCBI	d__Archaea;p__Halobacteriota;c__Halobacteria;o__Halobacteriales;f__Haloarculaceae;g__Halosimplex;s__Halosimplex pelagicum
GCA013425325	NCBI	d__Archaea;p__Micrarchaeota;c__Micrarchaeia;o__Norongarragalinales;f__UBA8480;g__UBA8480;s__UBA8480 sp013425325
GCA013425335	NCBI	d__Archaea;p__Micrarchaeota;c__Micrarchaeia;o__DTNL01;f__DTGH01;g__Fermentimicrarchaeum;s__Fermentimicrarchaeum sp013425335
GCA013425375	NCBI	d__Archaea;p__Micrarchaeota;c__Micrarchaeia;o__Anstonellales;f__Bilamarchaeaceae;g__Bilamarchaeum;s__Bilamarchaeum sp013425375
GCA013426015	NCBI	d__Archaea;p__Micrarchaeota;c__Micrarchaeia;o__DTNL01;f__DTGH01;g__Fermentimicrarchaeum;s__Fermentimicrarchaeum limneticum
GCA013521055	NCBI	d__Archaea;p__Thermoproteota;c__Nitrososphaeria;o__Nitrososphaerales;f__Nitrosopumilaceae;g__Nitrosarchaeum;s__Nitrosarchaeum sp002737445
GCA013538675	NCBI	d__Archaea;p__Thermoproteota;c__Nitrososphaeria;o__Nitrososphaerales;f__Nitrosocaldaceae;g__Nitrosocaldus;s__Nitrosocaldus sp013538675
GCA013538715	NCBI	d__Archaea;p__Thermoproteota;c__Nitrososphaeria;o__Nitrososphaerales;f__Nitrosocaldaceae;g__JACAFH01;s__JACAFH01 sp013538715
GCA013538805	NCBI	d__Archaea;p__Thermoproteota;c__Nitrososphaeria;o__Nitrososphaerales;f__Nitrosocaldaceae;g__Nitrosocaldus;s__Nitrosocaldus sp013538805
GCA013540595	NCBI	d__Archaea;p__Thermoproteota;c__Thermoproteia;o__Sulfolobales;f__Pyrodictiaceae;g__QNYQ01;s__QNYQ01 sp013540595
GCA013572355	NCBI	d__Archaea;p__Halobacteriota;c__Methanosarcinia;o__Methanosarcinales;f__Methanogasteraceae;g__Methanogaster;s__Methanogaster sp013572355
GCA013619005	NCBI	d__Archaea;p__Thermoproteota;c__Bathyarchaeia;o__TCS64;f__TCS64;g__RBG-16-57-9;s__RBG-16-57-9 sp013619005
GCA013760955	NCBI	d__Archaea;p__Methanobacteriota_A;c__Methanococci;o__Methanococcales;f__Methanococcaceae;g__Methanococcus;s__Methanococcus maripaludis_A
GCA013821245	NCBI	d__Archaea;p__Thermoproteota;c__Nitrososphaeria;o__Nitrososphaerales;f__Nitrososphaeraceae;g__Nitrosocosmicus;s__Nitrosocosmicus sp013821245
GCA013867335	NCBI	d__Archaea;p__Thermoproteota;c__Nitrososphaeria;o__Nitrososphaerales;f__Nitrosopumilaceae;g__JACEMX01;s__JACEMX01 sp013867335
GCA013911135	NCBI	d__Archaea;p__Thermoproteota;c__Nitrososphaeria;o__Nitrososphaerales;f__Nitrosopumilaceae;g__Nitrosopumilus;s__Nitrosopumilus sp013911135
GCA014061035	NCBI	d__Archaea;p__Halobacteriota;c__Syntropharchaeia;o__ANME-1;f__ANME-1;g__JACGMN01;s__JACGMN01 sp014061035
GCA014075315	NCBI	d__Archaea;p__Thermoproteota;c__Nitrososphaeria;o__Nitrososphaerales;f__Nitrosopumilaceae;g__Nitrosopumilus;s__Nitrosopumilus sp014075315
GCA014189685	NCBI	d__Archaea;p__Undinarchaeota;c__Undinarchaeia;o__Undinarchaeales;f__Naiadarchaeaceae;g__Naiadarchaeum;s__Naiadarchaeum limnaeum
GCA014189715	NCBI	d__Archaea;p__Undinarchaeota;c__Undinarchaeia;o__Undinarchaeales;f__Undinarchaeaceae;g__Undinarchaeum;s__Undinarchaeum marinum
GCA014193235	NCBI	d__Archaea;p__Thermoproteota;c__Nitrososphaeria;o__Nitrososphaerales;f__Nitrosopumilaceae;g__Nitrosarchaeum;s__Nitrosarchaeum sp003569705
GCA014212355	NCBI	d__Archaea;p__Halobacteriota;c__Halobacteria;o__Halobacteriales;f__Haloferacaceae;g__Halobellus;s__Halobellus ruber
GCA014237495	NCBI	d__Archaea;p__Halobacteriota;c__Methanosarcinia;o__Methanosarcinales;f__Methanocomedenaceae;g__Methanocomedens;s__Methanocomedens sp014237145
GCA014240255	NCBI	d__Archaea;p__Thermoplasmatota;c__Poseidoniia;o__MGIII;f__CG-Epi1;g__CG-Epi1;s__CG-Epi1 sp014240255
GCA014297435	NCBI	d__Archaea;p__Nanohaloarchaeota;c__Nanosalinia;o__Nanosalinales;f__Nanosalinaceae;g__PL-Br10-U2g16;s__PL-Br10-U2g16 sp014297435
GCA014361095	NCBI	d__Archaea;p__Hadarchaeota;c__Hadarchaeia;o__Hadarchaeales;f__Hadarchaeaceae;g__Hadarchaeum;s__Hadarchaeum sp014361095
GCA014361195	NCBI	d__Archaea;p__Thermoplasmatota;c__E2;o__UBA202;f__JdFR-43;g__JACIWB01;s__JACIWB01 sp014361195
GCA014361205	NCBI	d__Archaea;p__Halobacteriota;c__Methanosarcinia;o__Methanosarcinales;f__Methanosarcinaceae;g__Methanomethylovorans;s__Methanomethylovorans sp014361205
GCA014361245	NCBI	d__Archaea;p__Thermoplasmatota;c__E2;o__UBA202;f__JdFR-43;g__JACIWB01;s__JACIWB01 sp014361245
GCA014361295	NCBI	d__Archaea;p__Thermoplasmatota;c__Thermoplasmata;o__Methanomassiliicoccales;f__JACIVX01;g__JACIVX01;s__JACIVX01 sp014361295
GCA014361445	NCBI	d__Archaea;p__Thermoproteota;c__Methanomethylicia;o__Methanomethylicales;f__Methanomethylicaceae;g__WYZ-LMO10;s__WYZ-LMO10 sp014361445
GCA014361455	NCBI	d__Archaea;p__Thermoproteota;c__Methanomethylicia;o__Methanomethylicales;f__Methanomethylicaceae;g__Methanosuratus;s__Methanosuratus sp014361455
GCA014384375	NCBI	d__Archaea;p__Nanoarchaeota;c__Nanoarchaeia;o__Woesearchaeales;f__GCA-2686295;g__GCA-2686295;s__GCA-2686295 sp014384375
GCA014384555	NCBI	d__Archaea;p__Thermoproteota;c__Nitrososphaeria;o__Nitrososphaerales;f__Nitrosopumilaceae;g__Nitrosopumilus;s__Nitrosopumilus sp014384555
GCA014523665	NCBI	d__Archaea;p__Thermoproteota;c__Nitrososphaeria;o__Nitrososphaerales;f__Nitrososphaeraceae;g__TH5896;s__TH5896 sp014523665
GCA014523685	NCBI	d__Archaea;p__Thermoproteota;c__Nitrososphaeria;o__Nitrososphaerales;f__Nitrososphaeraceae;g__TH5893;s__TH5893 sp014523685
GCA014646535	NCBI	d__Archaea;p__Thermoproteota;c__Thermoproteia;o__Thermoproteales;f__Thermocladiaceae;g__Thermocladium;s__Thermocladium modestius
GCA014646795	NCBI	d__Archaea;p__Thermoplasmatota;c__Thermoplasmata;o__Thermoplasmatales;f__Thermoplasmataceae;g__Thermogymnomonas;s__Thermogymnomonas acidicola
GCA014647475	NCBI	d__Archaea;p__Halobacteriota;c__Halobacteria;o__Halobacteriales;f__Halobacteriaceae;g__Halocalculus;s__Halocalculus aciditolerans
GCA014727915	NCBI	d__Archaea;p__Altiarchaeota;c__Altiarchaeia;o__IMC4;f__SCGC-AAA252-I15;g__WJMO01;s__WJMO01 sp014727915
GCA014727925	NCBI	d__Archaea;p__Micrarchaeota;c__Micrarchaeia;o__Anstonellales;f__Bilamarchaeaceae;g__CAIKOA01;s__CAIKOA01 sp014727925
GCA014727975	NCBI	d__Archaea;p__Micrarchaeota;c__Micrarchaeia;o__Anstonellales;f__Bilamarchaeaceae;g__CAIKOA01;s__CAIKOA01 sp014727975
GCA014728035	NCBI	d__Archaea;p__Asgardarchaeota;c__Thorarchaeia;o__Thorarchaeales;f__Thorarchaeaceae;g__SHMX01;s__SHMX01 sp014728035
GCA014729495	NCBI	d__Archaea;p__Nanoarchaeota;c__Nanoarchaeia;o__Woesearchaeales;f__UBA12501;g__WJJV01;s__WJJV01 sp014729495
GCA014729505	NCBI	d__Archaea;p__Nanoarchaeota;c__Nanoarchaeia;o__Woesearchaeales;f__ARS49;g__WJJS01;s__WJJS01 sp014729505
GCA014729555	NCBI	d__Archaea;p__Nanoarchaeota;c__Nanoarchaeia;o__Woesearchaeales;f__ARS49;g__WJJT01;s__WJJT01 sp014729555
GCA014729675	NCBI	d__Archaea;p__Nanoarchaeota;c__Nanoarchaeia;o__Woesearchaeales;f__WJKL01;g__WJJM01;s__WJJM01 sp014729675
GCA014729705	NCBI	d__Archaea;p__Altiarchaeota;c__Altiarchaeia;o__IMC4;f__SCGC-AAA252-I15;g__WJJK01;s__WJJK01 sp014729705
GCA014729915	NCBI	d__Archaea;p__Nanoarchaeota;c__Nanoarchaeia;o__Woesearchaeales;f__GW2011-AR15;g__WJJD01;s__WJJD01 sp014729915
GCA014729935	NCBI	d__Archaea;p__Asgardarchaeota;c__Lokiarchaeia;o__CR-4;f__WJJB01;g__WJJB01;s__WJJB01 sp014729935
GCA014729995	NCBI	d__Archaea;p__Nanoarchaeota;c__Nanoarchaeia;o__Woesearchaeales;f__WJIZ01;g__WJIZ01;s__WJIZ01 sp014729995
GCA014730115	NCBI	d__Archaea;p__Micrarchaeota;c__Micrarchaeia;o__Anstonellales;f__Bilamarchaeaceae;g__Bilamarchaeum;s__Bilamarchaeum sp014730115
GCA014730125	NCBI	d__Archaea;p__Asgardarchaeota;c__Lokiarchaeia;o__CR-4;f__SOKP01;g__TEKIR-8;s__TEKIR-8 sp014730165
GCA014836265	NCBI	d__Archaea;p__Thermoplasmatota;c__Thermoplasmata;o__ARK-15;f__ARK-15;g__ARK-15;s__ARK-15 sp002878135
GCA014859725	NCBI	d__Archaea;p__Halobacteriota;c__Methanosarcinia;o__Methanosarcinales;f__Methanocomedenaceae;g__Kmv04;s__Kmv04 sp014859725
GCA014859735	NCBI	d__Archaea;p__Halobacteriota;c__Syntropharchaeia;o__ANME-1;f__ANME-1;g__ANME-1-THS;s__ANME-1-THS sp014859735
GCA014859755	NCBI	d__Archaea;p__Thermoproteota;c__Bathyarchaeia;o__B26-1;f__BA1;g__Kmv02;s__Kmv02 sp014859755
GCA014859805	NCBI	d__Archaea;p__Thermoproteota;c__Bathyarchaeia;o__B26-1;f__UBA233;g__SOJA01;s__SOJA01 sp014859805
GCA014874235	NCBI	d__Archaea;p__Thermoplasmatota;c__Thermoplasmata;o__Thermoplasmatales;f__GCA-001856825;g__GCA-001856825;s__GCA-001856825 sp014874235
GCA014874365	NCBI	d__Archaea;p__Thermoplasmatota;c__Thermoplasmata;o__Thermoplasmatales;f__Thermoplasmataceae;g__JACWAH01;s__JACWAH01 sp014874365
GCA014889545	NCBI	d__Archaea;p__Methanobacteriota;c__Methanobacteria;o__Methanobacteriales;f__Methanothermobacteraceae;g__Methanothermobacter;s__Methanothermobacter thermautotrophicus_A
GCA014894395	NCBI	d__Archaea;p__Thermoplasmatota;c__E2;o__DHVEG-1;f__DHVEG-1;g__SM1-50;s__SM1-50 sp014894395
GCA015062805	NCBI	d__Archaea;p__Methanobacteriota;c__Methanobacteria;o__Methanobacteriales;f__Methanobacteriaceae;g__Methanosphaera;s__Methanosphaera stadtmanae_C
GCA015062815	NCBI	d__Archaea;p__Methanobacteriota;c__Methanobacteria;o__Methanobacteriales;f__Methanobacteriaceae;g__Methanosphaera;s__Methanosphaera stadtmanae_B
GCA015062825	NCBI	d__Archaea;p__Methanobacteriota;c__Methanobacteria;o__Methanobacteriales;f__Methanobacteriaceae;g__Methanosphaera;s__Methanosphaera stadtmanae_A
GCA015062905	NCBI	d__Archaea;p__Methanobacteriota;c__Methanobacteria;o__Methanobacteriales;f__Methanobacteriaceae;g__Methanobrevibacter_A;s__Methanobrevibacter_A thaueri_A
GCA015062915	NCBI	d__Archaea;p__Methanobacteriota;c__Methanobacteria;o__Methanobacteriales;f__Methanobacteriaceae;g__Methanobrevibacter_A;s__Methanobrevibacter_A thaueri_B
GCA015062925	NCBI	d__Archaea;p__Methanobacteriota;c__Methanobacteria;o__Methanobacteriales;f__Methanobacteriaceae;g__Methanobrevibacter_A;s__Methanobrevibacter_A thaueri_C
GCA015062935	NCBI	d__Archaea;p__Methanobacteriota;c__Methanobacteria;o__Methanobacteriales;f__Methanobacteriaceae;g__Methanobrevibacter_A;s__Methanobrevibacter_A sp015062935
GCA015062985	NCBI	d__Archaea;p__Methanobacteriota;c__Methanobacteria;o__Methanobacteriales;f__Methanobacteriaceae;g__Methanobrevibacter_A;s__Methanobrevibacter_A sp015062985
GCA015063005	NCBI	d__Archaea;p__Methanobacteriota;c__Methanobacteria;o__Methanobacteriales;f__Methanobacteriaceae;g__Methanobrevibacter_A;s__Methanobrevibacter_A millerae_B
GCA015063035	NCBI	d__Archaea;p__Methanobacteriota;c__Methanobacteria;o__Methanobacteriales;f__Methanobacteriaceae;g__Methanobrevibacter;s__Methanobrevibacter olleyae_A
GCA015063085	NCBI	d__Archaea;p__Halobacteriota;c__Methanomicrobia;o__Methanomicrobiales;f__Methanocorpusculaceae;g__Methanocorpusculum;s__Methanocorpusculum parvum_A
GCA015063135	NCBI	d__Archaea;p__Thermoplasmatota;c__Thermoplasmata;o__Methanomassiliicoccales;f__Methanomethylophilaceae;g__UBA71;s__UBA71 sp015063135
GCA015063185	NCBI	d__Archaea;p__Thermoplasmatota;c__Thermoplasmata;o__Methanomassiliicoccales;f__Methanomethylophilaceae;g__SIG5;s__SIG5 sp015063185
GCA015063225	NCBI	d__Archaea;p__Thermoplasmatota;c__Thermoplasmata;o__Methanomassiliicoccales;f__Methanomethylophilaceae;g__Methanomethylophilus;s__Methanomethylophilus sp015063225
GCA015063235	NCBI	d__Archaea;p__Thermoplasmatota;c__Thermoplasmata;o__Methanomassiliicoccales;f__Methanomethylophilaceae;g__UBA71;s__UBA71 sp015063235
GCA015063245	NCBI	d__Archaea;p__Thermoplasmatota;c__Thermoplasmata;o__Methanomassiliicoccales;f__Methanomethylophilaceae;g__UBA71;s__UBA71 sp015063245
GCA015520105	NCBI	d__Archaea;p__Aenigmatarchaeota;c__Aenigmatarchaeia;o__QMZP01;f__QMZP01;g__WAQT01;s__WAQT01 sp015520105
GCA015520115	NCBI	d__Archaea;p__Halobacteriota;c__Archaeoglobi;o__Archaeoglobales;f__Archaeoglobaceae;g__Ferroglobus;s__Ferroglobus sp015520115
GCA015520145	NCBI	d__Archaea;p__Hydrothermarchaeota;c__Hydrothermarchaeia;o__Hydrothermarchaeales;f__WAQR01;g__WAQR01;s__WAQR01 sp015520145
GCA015520265	NCBI	d__Archaea;p__Thermoproteota;c__Thermoproteia;o__Sulfolobales;f__WAQK01;g__WAQK01;s__WAQK01 sp015520265
GCA015520425	NCBI	d__Archaea;p__Thermoproteota;c__Nitrososphaeria_A;o__Caldarchaeales;f__Caldarchaeaceae;g__WAQC01;s__WAQC01 sp015520425
GCA015520475	NCBI	d__Archaea;p__Thermoproteota;c__Bathyarchaeia;o__B26-1;f__B26-1;g__WAQA01;s__WAQA01 sp015520475
GCA015520485	NCBI	d__Archaea;p__Halobacteriota;c__Archaeoglobi;o__Archaeoglobales;f__Archaeoglobaceae;g__Archaeoglobus_C;s__Archaeoglobus_C sp015520485
GCA015520535	NCBI	d__Archaea;p__Asgardarchaeota;c__Heimdallarchaeia;o__Hodarchaeales;f__S146-22;g__S146-22;s__S146-22 sp015520535
GCA015520565	NCBI	d__Archaea;p__Thermoplasmatota;c__Thermoplasmata;o__Aciduliprofundales;f__Aciduliprofundaceae;g__Aciduliprofundum;s__Aciduliprofundum sp015520565
GCA015520605	NCBI	d__Archaea;p__EX4484-52;c__EX4484-52;o__EX4484-52;f__WAPT01;g__WAPT01;s__WAPT01 sp015520605
GCA015520735	NCBI	d__Archaea;p__Thermoproteota;c__Thermoproteia;o__Sulfolobales;f__Desulfurococcaceae;g__JAADCY01;s__JAADCY01 sp015520735
GCA015520975	NCBI	d__Archaea;p__Thermoplasmatota;c__Thermoplasmata;o__Aciduliprofundales;f__Aciduliprofundaceae;g__S143-98;s__S143-98 sp015520975
GCA015520985	NCBI	d__Archaea;p__Thermoplasmatota;c__Thermoplasmata;o__Aciduliprofundales;f__Aciduliprofundaceae;g__JAADDK01;s__JAADDK01 sp015520985
GCA015521085	NCBI	d__Archaea;p__Thermoproteota;c__Thermoproteia;o__Sulfolobales;f__Acidilobaceae;g__JAADGB01;s__JAADGB01 sp015521085
GCA015521175	NCBI	d__Archaea;p__Thermoproteota;c__Thermoproteia;o__Sulfolobales;f__Acidilobaceae;g__JAADGB01;s__JAADGB01 sp015521175
GCA015521295	NCBI	d__Archaea;p__Thermoproteota;c__Thermoproteia;o__Sulfolobales;f__NBVN01;g__WAOL01;s__WAOL01 sp015521295
GCA015521325	NCBI	d__Archaea;p__Thermoproteota;c__Thermoproteia;o__Sulfolobales;f__NBVN01;g__WAOK01;s__WAOK01 sp015521325
GCA015521465	NCBI	d__Archaea;p__Thermoplasmatota;c__Thermoplasmata;o__Aciduliprofundales;f__Aciduliprofundaceae;g__JAADDK01;s__JAADDK01 sp015521465
GCA015521605	NCBI	d__Archaea;p__Methanobacteriota_B;c__Thermococci;o__Thermococcales;f__Thermococcaceae;g__Thermococcus;s__Thermococcus sp015521605
GCA015521615	NCBI	d__Archaea;p__Hydrothermarchaeota;c__Hydrothermarchaeia;o__Hydrothermarchaeales;f__BMS3B;g__JAADFX01;s__JAADFX01 sp015521615
GCA015521685	NCBI	d__Archaea;p__Thermoproteota;c__Thermoproteia;o__Sulfolobales;f__Acidilobaceae;g__Aeropyrum;s__Aeropyrum sp015521685
GCA015521705	NCBI	d__Archaea;p__Thermoproteota;c__Thermoproteia;o__Sulfolobales;f__Acidilobaceae;g__S141-84;s__S141-84 sp015521705
GCA015521775	NCBI	d__Archaea;p__Thermoproteota;c__Thermoproteia;o__Thermoproteales;f__Thermoproteaceae;g__WANN01;s__WANN01 sp015521775
GCA015521895	NCBI	d__Archaea;p__Hydrothermarchaeota;c__Hydrothermarchaeia;o__;f__;g__;s__
GCA015521945	NCBI	d__Archaea;p__Hydrothermarchaeota;c__Hydrothermarchaeia;o__Hydrothermarchaeales;f__BMS3B;g__JAADFH01;s__JAADFH01 sp015521945
GCA015522195	NCBI	d__Archaea;p__Halobacteriota;c__Archaeoglobi;o__Archaeoglobales;f__Archaeoglobaceae;g__Geoglobus;s__Geoglobus sp015522195
GCA015522475	NCBI	d__Archaea;p__Micrarchaeota;c__Micrarchaeia;o__Anstonellales;f__J096;g__J096;s__J096 sp015522475
GCA015522625	NCBI	d__Archaea;p__Thermoproteota;c__Thermoproteia;o__Sulfolobales;f__Acidilobaceae;g__Caldisphaera;s__Caldisphaera sp015522625
GCA015522635	NCBI	d__Archaea;p__Thermoproteota;c__Thermoproteia;o__Sulfolobales;f__Acidilobaceae;g__WALW01;s__WALW01 sp015522635
GCA015522645	NCBI	d__Archaea;p__Thermoproteota;c__Thermoproteia;o__Sulfolobales;f__Acidilobaceae;g__WALW01;s__WALW01 sp015522645
GCA015522685	NCBI	d__Archaea;p__Thermoproteota;c__Korarchaeia;o__Korarchaeales;f__Korarchaeaceae;g__WALU01;s__WALU01 sp015522685
GCA015522695	NCBI	d__Archaea;p__Thermoproteota;c__Nitrososphaeria;o__Conexivisphaerales;f__Conexivisphaeraceae;g__WALT01;s__WALT01 sp015522695
GCA015522885	NCBI	d__Archaea;p__Thermoplasmatota;c__Thermoplasmata;o__WALJ01;f__WALJ01;g__WALJ01;s__WALJ01 sp015522885
GCA015522955	NCBI	d__Archaea;p__Thermoplasmatota;c__Thermoplasmata;o__Aciduliprofundales;f__Aciduliprofundaceae;g__S014-41;s__S014-41 sp015522955
GCA015523055	NCBI	d__Archaea;p__Altiarchaeota;c__Altiarchaeia;o__IMC4;f__QMZM01;g__WALD01;s__WALD01 sp015523055
GCA015523125	NCBI	d__Archaea;p__Thermoplasmatota;c__Thermoplasmata;o__Aciduliprofundales;f__Aciduliprofundaceae;g__JAADDK01;s__JAADDK01 sp015523125
GCA015523135	NCBI	d__Archaea;p__Thermoplasmatota;c__Thermoplasmata;o__Aciduliprofundales;f__Aciduliprofundaceae;g__Aciduliprofundum;s__Aciduliprofundum sp015523135
GCA015523185	NCBI	d__Archaea;p__Methanobacteriota_B;c__Thermococci;o__Thermococcales;f__Thermococcaceae;g__Thermococcus;s__Thermococcus sp015523185
GCA015523295	NCBI	d__Archaea;p__Thermoproteota;c__Thermoproteia;o__Sulfolobales;f__NBVN01;g__S013-73;s__S013-73 sp015523295
GCA015523325	NCBI	d__Archaea;p__Micrarchaeota;c__Micrarchaeia;o__Anstonellales;f__J096;g__WAKO01;s__WAKO01 sp015523325
GCA015523465	NCBI	d__Archaea;p__Thermoproteota;c__Thermoproteia;o__Sulfolobales;f__Acidilobaceae;g__Aeropyrum;s__Aeropyrum sp015523465
GCA015523545	NCBI	d__Archaea;p__Thermoproteota;c__Nitrososphaeria;o__Geothermarchaeales;f__JDFR-13;g__SZUA-1514;s__SZUA-1514 sp015523545
GCA015523565	NCBI	d__Archaea;p__Asgardarchaeota;c__Heimdallarchaeia;o__UBA460;f__Kariarchaeaceae;g__WAKA01;s__WAKA01 sp015523565
GCA015523645	NCBI	d__Archaea;p__Halobacteriota;c__Archaeoglobi;o__Archaeoglobales;f__Archaeoglobaceae;g__Geoglobus;s__Geoglobus sp015523645
GCA015523665	NCBI	d__Archaea;p__Halobacteriota;c__Archaeoglobi;o__Archaeoglobales;f__Archaeoglobaceae;g__WAJX01;s__WAJX01 sp015523665
GCA015523685	NCBI	d__Archaea;p__Halobacteriota;c__Archaeoglobi;o__Archaeoglobales;f__JdFR-42;g__WAJW01;s__WAJW01 sp015523685
GCA015656755	NCBI	d__Archaea;p__Methanobacteriota;c__Methanobacteria;o__Methanobacteriales;f__Methanobacteriaceae;g__Methanobrevibacter_A;s__Methanobrevibacter_A sp904501935
GCA015660865	NCBI	d__Archaea;p__Halobacteriota;c__Methanomicrobia;o__Methanomicrobiales;f__JACTUA01;g__JACTUA01;s__JACTUA01 sp015660865
GCA015660885	NCBI	d__Archaea;p__Halobacteriota;c__Methanomicrobia;o__Methanomicrobiales;f__Methanoregulaceae;g__Methanoregula;s__Methanoregula sp015660885
GCA015660915	NCBI	d__Archaea;p__Halobacteriota;c__Bog-38;o__Bog-38;f__Bog-38;g__Bog-38;s__Bog-38 sp015660915
GCA015660995	NCBI	d__Archaea;p__Thermoproteota;c__Methanomethylicia;o__Methanomethylicales;f__Methanomethylicaceae;g__JACTUC01;s__JACTUC01 sp015660995
GCA015661405	NCBI	d__Archaea;p__Methanobacteriota;c__Methanobacteria;o__Methanobacteriales;f__Methanobacteriaceae;g__Methanobacterium_A;s__Methanobacterium_A sp015661405
GCA015661515	NCBI	d__Archaea;p__Aenigmatarchaeota;c__Aenigmatarchaeia;o__Aenigmatarchaeales;f__SZUA-1535;g__SZUA-1535;s__SZUA-1535 sp015661515
GCA015661555	NCBI	d__Archaea;p__Methanobacteriota_A;c__Methanococci;o__Methanococcales;f__Methanococcaceae;g__Methanofervidicoccus;s__Methanofervidicoccus okinawensis_B
GCA015661585	NCBI	d__Archaea;p__Methanobacteriota_A;c__Methanococci;o__Methanococcales;f__Methanococcaceae;g__Methanofervidicoccus;s__Methanofervidicoccus okinawensis_D
GCA015661745	NCBI	d__Archaea;p__Thermoproteota;c__Nitrososphaeria;o__Geothermarchaeales;f__JDFR-13;g__SZUA-1514;s__SZUA-1514 sp015661745
GCA015661775	NCBI	d__Archaea;p__Thermoproteota;c__Nitrososphaeria_A;o__Caldarchaeales;f__Caldarchaeaceae;g__SZUA-1515;s__SZUA-1515 sp015661775
GCA015661855	NCBI	d__Archaea;p__Thermoproteota;c__Thermoproteia;o__EX4484-217-1;f__SZUA-1508;g__SZUA-1508;s__SZUA-1508 sp015661855
GCA015662175	NCBI	d__Archaea;p__Methanobacteriota_B;c__Thermococci;o__Thermococcales;f__Thermococcaceae;g__Thermococcus_B;s__Thermococcus_B paralvinellae_A
GCA015662355	NCBI	d__Archaea;p__Methanobacteriota_A;c__Methanococci;o__Methanococcales;f__Methanococcaceae;g__Methanofervidicoccus;s__Methanofervidicoccus okinawensis_A
GCA015662475	NCBI	d__Archaea;p__Thermoproteota;c__Thermoproteia;o__Sulfolobales;f__Pyrodictiaceae;g__SZUA-1443;s__SZUA-1443 sp015662475
GCA015662595	NCBI	d__Archaea;p__Thermoproteota;c__Thermoproteia;o__Sulfolobales;f__Ignisphaeraceae;g__SZUA-1435;s__SZUA-1435 sp015662595
GCA015662965	NCBI	d__Archaea;p__Halobacteriota;c__Archaeoglobi;o__Archaeoglobales;f__Archaeoglobaceae;g__WAKM01;s__
GCA015663075	NCBI	d__Archaea;p__Methanobacteriota_A;c__Methanococci;o__Methanococcales;f__Methanococcaceae;g__Methanofervidicoccus;s__Methanofervidicoccus okinawensis_C
GCA016065055	NCBI	d__Archaea;p__Halobacteriota;c__Halobacteria;o__Halobacteriales;f__Haloarculaceae;g__Halosimplex;s__Halosimplex litoreum
GCA016109435	NCBI	d__Archaea;p__Thermoplasmatota;c__Thermoplasmata;o__Methanomassiliicoccales;f__Methanomassiliicoccaceae;g__UBA6;s__UBA6 sp016109435
GCA016126025	NCBI	d__Archaea;p__Thermoproteota;c__Nitrososphaeria;o__Nitrososphaerales;f__Nitrosopumilaceae;g__VYCS01;s__VYCS01 sp016126025
GCA016177615	NCBI	d__Archaea;p__Nanoarchaeota;c__Nanoarchaeia;o__Woesearchaeales;f__GW2011-AR4;g__GCA-2688775;s__GCA-2688775 sp016177615
GCA016180195	NCBI	d__Archaea;p__Nanoarchaeota;c__Nanoarchaeia;o__Woesearchaeales;f__UBA10216;g__JACPBS01;s__JACPBS01 sp016180195
GCA016180285	NCBI	d__Archaea;p__Nanoarchaeota;c__Nanoarchaeia;o__Woesearchaeales;f__JACPBO01;g__JACPBO01;s__JACPBO01 sp016180285
GCA016180375	NCBI	d__Archaea;p__Thermoproteota;c__Nitrososphaeria;o__Nitrososphaerales;f__UBA57;g__JACPBJ01;s__JACPBJ01 sp016180375
GCA016180755	NCBI	d__Archaea;p__Thermoplasmatota;c__E2;o__UBA9212;f__JACPAO01;g__JACPAO01;s__JACPAO01 sp016180755
GCA016180945	NCBI	d__Archaea;p__Aenigmatarchaeota;c__Aenigmatarchaeia;o__GW2011-AR5;f__GW2011-AR5;g__JACPAG01;s__JACPAG01 sp016180945
GCA016181005	NCBI	d__Archaea;p__Aenigmatarchaeota;c__Aenigmatarchaeia;o__CG10238-14;f__SCSR01;g__JACPAE01;s__JACPAE01 sp016181005
GCA016184005	NCBI	d__Archaea;p__Aenigmatarchaeota;c__Aenigmatarchaeia;o__GW2011-AR5;f__GW2011-AR5;g__JACPDL01;s__JACPDL01 sp016184005
GCA016184145	NCBI	d__Archaea;p__Nanoarchaeota;c__Nanoarchaeia;o__Woesearchaeales;f__GW2011-AR4;g__JACPDF01;s__JACPDF01 sp016184145
GCA016184315	NCBI	d__Archaea;p__Thermoproteota;c__Nitrososphaeria;o__Nitrososphaerales;f__JACQRY01;g__JACQRY01;s__JACQRY01 sp016184315
GCA016185435	NCBI	d__Archaea;p__Aenigmatarchaeota;c__Aenigmatarchaeia;o__QMZP01;f__QMZP01;g__JACPNN01;s__JACPNN01 sp016185435
GCA016185625	NCBI	d__Archaea;p__Nanoarchaeota;c__Nanoarchaeia;o__Woesearchaeales;f__GW2011-AR9;g__JACPND01;s__JACPND01 sp016185625
GCA016185705	NCBI	d__Archaea;p__Nanoarchaeota;c__Nanoarchaeia;o__Woesearchaeales;f__UBA10216;g__UBA492;s__UBA492 sp016185705
GCA016185755	NCBI	d__Archaea;p__Nanoarchaeota;c__Nanoarchaeia;o__Woesearchaeales;f__GW2011-AR4;g__GCA-2688775;s__GCA-2688775 sp016185755
GCA016185945	NCBI	d__Archaea;p__Nanoarchaeota;c__Nanoarchaeia;o__Woesearchaeales;f__GW2011-AR4;g__GCA-2688775;s__GCA-2688775 sp016185945
GCA016185955	NCBI	d__Archaea;p__Nanoarchaeota;c__Nanoarchaeia;o__Woesearchaeales;f__GW2011-AR4;g__JACPJP01;s__JACPJP01 sp016185955
GCA016187335	NCBI	d__Archaea;p__Aenigmatarchaeota;c__Aenigmatarchaeia;o__GW2011-AR5;f__GW2011-AR5;g__JACPJW01;s__JACPJW01 sp016187335
GCA016187365	NCBI	d__Archaea;p__Aenigmatarchaeota;c__Aenigmatarchaeia;o__GW2011-AR5;f__GW2011-AR5;g__JACPAH01;s__JACPAH01 sp016187365
GCA016187415	NCBI	d__Archaea;p__Aenigmatarchaeota;c__Aenigmatarchaeia;o__CG10238-14;f__SCSR01;g__JACOWB01;s__JACOWB01 sp016187415
GCA016187465	NCBI	d__Archaea;p__Nanoarchaeota;c__Nanoarchaeia;o__Woesearchaeales;f__GW2011-AR4;g__GCA-2688775;s__GCA-2688775 sp016187465
GCA016187565	NCBI	d__Archaea;p__Nanoarchaeota;c__Nanoarchaeia;o__Woesearchaeales;f__JACPJR01;g__JACPJR01;s__JACPJR01 sp016187565
GCA016187745	NCBI	d__Archaea;p__Iainarchaeota;c__Iainarchaeia;o__Iainarchaeales;f__JACPJC01;g__JACPJC01;s__JACPJC01 sp016187745
GCA016188115	NCBI	d__Archaea;p__Nanoarchaeota;c__Nanoarchaeia;o__Woesearchaeales;f__GW2011-AR9;g__JACPIK01;s__JACPIK01 sp016188115
GCA016188145	NCBI	d__Archaea;p__Nanoarchaeota;c__Nanoarchaeia;o__Woesearchaeales;f__UBA10216;g__UBA10216;s__UBA10216 sp016188145
GCA016188245	NCBI	d__Archaea;p__Nanoarchaeota;c__Nanoarchaeia;o__Woesearchaeales;f__GW2011-AR4;g__GCA-2688775;s__GCA-2688775 sp016188245
GCA016188965	NCBI	d__Archaea;p__Micrarchaeota;c__Micrarchaeia;o__Norongarragalinales;f__JACPGT01;g__JACPGT01;s__JACPGT01 sp016188965
GCA016190055	NCBI	d__Archaea;p__Thermoproteota;c__Nitrososphaeria;o__Nitrososphaerales;f__JACPRH01;g__JACPRH01;s__JACPRH01 sp016190055
GCA016192905	NCBI	d__Archaea;p__Nanoarchaeota;c__Nanoarchaeia;o__Woesearchaeales;f__UBA10216;g__JACPTG01;s__JACPTG01 sp016192905
GCA016192915	NCBI	d__Archaea;p__Nanoarchaeota;c__Nanoarchaeia;o__Woesearchaeales;f__UBA10216;g__UBA10216;s__UBA10216 sp016192915
GCA016192995	NCBI	d__Archaea;p__Nanoarchaeota;c__Nanoarchaeia;o__Woesearchaeales;f__DSVV01;g__JACPTB01;s__JACPTB01 sp016192995
GCA016193005	NCBI	d__Archaea;p__Thermoproteota;c__Nitrososphaeria;o__Nitrososphaerales;f__UBA183;g__JACPTA01;s__JACPTA01 sp016193005
GCA016193585	NCBI	d__Archaea;p__Aenigmatarchaeota;c__Aenigmatarchaeia;o__GW2011-AR5;f__GW2011-AR5;g__JACPRW01;s__JACPRW01 sp016193585
GCA016194335	NCBI	d__Archaea;p__Micrarchaeota;c__Micrarchaeia;o__Norongarragalinales;f__UBA97;g__JACQBR01;s__JACQBR01 sp016194335
GCA016195275	NCBI	d__Archaea;p__Aenigmatarchaeota;c__Aenigmatarchaeia;o__JACPZZ01;f__JACPZZ01;g__JACPZZ01;s__JACPZZ01 sp016195275
GCA016198685	NCBI	d__Archaea;p__Aenigmatarchaeota;c__Aenigmatarchaeia;o__GW2011-AR5;f__GW2011-AR5;g__JACQID01;s__JACQID01 sp016198685
GCA016198705	NCBI	d__Archaea;p__Aenigmatarchaeota;c__Aenigmatarchaeia;o__CG10238-14;f__SCSR01;g__JACQIA01;s__JACQIA01 sp016198705
GCA016200025	NCBI	d__Archaea;p__Thermoproteota;c__Nitrososphaeria;o__Nitrososphaerales;f__UBA183;g__UBA183;s__UBA183 sp016200025
GCA016200035	NCBI	d__Archaea;p__Thermoproteota;c__Nitrososphaeria;o__Nitrososphaerales;f__Nitrosopumilaceae;g__JACQFM01;s__JACQFM01 sp016200035
GCA016200045	NCBI	d__Archaea;p__Thermoproteota;c__Nitrososphaeria;o__Nitrososphaerales;f__UBA183;g__UBA183;s__UBA183 sp016200045
GCA016202305	NCBI	d__Archaea;p__Iainarchaeota;c__Iainarchaeia;o__Iainarchaeales;f__Iainarchaeaceae;g__UBA10205;s__UBA10205 sp016202305
GCA016202815	NCBI	d__Archaea;p__Aenigmatarchaeota;c__Aenigmatarchaeia;o__JACPZZ01;f__JACPZZ01;g__JACPZZ01;s__JACPZZ01 sp016202815
GCA016205145	NCBI	d__Archaea;p__Iainarchaeota;c__Iainarchaeia;o__Iainarchaeales;f__JACQJH01;g__JACQJH01;s__JACQJH01 sp016205145
GCA016206275	NCBI	d__Archaea;p__Thermoproteota;c__Nitrososphaeria;o__Nitrososphaerales;f__JACQRY01;g__JACQRY01;s__JACQRY01 sp016206275
GCA016207165	NCBI	d__Archaea;p__Micrarchaeota;c__Micrarchaeia;o__Norongarragalinales;f__JACPGT01;g__JACPGT01;s__JACPGT01 sp016207165
GCA016207515	NCBI	d__Archaea;p__Thermoplasmatota;c__SW-10-69-26;o__JACQPN01;f__JACQPN01;g__JACQPN01;s__JACQPN01 sp016207515
GCA016207545	NCBI	d__Archaea;p__Thermoplasmatota;c__Thermoplasmata;o__RBG-16-68-12;f__EA-27;g__EA-27;s__EA-27 sp016207545
GCA016212375	NCBI	d__Archaea;p__Micrarchaeota;c__Micrarchaeia;o__Norongarragalinales;f__JACPGT01;g__JACPGT01;s__JACPGT01 sp016212375
GCA016212395	NCBI	d__Archaea;p__Micrarchaeota;c__Micrarchaeia;o__JACRGF01;f__JACRGF01;g__JACRGF01;s__JACRGF01 sp016212395
GCA016212465	NCBI	d__Archaea;p__Micrarchaeota;c__Micrarchaeia;o__Norongarragalinales;f__JACRGE01;g__JACRGE01;s__JACRGE01 sp016212465
GCA016212475	NCBI	d__Archaea;p__Micrarchaeota;c__Micrarchaeia;o__Norongarragalinales;f__SBBD01;g__JACRGC01;s__JACRGC01 sp016212475
GCA016212505	NCBI	d__Archaea;p__Micrarchaeota;c__Micrarchaeia;o__Anstonellales;f__Bilamarchaeaceae;g__Bilamarchaeum;s__Bilamarchaeum sp016212505
GCA016212525	NCBI	d__Archaea;p__Micrarchaeota;c__Micrarchaeia;o__Anstonellales;f__Bilamarchaeaceae;g__Bilamarchaeum;s__Bilamarchaeum sp016212525
GCA016212785	NCBI	d__Archaea;p__Hydrothermarchaeota;c__Hydrothermarchaeia;o__Hydrothermarchaeales;f__WAQR01;g__JACRDW01;s__JACRDW01 sp016212785
GCA016214025	NCBI	d__Archaea;p__Nanoarchaeota;c__Nanoarchaeia;o__Woesearchaeales;f__GW2011-AR9;g__JACRPH01;s__JACRPH01 sp016214025
GCA016214075	NCBI	d__Archaea;p__Nanoarchaeota;c__Nanoarchaeia;o__Woesearchaeales;f__DSVV01;g__JACRPI01;s__JACRPI01 sp016214075
GCA016214785	NCBI	d__Archaea;p__Thermoplasmatota;c__Thermoplasmata;o__SG8-5;f__JACRNV01;g__JACRNV01;s__JACRNV01 sp016214785
GCA016215465	NCBI	d__Archaea;p__Thermoproteota;c__Nitrososphaeria;o__Nitrososphaerales;f__Nitrosopumilaceae;g__Nitrosotenuis;s__Nitrosotenuis sp016215465
GCA016217785	NCBI	d__Archaea;p__Methanobacteriota;c__Methanobacteria;o__Methanobacteriales;f__Methanobacteriaceae;g__Methanobacterium;s__Methanobacterium sp016217785
GCA016218635	NCBI	d__Archaea;p__Iainarchaeota;c__Iainarchaeia;o__Iainarchaeales;f__JAFGBZ01;g__JACRDJ01;s__JACRDJ01 sp016218635
GCA016219835	NCBI	d__Archaea;p__Nanoarchaeota;c__Nanoarchaeia;o__Woesearchaeales;f__JACRKL01;g__JACRKL01;s__JACRKL01 sp016219835
GCA016219865	NCBI	d__Archaea;p__Nanoarchaeota;c__Nanoarchaeia;o__Woesearchaeales;f__DSVV01;g__JACRKF01;s__JACRKF01 sp016219865
GCA016222945	NCBI	d__Archaea;p__Methanobacteriota;c__Methanobacteria;o__Methanobacteriales;f__Methanobacteriaceae;g__Methanobacterium_D;s__Methanobacterium_D sp016222945
GCA016234975	NCBI	d__Archaea;p__Thermoproteota;c__Nitrososphaeria;o__Nitrososphaerales;f__Nitrosopumilaceae;g__Nitrosarchaeum;s__Nitrosarchaeum sp016234975
GCA016278365	NCBI	d__Archaea;p__Halobacteriota;c__Methanosarcinia;o__Methanosarcinales;f__Methanosarcinaceae;g__Methanolobus;s__Methanolobus sp016278365
GCA016278385	NCBI	d__Archaea;p__Halobacteriota;c__Methanosarcinia;o__Methanosarcinales;f__Methanosarcinaceae;g__Methanolobus;s__Methanolobus sp016278385
GCA016281925	NCBI	d__Archaea;p__Thermoplasmatota;c__Thermoplasmata;o__Methanomassiliicoccales;f__Methanomethylophilaceae;g__UBA71;s__UBA71 sp016281925
GCA016282985	NCBI	d__Archaea;p__Methanobacteriota;c__Methanobacteria;o__Methanobacteriales;f__Methanobacteriaceae;g__Methanosphaera;s__Methanosphaera sp016282985
GCA016284295	NCBI	d__Archaea;p__Thermoplasmatota;c__Thermoplasmata;o__Methanomassiliicoccales;f__Methanomethylophilaceae;g__UBA71;s__UBA71 sp016284295
GCA016292335	NCBI	d__Archaea;p__Asgardarchaeota;c__Sifarchaeia;o__Sifarchaeales;f__Sifarchaeaceae;g__Sifarchaeotum;s__Sifarchaeotum subterraneus
GCA016297015	NCBI	d__Archaea;p__Thermoplasmatota;c__Thermoplasmata;o__Methanomassiliicoccales;f__Methanomethylophilaceae;g__SIG5;s__SIG5 sp016297775
GCA016432325	NCBI	d__Archaea;p__Aenigmatarchaeota;c__Aenigmatarchaeia;o__PWEA01;f__JACQIF01;g__JACQIF01;s__JACQIF01 sp016432325
GCA016432545	NCBI	d__Archaea;p__Thermoproteota;c__Nitrososphaeria;o__Nitrososphaerales;f__UBA183;g__UBA183;s__UBA183 sp016432545
GCA016550385	NCBI	d__Archaea;p__Asgardarchaeota;c__Hermodarchaeia;o__Hermodarchaeles;f__Hermodarchaeaceae;g__Hermodarchaeum;s__Hermodarchaeum sp016550395
GCA016550415	NCBI	d__Archaea;p__Asgardarchaeota;c__Hermodarchaeia;o__Hermodarchaeles;f__Hermodarchaeaceae;g__JABXGU01;s__JABXGU01 sp016550415
GCA016550425	NCBI	d__Archaea;p__Asgardarchaeota;c__Hermodarchaeia;o__Hermodarchaeles;f__Hermodarchaeaceae;g__Hermodarchaeum;s__Hermodarchaeum sp016550425
GCA016699325	NCBI	d__Archaea;p__Halobacteriota;c__Methanomicrobia;o__Methanomicrobiales;f__Methanoregulaceae;g__UBA9949;s__UBA9949 sp016699325
GCA016706325	NCBI	d__Archaea;p__Halobacteriota;c__Methanosarcinia;o__Methanotrichales;f__Methanotrichaceae;g__Methanothrix;s__Methanothrix sp016706325
GCA016777175	NCBI	d__Archaea;p__Thermoplasmatota;c__Poseidoniia;o__Poseidoniales;f__Poseidoniaceae;g__MGIIa-L1;s__MGIIa-L1 sp002172355
GCA016778305	NCBI	d__Archaea;p__Thermoplasmatota;c__Poseidoniia;o__Poseidoniales;f__Poseidoniaceae;g__Poseidonia;s__Poseidonia sp016778305
GCA016782225	NCBI	d__Archaea;p__Thermoproteota;c__Nitrososphaeria;o__Nitrososphaerales;f__Nitrososphaeraceae;g__Nitrosocosmicus;s__Nitrosocosmicus sp016782225
GCA016784195	NCBI	d__Archaea;p__Nanoarchaeota;c__Nanoarchaeia;o__Woesearchaeales;f__GW2011-AR4;g__BS150m-G64;s__BS150m-G64 sp016784195
GCA016806715	NCBI	d__Archaea;p__Thermoplasmatota;c__Thermoplasmata;o__Thermoplasmatales;f__Thermoplasmataceae;g__B-DKE;s__B-DKE sp002204705
GCA016806735	NCBI	d__Archaea;p__Micrarchaeota;c__Micrarchaeia;o__Micrarchaeales;f__Micrarchaeaceae;g__Micrarchaeum_A;s__Micrarchaeum_A acidiphilum_A
GCA016838785	NCBI	d__Archaea;p__Thermoproteota;c__Nitrososphaeria;o__Nitrososphaerales;f__Nitrosopumilaceae;g__DRGT01;s__DRGT01 sp011055585
GCA016838825	NCBI	d__Archaea;p__Thermoproteota;c__Nitrososphaeria;o__Nitrososphaerales;f__Nitrosopumilaceae;g__JAEHKU01;s__JAEHKU01 sp016838825
GCA016838845	NCBI	d__Archaea;p__Thermoproteota;c__Nitrososphaeria;o__Nitrososphaerales;f__Nitrosopumilaceae;g__DRGT01;s__DRGT01 sp016838845
GCA016838945	NCBI	d__Archaea;p__Methanobacteriota;c__Methanobacteria;o__Methanobacteriales;f__Methanobacteriaceae;g__Methanobrevibacter;s__Methanobrevibacter sp016838945
GCA016839265	NCBI	d__Archaea;p__Asgardarchaeota;c__Odinarchaeia;o__Odinarchaeales;f__LCB-4;g__LCB-4;s__LCB-4 sp016839265
GCA016839275	NCBI	d__Archaea;p__Asgardarchaeota;c__Thorarchaeia;o__Thorarchaeales;f__Thorarchaeaceae;g__MP8T-1;s__MP8T-1 sp016839275
GCA016839295	NCBI	d__Archaea;p__Asgardarchaeota;c__Heimdallarchaeia;o__Hodarchaeales;f__Hodarchaeaceae;g__Hodarchaeum;s__Hodarchaeum sp011364965
GCA016839345	NCBI	d__Archaea;p__Asgardarchaeota;c__Thorarchaeia;o__Thorarchaeales;f__Thorarchaeaceae;g__SMTZ1-45;s__SMTZ1-45 sp016839345
GCA016839365	NCBI	d__Archaea;p__Asgardarchaeota;c__Hermodarchaeia;o__Hermodarchaeles;f__Hermodarchaeaceae;g__Hermodarchaeum;s__Hermodarchaeum sp016839365
GCA016839465	NCBI	d__Archaea;p__Asgardarchaeota;c__Thorarchaeia;o__Thorarchaeales;f__Thorarchaeaceae;g__SMTZ1-45;s__SMTZ1-45 sp016840685
GCA016839515	NCBI	d__Archaea;p__Asgardarchaeota;c__Heimdallarchaeia;o__Hodarchaeales;f__Hodarchaeaceae;g__Hodarchaeum;s__Hodarchaeum mangrovi
GCA016839555	NCBI	d__Archaea;p__Asgardarchaeota;c__Lokiarchaeia;o__CR-4;f__SOKP01;g__TEKIR-8;s__TEKIR-8 sp016839555
GCA016839605	NCBI	d__Archaea;p__Asgardarchaeota;c__Thorarchaeia;o__Thorarchaeales;f__Thorarchaeaceae;g__SMTZ1-83;s__SMTZ1-83 sp016839605
GCA016839625	NCBI	d__Archaea;p__Asgardarchaeota;c__Heimdallarchaeia;o__Hodarchaeales;f__Hodarchaeaceae;g__Hodarchaeum;s__Hodarchaeum sp016839625
GCA016839655	NCBI	d__Archaea;p__Asgardarchaeota;c__Lokiarchaeia;o__CR-4;f__SOKP01;g__Loki-b32;s__Loki-b32 sp016839655
GCA016839705	NCBI	d__Archaea;p__Asgardarchaeota;c__Lokiarchaeia;o__CR-4;f__SOKP01;g__Loki-b32;s__Loki-b32 sp016839705
GCA016839765	NCBI	d__Archaea;p__Asgardarchaeota;c__Lokiarchaeia;o__CR-4;f__SOKP01;g__SOKP01;s__SOKP01 sp016839765
GCA016839785	NCBI	d__Archaea;p__Asgardarchaeota;c__Heimdallarchaeia;o__Hodarchaeales;f__Hodarchaeaceae;g__Hodarchaeum;s__Hodarchaeum sp016839785
GCA016839805	NCBI	d__Archaea;p__Asgardarchaeota;c__Hermodarchaeia;o__Hermodarchaeles;f__Hermodarchaeaceae;g__Hermodarchaeum;s__Hermodarchaeum sp016839805
GCA016839815	NCBI	d__Archaea;p__Asgardarchaeota;c__Heimdallarchaeia;o__Hodarchaeales;f__Hodarchaeaceae;g__Hodarchaeum;s__Hodarchaeum sp016839815
GCA016839845	NCBI	d__Archaea;p__Asgardarchaeota;c__Lokiarchaeia;o__CR-4;f__SOKP01;g__Loki-b32;s__Loki-b32 sp016839845
GCA016839875	NCBI	d__Archaea;p__Asgardarchaeota;c__Heimdallarchaeia;o__UBA460;f__UBA460;g__UBA460;s__UBA460 sp016839875
GCA016839905	NCBI	d__Archaea;p__Asgardarchaeota;c__Lokiarchaeia;o__CR-4;f__SOKP01;g__YT1-065;s__YT1-065 sp016839905
GCA016839915	NCBI	d__Archaea;p__Asgardarchaeota;c__Lokiarchaeia;o__CR-4;f__SOKP01;g__Loki-b32;s__Loki-b32 sp016839915
GCA016839945	NCBI	d__Archaea;p__Asgardarchaeota;c__Heimdallarchaeia;o__UBA460;f__UBA460;g__UBA460;s__UBA460 sp016839945
GCA016839995	NCBI	d__Archaea;p__Asgardarchaeota;c__Hermodarchaeia;o__Hermodarchaeles;f__Hermodarchaeaceae;g__Hermodarchaeum;s__Hermodarchaeum sp016839995
GCA016840025	NCBI	d__Archaea;p__Asgardarchaeota;c__Heimdallarchaeia;o__Hodarchaeales;f__YT1-039;g__YT1-039;s__YT1-039 sp016840025
GCA016840035	NCBI	d__Archaea;p__Asgardarchaeota;c__Heimdallarchaeia;o__Hodarchaeales;f__Hodarchaeaceae;g__Hodarchaeum;s__Hodarchaeum sp016840035
GCA016840065	NCBI	d__Archaea;p__Asgardarchaeota;c__Hermodarchaeia;o__Hermodarchaeles;f__Hermodarchaeaceae;g__YT-063;s__YT-063 sp016840065
GCA016840085	NCBI	d__Archaea;p__Asgardarchaeota;c__Lokiarchaeia;o__CR-4;f__SOKP01;g__Loki-b32;s__Loki-b32 sp016840085
GCA016840095	NCBI	d__Archaea;p__Asgardarchaeota;c__Heimdallarchaeia;o__UBA460;f__UBA460;g__UBA460;s__UBA460 sp016840095
GCA016840135	NCBI	d__Archaea;p__Asgardarchaeota;c__Hermodarchaeia;o__Hermodarchaeles;f__Hermodarchaeaceae;g__YT-063;s__YT-063 sp016840135
GCA016840165	NCBI	d__Archaea;p__Asgardarchaeota;c__Lokiarchaeia;o__CR-4;f__SOKP01;g__SOKP01;s__SOKP01 sp016840165
GCA016840185	NCBI	d__Archaea;p__Asgardarchaeota;c__Hermodarchaeia;o__Hermodarchaeles;f__Hermodarchaeaceae;g__Hermodarchaeum;s__Hermodarchaeum sp016840185
GCA016840245	NCBI	d__Archaea;p__Asgardarchaeota;c__Thorarchaeia;o__Thorarchaeales;f__Thorarchaeaceae;g__YT-029;s__YT-029 sp016840245
GCA016840285	NCBI	d__Archaea;p__Asgardarchaeota;c__Heimdallarchaeia;o__Hodarchaeales;f__Hodarchaeaceae;g__Hodarchaeum;s__Hodarchaeum sp016840285
GCA016840305	NCBI	d__Archaea;p__Asgardarchaeota;c__Heimdallarchaeia;o__Hodarchaeales;f__Hodarchaeaceae;g__Hodarchaeum;s__Hodarchaeum sp016840305
GCA016840385	NCBI	d__Archaea;p__Asgardarchaeota;c__Thorarchaeia;o__Thorarchaeales;f__Thorarchaeaceae;g__MP8T-1;s__MP8T-1 sp016840385
GCA016840465	NCBI	d__Archaea;p__Asgardarchaeota;c__Baldrarchaeia;o__Baldrarchaeales;f__Baldrarchaeaceae;g__Baldrarchaeum;s__Baldrarchaeum yapensis
GCA016840645	NCBI	d__Archaea;p__Asgardarchaeota;c__Sifarchaeia;o__Borrarchaeales;f__Borrarchaeaceae;g__Borrarchaeum;s__Borrarchaeum sp016840645
GCA016840655	NCBI	d__Archaea;p__Asgardarchaeota;c__Lokiarchaeia;o__CR-4;f__SOKP01;g__SOKP01;s__SOKP01 sp011364975
GCA016840795	NCBI	d__Archaea;p__Asgardarchaeota;c__Thorarchaeia;o__Thorarchaeales;f__Thorarchaeaceae;g__SMTZ1-83;s__SMTZ1-83 sp001563325
GCA016840825	NCBI	d__Archaea;p__Asgardarchaeota;c__Thorarchaeia;o__Thorarchaeales;f__Thorarchaeaceae;g__MP5-2226;s__MP5-2226 sp016840825
GCA016840855	NCBI	d__Archaea;p__Asgardarchaeota;c__Thorarchaeia;o__Thorarchaeales;f__Thorarchaeaceae;g__SMTZ1-45;s__SMTZ1-45 sp016840855
GCA016840945	NCBI	d__Archaea;p__Asgardarchaeota;c__Heimdallarchaeia;o__JABLTI01;f__JABLTI01;g__JABLTI01;s__JABLTI01 sp016840945
GCA016841385	NCBI	d__Archaea;p__Halobacteriota;c__Methanomicrobia;o__Methanomicrobiales;f__Methanoculleaceae;g__Methanoculleus;s__Methanoculleus sp016841385
GCA016841485	NCBI	d__Archaea;p__Halobacteriota;c__Methanomicrobia;o__Methanomicrobiales;f__Methanomicrobiaceae;g__Methanogenium;s__Methanogenium sp016841485
GCA016841625	NCBI	d__Archaea;p__Halobacteriota;c__Methanosarcinia;o__Methanosarcinales;f__Methanosarcinaceae;g__MTP4;s__MTP4 sp016841625
GCA016841665	NCBI	d__Archaea;p__Halobacteriota;c__Methanomicrobia;o__Methanomicrobiales;f__Methanomicrobiaceae;g__DSDF01;s__DSDF01 sp016841665
GCA016841955	NCBI	d__Archaea;p__Halobacteriota;c__Methanomicrobia;o__Methanomicrobiales;f__Methanoculleaceae;g__Methanoculleus;s__Methanoculleus sp016841955
GCA016844685	NCBI	d__Archaea;p__Thermoproteota;c__Nitrososphaeria;o__Nitrososphaerales;f__Nitrosopumilaceae;g__Nitrosotenuis;s__Nitrosotenuis sp016844685
GCA016845345	NCBI	d__Archaea;p__Thermoplasmatota;c__Poseidoniia;o__Poseidoniales;f__Thalassarchaeaceae;g__MGIIb-Q1;s__MGIIb-Q1 sp016845345
GCA016845365	NCBI	d__Archaea;p__Thermoplasmatota;c__Poseidoniia;o__Poseidoniales;f__Thalassarchaeaceae;g__MGIIb-O1;s__MGIIb-O1 sp016845365
GCA016867455	NCBI	d__Archaea;p__Iainarchaeota;c__Iainarchaeia;o__Iainarchaeales;f__VGJJ01;g__VGJJ01;s__VGJJ01 sp016867455
GCA016867505	NCBI	d__Archaea;p__Thermoproteota;c__Bathyarchaeia;o__TCS64;f__TCS64;g__UBA8941;s__UBA8941 sp016867505
GCA016867655	NCBI	d__Archaea;p__Altiarchaeota;c__Altiarchaeia;o__IMC4;f__SCGC-AAA252-I15;g__VGJA01;s__VGJA01 sp016867655
GCA016871975	NCBI	d__Archaea;p__Thermoproteota;c__Nitrososphaeria;o__Nitrososphaerales;f__Nitrosopumilaceae;g__VHBM01;s__VHBM01 sp016871975
GCA016871995	NCBI	d__Archaea;p__Thermoproteota;c__Nitrososphaeria;o__Nitrososphaerales;f__UBA57;g__VHBL01;s__VHBL01 sp016871995
GCA016872015	NCBI	d__Archaea;p__Thermoproteota;c__Nitrososphaeria;o__Nitrososphaerales;f__Nitrosopumilaceae;g__Nitrosotenuis;s__Nitrosotenuis sp016872015
GCA016874675	NCBI	d__Archaea;p__Thermoplasmatota;c__Thermoplasmata;o__DTKX01;f__VGTL01;g__VGTL01;s__VGTL01 sp016874675
GCA016874685	NCBI	d__Archaea;p__Methanobacteriota;c__Methanobacteria;o__Methanobacteriales;f__Methanobacteriaceae;g__VGTM01;s__VGTM01 sp016874685
GCA016882195	NCBI	d__Archaea;p__Thermoproteota;c__Methanomethylicia;o__Methanomethylicales;f__Methanomethylicaceae;g__VGLU01;s__VGLU01 sp016882195
GCA016919625	NCBI	d__Archaea;p__Thermoplasmatota;c__Thermoplasmata;o__Methanomassiliicoccales;f__UBA472;g__JACXTP01;s__JACXTP01 sp016919625
GCA016926175	NCBI	d__Archaea;p__Micrarchaeota;c__Micrarchaeia;o__Anstonellales;f__Bilamarchaeaceae;g__Bilamarchaeum;s__Bilamarchaeum sp016926175
GCA016926295	NCBI	d__Archaea;p__Iainarchaeota;c__Iainarchaeia;o__JAFGOX01;f__JAFGOX01;g__JAFGOX01;s__JAFGOX01 sp016926295
GCA016926505	NCBI	d__Archaea;p__Halobacteriota;c__Methanomicrobia;o__Methanomicrobiales;f__Methanospirillaceae;g__JAFGOM01;s__JAFGOM01 sp016926505
GCA016926855	NCBI	d__Archaea;p__Halobacteriota;c__Methanomicrobia;o__Methanomicrobiales;f__Methanomicrobiaceae;g__LKUD01;s__LKUD01 sp016926855
GCA016927055	NCBI	d__Archaea;p__Halobacteriota;c__Methanosarcinia;o__Methanotrichales;f__Methanotrichaceae;g__Methanothrix;s__Methanothrix sp016927055
GCA016927245	NCBI	d__Archaea;p__Nanoarchaeota;c__Nanoarchaeia;o__Woesearchaeales;f__WJKR01;g__WJKR01;s__WJKR01 sp016927245
GCA016928095	NCBI	d__Archaea;p__Thermoplasmatota;c__EX4484-6;o__EX4484-6;f__EX4484-6;g__JAFGLL01;s__JAFGLL01 sp016928095
GCA016928155	NCBI	d__Archaea;p__Nanoarchaeota;c__Nanoarchaeia;o__Woesearchaeales;f__JAFGLG01;g__JAFGLG01;s__JAFGLG01 sp016928155
GCA016928355	NCBI	d__Archaea;p__Halobacteriota;c__Methanomicrobia;o__Methanomicrobiales;f__Methanomicrobiaceae;g__Methanolacinia;s__Methanolacinia sp016928355
GCA016928835	NCBI	d__Archaea;p__Nanoarchaeota;c__Nanoarchaeia;o__Woesearchaeales;f__GW2011-AR15;g__JAFGJW01;s__JAFGJW01 sp016928835
GCA016929255	NCBI	d__Archaea;p__Nanoarchaeota;c__Nanoarchaeia;o__Woesearchaeales;f__UBA11576;g__JABMQF01;s__JABMQF01 sp016929255
GCA016930055	NCBI	d__Archaea;p__Thermoproteota;c__Bathyarchaeia;o__TCS64;f__TCS64;g__UBA8941;s__UBA8941 sp016930055
GCA016930135	NCBI	d__Archaea;p__Thermoplasmatota;c__Thermoplasmata;o__UBA10834;f__UBA10834;g__COMBO-56-21;s__COMBO-56-21 sp016930135
GCA016930255	NCBI	d__Archaea;p__Halobacteriota;c__Syntropharchaeia;o__ANME-1;f__ANME-1;g__JACGMN01;s__JACGMN01 sp016930255
GCA016930415	NCBI	d__Archaea;p__Nanoarchaeota;c__Nanoarchaeia;o__Woesearchaeales;f__SM23-78;g__JAFGBP01;s__JAFGBP01 sp016930415
GCA016930515	NCBI	d__Archaea;p__Asgardarchaeota;c__Lokiarchaeia;o__CR-4;f__SOKP01;g__FT1-020;s__FT1-020 sp016930515
GCA016930555	NCBI	d__Archaea;p__Thermoproteota;c__Bathyarchaeia;o__B26-1;f__BA1;g__BIN-L-1;s__BIN-L-1 sp016930555
GCA016930995	NCBI	d__Archaea;p__Thermoplasmatota;c__E2;o__DHVEG-1;f__DHVEG-1;g__SM1-50;s__SM1-50 sp016930995
GCA016931255	NCBI	d__Archaea;p__Aenigmatarchaeota;c__Aenigmatarchaeia;o__QMZP01;f__JAFGSV01;g__JAFGFG01;s__JAFGFG01 sp016931255
GCA016931955	NCBI	d__Archaea;p__Altiarchaeota;c__Altiarchaeia;o__IMC4;f__QMZM01;g__JAFGDV01;s__JAFGDV01 sp016931955
GCA016932215	NCBI	d__Archaea;p__Aenigmatarchaeota;c__Aenigmatarchaeia;o__QMZP01;f__QMZT01;g__JAFGDH01;s__JAFGDH01 sp016932215
GCA016932355	NCBI	d__Archaea;p__Iainarchaeota;c__Iainarchaeia;o__Iainarchaeales;f__GCA-2688035;g__JAFGDB01;s__JAFGDB01 sp016932355
GCA016932615	NCBI	d__Archaea;p__Aenigmatarchaeota;c__Aenigmatarchaeia;o__QMZS01;f__QMZS01;g__JAFGCN01;s__JAFGCN01 sp016932615
GCA016932675	NCBI	d__Archaea;p__Halobacteriota;c__Methanosarcinia;o__Methanosarcinales;f__Methanosarcinaceae;g__Methanolobus;s__Methanolobus sp016932675
GCA016932735	NCBI	d__Archaea;p__Aenigmatarchaeota;c__Aenigmatarchaeia;o__QMZP01;f__QMZT01;g__JAADIF01;s__JAADIF01 sp016932735
GCA016932815	NCBI	d__Archaea;p__Micrarchaeota;c__Micrarchaeia;o__Anstonellales;f__Bilamarchaeaceae;g__CAIKOA01;s__CAIKOA01 sp016932815
GCA016932875	NCBI	d__Archaea;p__Iainarchaeota;c__Iainarchaeia;o__Iainarchaeales;f__JAFGBZ01;g__JAFGBZ01;s__JAFGBZ01 sp016932875
GCA016932935	NCBI	d__Archaea;p__Asgardarchaeota;c__Lokiarchaeia;o__CR-4;f__WJJB01;g__JAFGBX01;s__JAFGBX01 sp016932935
GCA016933055	NCBI	d__Archaea;p__Asgardarchaeota;c__Lokiarchaeia;o__CR-4;f__AMARA-1;g__AMARA-1;s__AMARA-1 sp016933055
GCA016933575	NCBI	d__Archaea;p__Asgardarchaeota;c__Thorarchaeia;o__Thorarchaeales;f__Thorarchaeaceae;g__MP8T-1;s__MP8T-1 sp016933575
GCA016934325	NCBI	d__Archaea;p__Aenigmatarchaeota;c__Aenigmatarchaeia;o__QMZP01;f__JAFGSV01;g__JAFGSV01;s__JAFGSV01 sp016934325
GCA016934355	NCBI	d__Archaea;p__Thermoproteota;c__Bathyarchaeia;o__TCS64;f__TCS64;g__RBG-16-57-9;s__RBG-16-57-9 sp016934355
GCA016935095	NCBI	d__Archaea;p__Nanoarchaeota;c__Nanoarchaeia;o__Woesearchaeales;f__GW2011-AR15;g__JAFGRO01;s__JAFGRO01 sp016935095
GCA016935125	NCBI	d__Archaea;p__Nanoarchaeota;c__Nanoarchaeia;o__Woesearchaeales;f__DSVV01;g__JAFGRM01;s__JAFGRM01 sp016935125
GCA016935455	NCBI	d__Archaea;p__Micrarchaeota;c__Micrarchaeia;o__Anstonellales;f__Bilamarchaeaceae;g__JAFGQX01;s__JAFGQX01 sp016935455
GCA016935475	NCBI	d__Archaea;p__Halobacteriota;c__Methanosarcinia;o__Methanosarcinales;f__Methanosarcinaceae;g__JAFGQV01;s__JAFGQV01 sp016935475
GCA016935655	NCBI	d__Archaea;p__Altiarchaeota;c__Altiarchaeia;o__JAFGQM01;f__JAFGQM01;g__JAFGQM01;s__JAFGQM01 sp016935655
GCA016935985	NCBI	d__Archaea;p__Nanoarchaeota;c__Nanoarchaeia;o__Woesearchaeales;f__JAFGPW01;g__JAFGPW01;s__JAFGPW01 sp016935985
GCA016936135	NCBI	d__Archaea;p__Thermoplasmatota;c__E2;o__DHVEG-1;f__DHVEG-1;g__JAFGPP01;s__JAFGPP01 sp016936135
GCA016937345	NCBI	d__Archaea;p__Halobacteriota;c__Methanomicrobia;o__Methanomicrobiales;f__Methanomicrobiaceae;g__Methanomicrobium;s__Methanomicrobium sp016937345
GCA016938695	NCBI	d__Archaea;p__Nanoarchaeota;c__Nanoarchaeia;o__Woesearchaeales;f__JAFGUC01;g__JAFGUC01;s__JAFGUC01 sp016938695
GCA016939415	NCBI	d__Archaea;p__B1Sed10-29;c__B1Sed10-29;o__WALL01;f__WALL01;g__JAFGGZ01;s__JAFGGZ01 sp016939415
GCA017094465	NCBI	d__Archaea;p__Halobacteriota;c__Halobacteria;o__Halobacteriales;f__Haloarculaceae;g__Halapricum;s__Halapricum sp017094465
GCA017094485	NCBI	d__Archaea;p__Halobacteriota;c__Halobacteria;o__Halobacteriales;f__Natronoarchaeaceae;g__Natronoarchaeum;s__Natronoarchaeum sp017094485
GCA017094525	NCBI	d__Archaea;p__Halobacteriota;c__Halobacteria;o__Halobacteriales;f__Haloarculaceae;g__Halapricum;s__Halapricum sp017094525
GCA017352095	NCBI	d__Archaea;p__Halobacteriota;c__Halobacteria;o__Halobacteriales;f__Natrialbaceae;g__Natrinema;s__Natrinema ejinorense
GCA017357105	NCBI	d__Archaea;p__Halobacteriota;c__Halobacteria;o__Halobacteriales;f__Natrialbaceae;g__Tc-Br11;s__Tc-Br11 sp017357105
GCA017389565	NCBI	d__Archaea;p__Methanobacteriota;c__Methanobacteria;o__Methanobacteriales;f__Methanobacteriaceae;g__Methanobrevibacter_A;s__Methanobrevibacter_A sp900313645
GCA017406825	NCBI	d__Archaea;p__Methanobacteriota;c__Methanobacteria;o__Methanobacteriales;f__Methanobacteriaceae;g__Methanobrevibacter_A;s__Methanobrevibacter_A sp017406825
GCA017407115	NCBI	d__Archaea;p__Methanobacteriota;c__Methanobacteria;o__Methanobacteriales;f__Methanobacteriaceae;g__Methanobrevibacter_A;s__Methanobrevibacter_A sp017407115
GCA017408885	NCBI	d__Archaea;p__Halobacteriota;c__Methanomicrobia;o__Methanomicrobiales;f__Methanocorpusculaceae;g__Methanocorpusculum;s__Methanocorpusculum sp017408885
GCA017409525	NCBI	d__Archaea;p__Methanobacteriota;c__Methanobacteria;o__Methanobacteriales;f__Methanobacteriaceae;g__Methanobrevibacter_A;s__Methanobrevibacter_A sp017409525
GCA017410345	NCBI	d__Archaea;p__Methanobacteriota;c__Methanobacteria;o__Methanobacteriales;f__Methanobacteriaceae;g__Methanobrevibacter;s__Methanobrevibacter sp017410345
GCA017412625	NCBI	d__Archaea;p__Halobacteriota;c__Methanomicrobia;o__Methanomicrobiales;f__Methanomicrobiaceae;g__Methanomicrobium;s__Methanomicrobium sp017412625
GCA017427765	NCBI	d__Archaea;p__Methanobacteriota;c__Methanobacteria;o__Methanobacteriales;f__Methanobacteriaceae;g__Methanobrevibacter_A;s__Methanobrevibacter_A sp017427765
GCA017430835	NCBI	d__Archaea;p__Methanobacteriota;c__Methanobacteria;o__Methanobacteriales;f__Methanobacteriaceae;g__Methanosphaera;s__Methanosphaera sp017430835
GCA017432245	NCBI	d__Archaea;p__Methanobacteriota;c__Methanobacteria;o__Methanobacteriales;f__Methanobacteriaceae;g__Methanobrevibacter;s__Methanobrevibacter sp017432245
GCA017434525	NCBI	d__Archaea;p__Methanobacteriota;c__Methanobacteria;o__Methanobacteriales;f__Methanobacteriaceae;g__Methanobrevibacter_A;s__Methanobrevibacter_A sp017434525
GCA017447225	NCBI	d__Archaea;p__Methanobacteriota;c__Methanobacteria;o__Methanobacteriales;f__Methanobacteriaceae;g__Methanobrevibacter_A;s__Methanobrevibacter_A sp017447225
GCA017455785	NCBI	d__Archaea;p__Thermoplasmatota;c__Thermoplasmata;o__Methanomassiliicoccales;f__Methanomethylophilaceae;g__MX-02;s__MX-02 sp017455785
GCA017459665	NCBI	d__Archaea;p__Methanobacteriota;c__Methanobacteria;o__Methanobacteriales;f__Methanobacteriaceae;g__Methanobrevibacter_A;s__Methanobrevibacter_A sp017459665
GCA017460025	NCBI	d__Archaea;p__Methanobacteriota;c__Methanobacteria;o__Methanobacteriales;f__Methanobacteriaceae;g__Methanobrevibacter_A;s__Methanobrevibacter_A sp017460025
GCA017461225	NCBI	d__Archaea;p__Thermoplasmatota;c__Thermoplasmata;o__Methanomassiliicoccales;f__Methanomethylophilaceae;g__UBA71;s__UBA71 sp017461225
GCA017468685	NCBI	d__Archaea;p__Methanobacteriota;c__Methanobacteria;o__Methanobacteriales;f__Methanobacteriaceae;g__Methanobrevibacter_A;s__Methanobrevibacter_A sp017468685
GCA017468935	NCBI	d__Archaea;p__Thermoplasmatota;c__Thermoplasmata;o__Methanomassiliicoccales;f__Methanomethylophilaceae;g__UBA71;s__UBA71 sp017468935
GCA017473945	NCBI	d__Archaea;p__Methanobacteriota;c__Methanobacteria;o__Methanobacteriales;f__Methanobacteriaceae;g__Methanobrevibacter_A;s__Methanobrevibacter_A sp017473945
GCA017507885	NCBI	d__Archaea;p__Thermoplasmatota;c__Thermoplasmata;o__Methanomassiliicoccales;f__Methanomethylophilaceae;g__UBA71;s__UBA71 sp017507885
GCA017508065	NCBI	d__Archaea;p__Thermoplasmatota;c__Thermoplasmata;o__Methanomassiliicoccales;f__Methanomethylophilaceae;g__SIG5;s__SIG5 sp017508065
GCA017519045	NCBI	d__Archaea;p__Thermoplasmatota;c__Thermoplasmata;o__Methanomassiliicoccales;f__Methanomethylophilaceae;g__UBA71;s__UBA71 sp017519045
GCA017519255	NCBI	d__Archaea;p__Methanobacteriota;c__Methanobacteria;o__Methanobacteriales;f__Methanobacteriaceae;g__Methanobrevibacter_A;s__Methanobrevibacter_A sp902770715
GCA017524805	NCBI	d__Archaea;p__Thermoplasmatota;c__Thermoplasmata;o__Methanomassiliicoccales;f__Methanomethylophilaceae;g__UBA71;s__UBA71 sp017524805
GCA017539065	NCBI	d__Archaea;p__Methanobacteriota;c__Methanobacteria;o__Methanobacteriales;f__Methanobacteriaceae;g__Methanobrevibacter_A;s__Methanobrevibacter_A sp017539065
GCA017553245	NCBI	d__Archaea;p__Halobacteriota;c__Methanomicrobia;o__Methanomicrobiales;f__Methanomicrobiaceae;g__Methanomicrobium;s__Methanomicrobium sp017553245
GCA017553445	NCBI	d__Archaea;p__Methanobacteriota;c__Methanobacteria;o__Methanobacteriales;f__Methanobacteriaceae;g__Methanobrevibacter_A;s__Methanobrevibacter_A sp017553445
GCA017601165	NCBI	d__Archaea;p__Thermoproteota;c__EX4484-205;o__EX4484-205;f__JAAOZO01;g__JAAOZO01;s__JAAOZO01 sp017601145
GCA017601225	NCBI	d__Archaea;p__Thermoproteota;c__EX4484-205;o__EX4484-205;f__JAAOZP01;g__JAAOZP01;s__JAAOZP01 sp017601225
GCA017601245	NCBI	d__Archaea;p__Thermoproteota;c__EX4484-205;o__EX4484-205;f__JAAOZP01;g__JAAOZP01;s__JAAOZP01 sp011363915
GCA017601265	NCBI	d__Archaea;p__Thermoproteota;c__EX4484-205;o__EX4484-205;f__DTQO01;g__DTQO01;s__DTQO01 sp017601265
GCA017601345	NCBI	d__Archaea;p__Thermoproteota;c__EX4484-205;o__EX4484-205;f__JAAOZP01;g__JAAOZP01;s__JAAOZP01 sp017601345
GCA017601395	NCBI	d__Archaea;p__Thermoproteota;c__EX4484-205;o__EX4484-205;f__JAAOZP01;g__JAAOZP01;s__JAAOZP01 sp017601395
GCA017608295	NCBI	d__Archaea;p__Nanoarchaeota;c__Nanoarchaeia;o__Woesearchaeales;f__JAGVZT01;g__JAFCGF01;s__JAFCGF01 sp017608295
GCA017608575	NCBI	d__Archaea;p__Iainarchaeota;c__Iainarchaeia;o__Iainarchaeales;f__DTGL01;g__JAFCFP01;s__JAFCFP01 sp017608575
GCA017608725	NCBI	d__Archaea;p__Iainarchaeota;c__Iainarchaeia;o__Iainarchaeales;f__GCA-2688035;g__JAFGDB01;s__JAFGDB01 sp017608725
GCA017609145	NCBI	d__Archaea;p__Aenigmatarchaeota;c__Aenigmatarchaeia;o__QMZP01;f__QMZP01;g__JAFCEM01;s__JAFCEM01 sp017609145
GCA017609225	NCBI	d__Archaea;p__Aenigmatarchaeota;c__Aenigmatarchaeia;o__QMZP01;f__QMZP01;g__JAFCEK01;s__JAFCEK01 sp017609225
GCA017609385	NCBI	d__Archaea;p__Nanoarchaeota;c__Nanoarchaeia;o__Woesearchaeales;f__CG1-02-33-12;g__CG1-02-33-12;s__CG1-02-33-12 sp017609385
GCA017609445	NCBI	d__Archaea;p__Aenigmatarchaeota;c__Aenigmatarchaeia;o__Aenigmatarchaeales;f__Aenigmatarchaeaceae;g__JAFCDY01;s__JAFCDY01 sp017609445
GCA017609645	NCBI	d__Archaea;p__Nanoarchaeota;c__Nanoarchaeia;o__Woesearchaeales;f__ARS49;g__JAFCDQ01;s__JAFCDQ01 sp017609645
GCA017609985	NCBI	d__Archaea;p__Iainarchaeota;c__Iainarchaeia;o__Iainarchaeales;f__JAFCCW01;g__JAFCCW01;s__JAFCCW01 sp017609985
GCA017610175	NCBI	d__Archaea;p__Iainarchaeota;c__Iainarchaeia;o__Iainarchaeales;f__GCA-2688035;g__JAFCCZ01;s__JAFCCZ01 sp017610175
GCA017610205	NCBI	d__Archaea;p__Iainarchaeota;c__Iainarchaeia;o__Iainarchaeales;f__GCA-2688035;g__JAFCCL01;s__JAFCCL01 sp017610205
GCA017610265	NCBI	d__Archaea;p__Iainarchaeota;c__Iainarchaeia;o__Iainarchaeales;f__GCA-2688035;g__JAFCCL01;s__JAFCCL01 sp017610265
GCA017610305	NCBI	d__Archaea;p__Iainarchaeota;c__Iainarchaeia;o__Iainarchaeales;f__JAFCCJ01;g__JAFCCJ01;s__JAFCCJ01 sp017610305
GCA017610545	NCBI	d__Archaea;p__EX4484-52;c__EX4484-52;o__EX4484-52;f__JAFCBV01;g__JAFCBV01;s__JAFCBV01 sp017610545
GCA017656495	NCBI	d__Archaea;p__Methanobacteriota_B;c__Thermococci;o__Thermococcales;f__Thermococcaceae;g__Thermococcus_B;s__Thermococcus_B sp017656495
GCA017656505	NCBI	d__Archaea;p__Halobacteriota;c__Archaeoglobi;o__Archaeoglobales;f__Archaeoglobaceae;g__Archaeoglobus_A;s__Archaeoglobus_A sp017656505
GCA017838255	NCBI	d__Archaea;p__Thermoproteota;c__Thermoproteia;o__Thermoproteales;f__Thermoproteaceae;g__Thermoproteus;s__
GCA017873335	NCBI	d__Archaea;p__Methanobacteriota_B;c__Thermococci;o__Thermococcales;f__Thermococcaceae;g__Thermococcus;s__Thermococcus stetteri
GCA017873555	NCBI	d__Archaea;p__Halobacteriota;c__Halobacteria;o__Halobacteriales;f__Haloferacaceae;g__Halorubrum;s__Halorubrum trapanicum
GCA017873625	NCBI	d__Archaea;p__Methanobacteriota;c__Methanobacteria;o__Methanobacteriales;f__Methanobacteriaceae;g__Methanobacterium;s__Methanobacterium petrolearium
GCA017873775	NCBI	d__Archaea;p__Halobacteriota;c__Halobacteria;o__Halobacteriales;f__Halobacteriaceae;g__Halarchaeum;s__Halarchaeum rubridurum
GCA017873815	NCBI	d__Archaea;p__Halobacteriota;c__Halobacteria;o__Halobacteriales;f__Haloferacaceae;g__Halorubrum;s__Halorubrum alkaliphilum
GCA017873855	NCBI	d__Archaea;p__Halobacteriota;c__Methanomicrobia;o__Methanomicrobiales;f__Methanoregulaceae;g__Methanolinea_B;s__Methanolinea_B mesophila
GCA017874235	NCBI	d__Archaea;p__Halobacteriota;c__Halobacteria;o__Halobacteriales;f__Haloferacaceae;g__Halolamina;s__Halolamina salifodinae
GCA017874375	NCBI	d__Archaea;p__Halobacteriota;c__Methanosarcinia;o__Methanosarcinales;f__Methanosarcinaceae;g__Methanohalophilus;s__Methanohalophilus levihalophilus
GCA017874455	NCBI	d__Archaea;p__Methanobacteriota;c__Methanobacteria;o__Methanobacteriales;f__Methanobacteriaceae;g__Methanobacterium_C;s__Methanobacterium_C aggregans
GCA017874695	NCBI	d__Archaea;p__Halobacteriota;c__Halobacteria;o__Halobacteriales;f__Halobacteriaceae;g__Halarchaeum;s__Halarchaeum nitratireducens
GCA017875315	NCBI	d__Archaea;p__Halobacteriota;c__Methanomicrobia;o__Methanomicrobiales;f__Methanomicrobiaceae;g__Methanomicrobium;s__Methanomicrobium sp017875315
GCA017875325	NCBI	d__Archaea;p__Halobacteriota;c__Methanomicrobia;o__Methanomicrobiales;f__Methanofollaceae;g__Methanofollis;s__Methanofollis sp017875325
GCA017875395	NCBI	d__Archaea;p__Methanobacteriota_A;c__Methanococci;o__Methanococcales;f__Methanococcaceae;g__Methanococcus;s__Methanococcus voltae_C
GCA017875565	NCBI	d__Archaea;p__Methanobacteriota_A;c__Methanococci;o__Methanococcales;f__Methanococcaceae;g__Methanococcus;s__Methanococcus voltae_B
GCA017883485	NCBI	d__Archaea;p__Halobacteriota;c__Methanosarcinia;o__Methanosarcinales;f__Methanosarcinaceae;g__Methanosarcina;s__Methanosarcina sp017883485
GCA017883535	NCBI	d__Archaea;p__Halobacteriota;c__Methanomicrobia;o__Methanomicrobiales;f__Methanoregulaceae;g__Methanoregula;s__Methanoregula sp003154335
GCA017883585	NCBI	d__Archaea;p__Thermoproteota;c__Bathyarchaeia;o__TCS64;f__TCS64;g__UBA8941;s__UBA8941 sp017883585
GCA017883605	NCBI	d__Archaea;p__Methanobacteriota;c__Methanobacteria;o__Methanobacteriales;f__Methanobacteriaceae;g__Methanobacterium_A;s__Methanobacterium_A sp017883605
GCA017885605	NCBI	d__Archaea;p__Thermoplasmatota;c__E2;o__DHVEG-1;f__DHVEG-1;g__SM1-50;s__SM1-50 sp017885605
GCA017885655	NCBI	d__Archaea;p__Thermoplasmatota;c__Thermoplasmata;o__RBG-16-68-12;f__JAFNFQ01;g__JAFNFQ01;s__JAFNFQ01 sp017885655
GCA018132105	NCBI	d__Archaea;p__Halobacteriota;c__Methanomicrobia;o__Methanomicrobiales;f__Methanocorpusculaceae;g__Methanocalculus;s__Methanocalculus chunghsingensis
GCA018141185	NCBI	d__Archaea;p__Methanobacteriota;c__Methanobacteria;o__Methanobacteriales;f__Methanobacteriaceae;g__UBA588;s__UBA588 sp002509085
GCA018220935	NCBI	d__Archaea;p__SpSt-1190;c__SpSt-1190;o__SpSt-1190;f__SpSt-1190;g__JAAOXX01;s__JAAOXX01 sp018220935
GCA018220955	NCBI	d__Archaea;p__SpSt-1190;c__SpSt-1190;o__SpSt-1190;f__SpSt-1190;g__JAAOXV01;s__JAAOXV01 sp018220955
GCA018221005	NCBI	d__Archaea;p__SpSt-1190;c__SpSt-1190;o__SpSt-1190;f__SpSt-1190;g__JAAOXW01;s__JAAOXW01 sp018221005
GCA018221045	NCBI	d__Archaea;p__Nanoarchaeota;c__Nanoarchaeia;o__PEZQ01;f__JAAOXT01;g__JAAOXT01;s__JAAOXT01 sp018221045
GCA018221135	NCBI	d__Archaea;p__Nanoarchaeota;c__Nanoarchaeia;o__Woesearchaeales;f__BM511;g__JAAOYB01;s__JAAOYB01 sp018221135
GCA018221165	NCBI	d__Archaea;p__Nanoarchaeota;c__Nanoarchaeia;o__Woesearchaeales;f__UBA525;g__UBA153;s__UBA153 sp018221165
GCA018221175	NCBI	d__Archaea;p__Nanoarchaeota;c__Nanoarchaeia;o__Woesearchaeales;f__BM511;g__JAAOYE01;s__JAAOYE01 sp018221175
GCA018221205	NCBI	d__Archaea;p__Nanoarchaeota;c__Nanoarchaeia;o__Woesearchaeales;f__WJIZ01;g__JAAOYF01;s__JAAOYF01 sp018221205
GCA018238205	NCBI	d__Archaea;p__Asgardarchaeota;c__Thorarchaeia;o__Thorarchaeales;f__Thorarchaeaceae;g__MP8T-1;s__MP8T-1 sp018238205
GCA018238375	NCBI	d__Archaea;p__Asgardarchaeota;c__Thorarchaeia;o__Thorarchaeales;f__Thorarchaeaceae;g__WTCK01;s__WTCK01 sp018238375
GCA018238545	NCBI	d__Archaea;p__Asgardarchaeota;c__Heimdallarchaeia;o__UBA460;f__UBA460;g__UBA460;s__UBA460 sp018238545
GCA018238965	NCBI	d__Archaea;p__Asgardarchaeota;c__Lokiarchaeia;o__CR-4;f__MK-D1;g__Prometheoarchaeum;s__Prometheoarchaeum sp018238965
GCA018260655	NCBI	d__Archaea;p__Altiarchaeota;c__Altiarchaeia;o__Altiarchaeales;f__Altiarchaeaceae;g__Altiarchaeum;s__Altiarchaeum sp002841105
GCA018260715	NCBI	d__Archaea;p__Altiarchaeota;c__Altiarchaeia;o__Altiarchaeales;f__Altiarchaeaceae;g__Altiarchaeum;s__
GCA018260835	NCBI	d__Archaea;p__Altiarchaeota;c__Altiarchaeia;o__Altiarchaeales;f__Altiarchaeaceae;g__Altiarchaeum;s__Altiarchaeum sp002083985
GCA018262855	NCBI	d__Archaea;p__Halobacteriota;c__Methanomicrobia;o__Methanomicrobiales;f__Methanoregulaceae;g__Methanolinea_A;s__Methanolinea_A sp018262855
GCA018262895	NCBI	d__Archaea;p__Thermoplasmatota;c__Thermoplasmata;o__Methanomassiliicoccales;f__Methanomassiliicoccaceae;g__UBA6;s__UBA6 sp018262895
GCA018263005	NCBI	d__Archaea;p__Methanobacteriota;c__Methanobacteria;o__Methanobacteriales;f__Methanobacteriaceae;g__Methanobacterium_A;s__Methanobacterium_A sp018263005
GCA018263335	NCBI	d__Archaea;p__Halobacteriota;c__Methanomicrobia;o__Methanomicrobiales;f__Methanoregulaceae;g__Methanolinea_A;s__Methanolinea_A sp002067155
GCA018263355	NCBI	d__Archaea;p__Nanoarchaeota;c__Nanoarchaeia;o__Woesearchaeales;f__JAGVZT01;g__JAANXH01;s__JAANXH01 sp018263355
GCA018263395	NCBI	d__Archaea;p__Halobacteriota;c__Methanonatronarchaeia;o__JAANXF01;f__JAANXF01;g__JAANXF01;s__JAANXF01 sp018263395
GCA018263505	NCBI	d__Archaea;p__Thermoproteota;c__Nitrososphaeria;o__Nitrososphaerales;f__Nitrosopumilaceae;g__Nitrosopumilus;s__Nitrosopumilus sp018263505
GCA018302085	NCBI	d__Archaea;p__Nanoarchaeota;c__Nanoarchaeia;o__Woesearchaeales;f__JAGWAF01;g__JAGWAF01;s__JAGWAF01 sp018302085
GCA018302335	NCBI	d__Archaea;p__Nanoarchaeota;c__Nanoarchaeia;o__Woesearchaeales;f__JAGVZT01;g__JAGVZT01;s__JAGVZT01 sp018302335
GCA018302765	NCBI	d__Archaea;p__Nanoarchaeota;c__Nanoarchaeia;o__SCGC-AAA011-G17;f__GW2011-AR18;g__JACPCE01;s__JACPCE01 sp018302765
GCA018302815	NCBI	d__Archaea;p__Nanoarchaeota;c__Nanoarchaeia;o__Woesearchaeales;f__ARS49;g__JAGVZE01;s__JAGVZE01 sp018302815
GCA018303125	NCBI	d__Archaea;p__Nanoarchaeota;c__Nanoarchaeia;o__Woesearchaeales;f__WJIZ01;g__JAGVYS01;s__JAGVYS01 sp018303125
GCA018303185	NCBI	d__Archaea;p__Nanoarchaeota;c__Nanoarchaeia;o__Woesearchaeales;f__GW2011-AR4;g__JAGVYR01;s__JAGVYR01 sp018303185
GCA018303205	NCBI	d__Archaea;p__Nanoarchaeota;c__Nanoarchaeia;o__Woesearchaeales;f__JAGWAF01;g__JAGVYP01;s__JAGVYP01 sp018303205
GCA018303325	NCBI	d__Archaea;p__Nanoarchaeota;c__Nanoarchaeia;o__Woesearchaeales;f__DSVV01;g__JACQSP01;s__JACQSP01 sp018303325
GCA018303405	NCBI	d__Archaea;p__Nanoarchaeota;c__Nanoarchaeia;o__Woesearchaeales;f__JABMPP01;g__JAGVYD01;s__JAGVYD01 sp018303405
GCA018303425	NCBI	d__Archaea;p__Nanoarchaeota;c__Nanoarchaeia;o__Woesearchaeales;f__JAGVYF01;g__JAGVYF01;s__JAGVYF01 sp018303425
GCA018303505	NCBI	d__Archaea;p__Nanoarchaeota;c__Nanoarchaeia;o__Woesearchaeales;f__GW2011-AR4;g__GCA-2688775;s__GCA-2688775 sp018303505
GCA018303545	NCBI	d__Archaea;p__Nanoarchaeota;c__Nanoarchaeia;o__SCGC-AAA011-G17;f__JAGVXY01;g__JAGVXY01;s__JAGVXY01 sp018303545
GCA018303655	NCBI	d__Archaea;p__Nanoarchaeota;c__Nanoarchaeia;o__Woesearchaeales;f__GW2011-AR4;g__GCA-2688775;s__GCA-2688775 sp018303655
GCA018303685	NCBI	d__Archaea;p__Nanoarchaeota;c__Nanoarchaeia;o__Woesearchaeales;f__GW2011-AR4;g__GCA-2688775;s__GCA-2688775 sp018303685
GCA018303725	NCBI	d__Archaea;p__Nanoarchaeota;c__Nanoarchaeia;o__Woesearchaeales;f__JAGVXP01;g__JAGVXP01;s__JAGVXP01 sp018303725
GCA018304425	NCBI	d__Archaea;p__Iainarchaeota;c__Iainarchaeia;o__Iainarchaeales;f__UBA10219;g__UBA10219;s__UBA10219 sp10219u
GCA018304465	NCBI	d__Archaea;p__Iainarchaeota;c__Iainarchaeia;o__Iainarchaeales;f__JAGVWC01;g__JAGVWC01;s__JAGVWC01 sp018304465
GCA018304505	NCBI	d__Archaea;p__B1Sed10-29;c__B1Sed10-29;o__B1Sed10-29;f__JAGVWA01;g__JAGVWA01;s__JAGVWA01 sp018304505
GCA018304545	NCBI	d__Archaea;p__Aenigmatarchaeota;c__Aenigmatarchaeia;o__CG10238-14;f__CG10238-14;g__JAGVVZ01;s__JAGVVZ01 sp018304545
GCA018334755	NCBI	d__Archaea;p__Thermoplasmatota;c__Thermoplasmata;o__PWKY01;f__PWKY01;g__Natronoplasma;s__Natronoplasma sp018334755
GCA018334835	NCBI	d__Archaea;p__Thermoplasmatota;c__Thermoplasmata;o__PWKY01;f__PWKY01;g__Natronoplasma;s__Natronoplasma sp018334835
GCA018335115	NCBI	d__Archaea;p__Thermoplasmatota;c__E2;o__DHVEG-1;f__DHVEG-1;g__EX4572-165;s__EX4572-165 sp018334795
GCA018335335	NCBI	d__Archaea;p__Asgardarchaeota;c__Thorarchaeia;o__Thorarchaeales;f__Thorarchaeaceae;g__WJIL01;s__WJIL01 sp018335335
GCA018396395	NCBI	d__Archaea;p__Thermoproteota;c__Bathyarchaeia;o__B24;f__JAGTQN01;g__JAGTQN01;s__JAGTQN01 sp018396395
GCA018396405	NCBI	d__Archaea;p__Thermoproteota;c__Bathyarchaeia;o__B26-1;f__B26-1;g__DTEX01;s__DTEX01 sp018396405
GCA018396415	NCBI	d__Archaea;p__Thermoproteota;c__Bathyarchaeia;o__RBG-16-48-13;f__JAGTRE01;g__JAGTRE01;s__JAGTRE01 sp018396415
GCA018396555	NCBI	d__Archaea;p__Thermoproteota;c__Bathyarchaeia;o__B26-1;f__B26-1;g__DTEX01;s__DTEX01 sp018396555
GCA018396565	NCBI	d__Archaea;p__Thermoproteota;c__Bathyarchaeia;o__40CM-2-53-6;f__RBG-13-38-9;g__DTMT01;s__DTMT01 sp018396565
GCA018396615	NCBI	d__Archaea;p__Thermoproteota;c__Bathyarchaeia;o__B26-1;f__UBA233;g__JAGTQT01;s__JAGTQT01 sp018396615
GCA018396635	NCBI	d__Archaea;p__Thermoproteota;c__Bathyarchaeia;o__B26-1;f__B26-1;g__DTEX01;s__DTEX01 sp018396635
GCA018396655	NCBI	d__Archaea;p__Thermoproteota;c__Bathyarchaeia;o__B26-1;f__B26-1;g__DTEX01;s__DTEX01 sp018396655
GCA018396675	NCBI	d__Archaea;p__Thermoproteota;c__Bathyarchaeia;o__B26-1;f__UBA233;g__JAGTQX01;s__JAGTQX01 sp018396675
GCA018396695	NCBI	d__Archaea;p__Thermoproteota;c__Bathyarchaeia;o__TCS64;f__TCS64;g__JAGTQU01;s__JAGTQU01 sp018396695
GCA018396705	NCBI	d__Archaea;p__Thermoproteota;c__Bathyarchaeia;o__B26-1;f__UBA233;g__DRVP01;s__DRVP01 sp018396705
GCA018396725	NCBI	d__Archaea;p__Thermoproteota;c__Bathyarchaeia;o__40CM-2-53-6;f__DTGE01;g__DTGE01;s__DTGE01 sp018396725
GCA018396755	NCBI	d__Archaea;p__Thermoproteota;c__Bathyarchaeia;o__B24;f__B24;g__DTBU01;s__DTBU01 sp018396755
GCA018396775	NCBI	d__Archaea;p__Thermoproteota;c__Bathyarchaeia;o__40CM-2-53-6;f__DTDX01;g__DTDX01;s__DTDX01 sp018396775
GCA018396815	NCBI	d__Archaea;p__Thermoproteota;c__Bathyarchaeia;o__40CM-2-53-6;f__DTDX01;g__DTDX01;s__DTDX01 sp018396815
GCA018396865	NCBI	d__Archaea;p__Thermoproteota;c__Bathyarchaeia;o__TCS64;f__TCS64;g__JAGTRB01;s__JAGTRB01 sp018396865
GCA018396875	NCBI	d__Archaea;p__Thermoproteota;c__Bathyarchaeia;o__B26-1;f__UBA233;g__DRVP01;s__DRVP01 sp018396875
GCA018396915	NCBI	d__Archaea;p__Thermoproteota;c__Bathyarchaeia;o__40CM-2-53-6;f__RBG-13-38-9;g__DTMT01;s__DTMT01 sp018396915
GCA018396955	NCBI	d__Archaea;p__Thermoproteota;c__Bathyarchaeia;o__B26-1;f__UBA233;g__JAGTQI01;s__JAGTQI01 sp018396955
GCA018396975	NCBI	d__Archaea;p__Thermoproteota;c__Bathyarchaeia;o__B26-1;f__B26-1;g__DTEX01;s__DTEX01 sp018396975
GCA018396995	NCBI	d__Archaea;p__Thermoproteota;c__Bathyarchaeia;o__B26-1;f__B26-1;g__DTEX01;s__DTEX01 sp018396995
GCA018397055	NCBI	d__Archaea;p__Thermoproteota;c__Bathyarchaeia;o__B26-1;f__B26-1;g__PIYB01;s__PIYB01 sp018397055
GCA018399355	NCBI	d__Archaea;p__Nanoarchaeota;c__Nanoarchaeia;o__Woesearchaeales;f__CG1-02-33-12;g__M55A3;s__M55A3 sp018399355
GCA018433835	NCBI	d__Archaea;p__Halobacteriota;c__Methanomicrobia;o__Methanomicrobiales;f__Methanoculleaceae;g__Methanoculleus;s__Methanoculleus sp018433835
GCA018502485	NCBI	d__Archaea;p__Halobacteriota;c__Methanomicrobia;o__Methanomicrobiales;f__Methanospirillaceae;g__Methanospirillum;s__Methanospirillum sp012729995
GCA018609665	NCBI	d__Archaea;p__Halobacteriota;c__Halobacteria;o__Halobacteriales;f__Haloarculaceae;g__Natronomonas;s__Natronomonas sp018609665
GCA018623055	NCBI	d__Archaea;p__Halobacteriota;c__Halobacteria;o__Halobacteriales;f__Haloferacaceae;g__Halorubrum;s__Halorubrum sp018623055
GCA018646625	NCBI	d__Archaea;p__Nanoarchaeota;c__Nanoarchaeia;o__Woesearchaeales;f__JABGUJ01;g__JABGUJ01;s__JABGUJ01 sp018646625
GCA018649325	NCBI	d__Archaea;p__Nanoarchaeota;c__Nanoarchaeia;o__Woesearchaeales;f__GW2011-AR15;g__GW2011-AR15;s__GW2011-AR15 sp018657065
GCA018650165	NCBI	d__Archaea;p__Thermoplasmatota;c__Poseidoniia;o__Poseidoniales;f__Poseidoniaceae;g__MGIIa-K1;s__MGIIa-K1 sp018650165
GCA018650285	NCBI	d__Archaea;p__Thermoplasmatota;c__Poseidoniia;o__Poseidoniales;f__Thalassarchaeaceae;g__MGIIb-Q1;s__MGIIb-Q1 sp018650285
GCA018652685	NCBI	d__Archaea;p__Thermoproteota;c__Bathyarchaeia;o__TCS64;f__TCS64;g__RBG-16-57-9;s__RBG-16-57-9 sp018652685
GCA018656525	NCBI	d__Archaea;p__Nanoarchaeota;c__Nanoarchaeia;o__Woesearchaeales;f__GW2011-AR9;g__1-14-0-10-32-24;s__1-14-0-10-32-24 sp018655525
GCA018656545	NCBI	d__Archaea;p__Nanoarchaeota;c__Nanoarchaeia;o__Woesearchaeales;f__JABGXB01;g__JABGXB01;s__JABGXB01 sp018675975
GCA018657385	NCBI	d__Archaea;p__Nanoarchaeota;c__Nanoarchaeia;o__Woesearchaeales;f__DSVV01;g__JABHXF01;s__JABHXF01 sp018657385
GCA018657475	NCBI	d__Archaea;p__Nanoarchaeota;c__Nanoarchaeia;o__Woesearchaeales;f__GW2011-AR9;g__JABHXC01;s__JABHXC01 sp018657475
GCA018666575	NCBI	d__Archaea;p__Thermoplasmatota;c__Poseidoniia;o__Poseidoniales;f__Poseidoniaceae;g__MGIIa-L2;s__MGIIa-L2 sp018666575
GCA018668425	NCBI	d__Archaea;p__Thermoproteota;c__Nitrososphaeria;o__Nitrososphaerales;f__Nitrosopumilaceae;g__Nitrosopumilus;s__Nitrosopumilus sp018668425
GCA018668595	NCBI	d__Archaea;p__Nanoarchaeota;c__Nanoarchaeia;o__Woesearchaeales;f__UBA11576;g__JABJCP01;s__JABJCP01 sp018668595
GCA018671515	NCBI	d__Archaea;p__Nanoarchaeota;c__Nanoarchaeia;o__Woesearchaeales;f__GW2011-AR15;g__JABHHN01;s__JABHHN01 sp018671515
GCA018676855	NCBI	d__Archaea;p__Nanoarchaeota;c__Nanoarchaeia;o__Woesearchaeales;f__GW2011-AR9;g__PCYB01;s__PCYB01 sp018676855
GCA018687785	NCBI	d__Archaea;p__Halobacteriota;c__Methanomicrobia;o__Methanomicrobiales;f__Methanomicrobiaceae;g__Methanogenium;s__Methanogenium sp018687785
GCA018696595	NCBI	d__Archaea;p__Nanoarchaeota;c__Nanoarchaeia;o__Woesearchaeales;f__GW2011-AR9;g__JABJOX01;s__JABJOX01 sp018696595
GCA018697095	NCBI	d__Archaea;p__Nanoarchaeota;c__Nanoarchaeia;o__Woesearchaeales;f__GW2011-AR9;g__GCA-2688265;s__GCA-2688265 sp018697095
GCA018702475	NCBI	d__Archaea;p__Nanoarchaeota;c__Nanoarchaeia;o__Woesearchaeales;f__DSVV01;g__JABHXF01;s__JABHXF01 sp018661705
GCA018812625	NCBI	d__Archaea;p__Micrarchaeota;c__Micrarchaeia;o__Anstonellales;f__Bilamarchaeaceae;g__Bilamarchaeum;s__Bilamarchaeum sp018812625
GCA018812715	NCBI	d__Archaea;p__Micrarchaeota;c__Micrarchaeia;o__Anstonellales;f__Bilamarchaeaceae;g__Bilamarchaeum;s__Bilamarchaeum sp018812715
GCA018813505	NCBI	d__Archaea;p__Micrarchaeota;c__Micrarchaeia;o__Anstonellales;f__Bilamarchaeaceae;g__Bilamarchaeum;s__Bilamarchaeum sp018813505
GCA018813685	NCBI	d__Archaea;p__Nanoarchaeota;c__Nanoarchaeia;o__Woesearchaeales;f__JACPBV01;g__JAHJAV01;s__JAHJAV01 sp018813685
GCA018813725	NCBI	d__Archaea;p__Nanoarchaeota;c__Nanoarchaeia;o__Woesearchaeales;f__JAHJBD01;g__JAHJBD01;s__JAHJBD01 sp018813725
GCA018813845	NCBI	d__Archaea;p__Thermoplasmatota;c__Thermoplasmata;o__UBA10834;f__UBA10834;g__COMBO-56-21;s__
GCA018813975	NCBI	d__Archaea;p__Iainarchaeota;c__Iainarchaeia;o__Iainarchaeales;f__JAGVWC01;g__JAHJAQ01;s__JAHJAQ01 sp018813975
GCA018814205	NCBI	d__Archaea;p__Nanoarchaeota;c__Nanoarchaeia;o__Woesearchaeales;f__GCA-2686295;g__JAHIUF01;s__JAHIUF01 sp018817005
GCA018815145	NCBI	d__Archaea;p__Nanoarchaeota;c__Nanoarchaeia;o__Woesearchaeales;f__GW2011-AR15;g__JAHIYL01;s__JAHIYL01 sp018815145
GCA018816245	NCBI	d__Archaea;p__Aenigmatarchaeota;c__Aenigmatarchaeia;o__QMZP01;f__QMZP01;g__JAHIVW01;s__JAHIVW01 sp018816245
GCA018816705	NCBI	d__Archaea;p__Nanoarchaeota;c__Nanoarchaeia;o__Woesearchaeales;f__JAHIVG01;g__JAHIVG01;s__JAHIVG01 sp018816705
GCA018818785	NCBI	d__Archaea;p__Thermoplasmatota;c__Thermoplasmata;o__UBA10834;f__UBA10834;g__UBA9653;s__UBA9653 sp018818785
GCA018819065	NCBI	d__Archaea;p__Nanoarchaeota;c__Nanoarchaeia;o__Woesearchaeales;f__GCA-2686295;g__GCA-2686295;s__GCA-2686295 sp018819065
GCA018819225	NCBI	d__Archaea;p__Micrarchaeota;c__Micrarchaeia;o__Norongarragalinales;f__SBBD01;g__JAHJQN01;s__JAHJQN01 sp018819225
GCA018819305	NCBI	d__Archaea;p__Nanoarchaeota;c__Nanoarchaeia;o__Woesearchaeales;f__SM23-78;g__SM23-78;s__SM23-78 sp018819305
GCA018822045	NCBI	d__Archaea;p__Nanoarchaeota;c__Nanoarchaeia;o__Woesearchaeales;f__GW2011-AR9;g__JAHJDQ01;s__JAHJDQ01 sp018812355
GCA018824365	NCBI	d__Archaea;p__Nanoarchaeota;c__Nanoarchaeia;o__Woesearchaeales;f__GW2011-AR9;g__JAHJGQ01;s__JAHJGQ01 sp018824365
GCA018824625	NCBI	d__Archaea;p__Thermoplasmatota;c__Thermoplasmata;o__UBA10834;f__UBA10834;g__COMBO-56-21;s__COMBO-56-21 sp018814355
GCA018824925	NCBI	d__Archaea;p__Thermoplasmatota;c__E2;o__DHVEG-1;f__DHVEG-1;g__JAHJFH01;s__JAHJFH01 sp018824925
GCA018825165	NCBI	d__Archaea;p__Nanoarchaeota;c__Nanoarchaeia;o__Woesearchaeales;f__GW2011-AR9;g__JAHJDB01;s__JAHJDB01 sp018812765
GCA018829185	NCBI	d__Archaea;p__Nanoarchaeota;c__Nanoarchaeia;o__SCGC-AAA011-G17;f__PNOQ01;g__JAHJUI01;s__JAHJUI01 sp018829185
GCA018829335	NCBI	d__Archaea;p__Iainarchaeota;c__Iainarchaeia;o__Iainarchaeales;f__1-14-0-10-31-34;g__1-14-0-10-31-34;s__1-14-0-10-31-34 sp018829335
GCA018829405	NCBI	d__Archaea;p__Aenigmatarchaeota;c__Aenigmatarchaeia;o__QMZP01;f__QMZP01;g__JAHIRU01;s__JAHIRU01 sp018818465
GCA018896735	NCBI	d__Archaea;p__Altiarchaeota;c__Altiarchaeia;o__IMC4;f__QMZM01;g__WALD01;s__WALD01 sp018897475
GCA018897155	NCBI	d__Archaea;p__EX4484-52;c__EX4484-52;o__EX4484-52;f__LFW-46;g__LFW-46;s__LFW-46 sp018897155
GCA018899795	NCBI	d__Archaea;p__Halobacteriota;c__Methanosarcinia;o__Methanosarcinales;f__Methanoperedenaceae;g__Methanoperedens;s__Methanoperedens sp018899795
GCA018900975	NCBI	d__Archaea;p__Halobacteriota;c__Methanosarcinia;o__Methanosarcinales;f__Methanoperedenaceae;g__Methanoperedens;s__Methanoperedens sp018900975
GCA018901755	NCBI	d__Archaea;p__Aenigmatarchaeota;c__Aenigmatarchaeia;o__Aenigmatarchaeales;f__Aenigmatarchaeaceae;g__JAHIDZ01;s__JAHIDZ01 sp018901755
GCA018920245	NCBI	d__Archaea;p__Aenigmatarchaeota;c__Aenigmatarchaeia;o__Aenigmatarchaeales;f__JAHLMS01;g__JAHLMS01;s__JAHLMS01 sp018920245
GCA018920255	NCBI	d__Archaea;p__Aenigmatarchaeota;c__Aenigmatarchaeia;o__Aenigmatarchaeales;f__JAHLMR01;g__JAHLMR01;s__JAHLMR01 sp018920255
GCA018920315	NCBI	d__Archaea;p__Aenigmatarchaeota;c__Aenigmatarchaeia;o__GW2011-AR5;f__JAHLMP01;g__JAHLMP01;s__JAHLMP01 sp018920315
GCA018920345	NCBI	d__Archaea;p__Aenigmatarchaeota;c__Aenigmatarchaeia;o__CG10238-14;f__CG10238-14;g__JAHLMN01;s__JAHLMN01 sp018920345
GCA019056805	NCBI	d__Archaea;p__Asgardarchaeota;c__Baldrarchaeia;o__Baldrarchaeales;f__DXJG01;g__DXJG01;s__DXJG01 sp019056805
GCA019056875	NCBI	d__Archaea;p__Asgardarchaeota;c__Jordarchaeia;o__Jordarchaeales;f__Jordarchaeaceae;g__Jordarchaeum;s__Jordarchaeum madagascariense
GCA019057355	NCBI	d__Archaea;p__Asgardarchaeota;c__Lokiarchaeia;o__CR-4;f__SOKP01;g__FT1-020;s__FT1-020 sp019057355
GCA019057385	NCBI	d__Archaea;p__Asgardarchaeota;c__Sifarchaeia;o__Borrarchaeales;f__Borrarchaeaceae;g__Borrarchaeum;s__Borrarchaeum weybense
GCA019057475	NCBI	d__Archaea;p__Asgardarchaeota;c__Thorarchaeia;o__Thorarchaeales;f__Thorarchaeaceae;g__WTCK01;s__WTCK01 sp019057475
GCA019057795	NCBI	d__Archaea;p__Asgardarchaeota;c__Lokiarchaeia;o__CR-4;f__SOKP01;g__SOKP01;s__SOKP01 sp019057795
GCA019058315	NCBI	d__Archaea;p__Asgardarchaeota;c__Lokiarchaeia;o__Helarchaeales;f__JABXJV01;g__JABXJV01;s__JABXJV01 sp019058315
GCA019058365	NCBI	d__Archaea;p__Asgardarchaeota;c__Lokiarchaeia;o__CR-4;f__SOKP01;g__Loki-b32;s__Loki-b32 sp019058365
GCA019058445	NCBI	d__Archaea;p__Asgardarchaeota;c__Lokiarchaeia;o__CR-4;f__SOKP01;g__LW40-45;s__LW40-45 sp019058445
GCA019058495	NCBI	d__Archaea;p__Asgardarchaeota;c__LC30;o__LC30;f__LC30;g__LC30;s__LC30 sp019058495
GCA019058515	NCBI	d__Archaea;p__Asgardarchaeota;c__Lokiarchaeia;o__CR-4;f__SOKP01;g__LW60-42;s__LW60-42 sp019058515
GCA019061235	NCBI	d__Archaea;p__Halobacteriota;c__Halobacteria;o__Halobacteriales;f__Haloarculaceae;g__Halomicroarcula;s__Halomicroarcula limicola
GCA019084405	NCBI	d__Archaea;p__Methanobacteriota;c__Methanobacteria;o__Methanobacteriales;f__Methanobacteriaceae;g__UBA588;s__UBA588 sp019084405
GCA019136715	NCBI	d__Archaea;p__Thermoplasmatota;c__Thermoplasmata;o__Methanomassiliicoccales;f__Methanomethylophilaceae;g__RumEn-M2;s__RumEn-M2 sp012522645
GCA019175345	NCBI	d__Archaea;p__Thermoproteota;c__Thermoproteia;o__Sulfolobales;f__Sulfolobaceae;g__Saccharolobus;s__Saccharolobus shibatae
GCA019246625	NCBI	d__Archaea;p__Thermoproteota;c__Nitrososphaeria;o__Nitrososphaerales;f__Nitrososphaeraceae;g__JAFAQB01;s__JAFAQB01 sp019246625
GCA019262145	NCBI	d__Archaea;p__Thermoplasmatota;c__Thermoplasmata;o__Methanomassiliicoccales;f__Methanomethylophilaceae;g__Methanogranum;s__Methanogranum sp019262145
GCA019322475	NCBI	d__Archaea;p__Nanoarchaeota;c__Nanoarchaeia;o__Woesearchaeales;f__JACPBV01;g__JAHJAV01;s__
GCA019322485	NCBI	d__Archaea;p__Nanoarchaeota;c__Nanoarchaeia;o__Woesearchaeales;f__;g__;s__
GCA019322805	NCBI	d__Archaea;p__Nanoarchaeota;c__Nanoarchaeia;o__Woesearchaeales;f__;g__;s__
GCA019322895	NCBI	d__Archaea;p__Nanoarchaeota;c__Nanoarchaeia;o__Woesearchaeales;f__ARS49;g__WJJT01;s__
GCA019323015	NCBI	d__Archaea;p__Nanoarchaeota;c__Nanoarchaeia;o__Woesearchaeales;f__ARS49;g__WJJT01;s__
GCA019323195	NCBI	d__Archaea;p__Nanoarchaeota;c__Nanoarchaeia;o__Woesearchaeales;f__JACPBV01;g__JAHJAV01;s__
GCA019323355	NCBI	d__Archaea;p__Nanoarchaeota;c__Nanoarchaeia;o__Woesearchaeales;f__WJKV01;g__;s__
GCA019347805	NCBI	d__Archaea;p__Thermoplasmatota;c__E2;o__UBA9212;f__;g__;s__
GCA019429005	NCBI	d__Archaea;p__EX4484-52;c__EX4484-52;o__EX4484-52;f__GLR71;g__;s__
GCA019429125	NCBI	d__Archaea;p__EX4484-52;c__EX4484-52;o__EX4484-52;f__GLR71;g__GLR71;s__
GCA019561555	NCBI	d__Archaea;p__Methanobacteriota_A;c__Methanococci;o__Methanococcales;f__Methanococcaceae;g__Methanofervidicoccus;s__
GCA019594025	NCBI	d__Archaea;p__Thermoplasmatota;c__Thermoplasmata;o__PWKY01;f__PWKY01;g__PWKY01;s__
GCA019594055	NCBI	d__Archaea;p__Thermoplasmatota;c__Thermoplasmata;o__PWKY01;f__PWKY01;g__SKVC01;s__
GCA019594065	NCBI	d__Archaea;p__Thermoplasmatota;c__Thermoplasmata;o__PWKY01;f__PWKY01;g__SKVC01;s__SKVC01 sp007129655
GCA019594195	NCBI	d__Archaea;p__Thermoplasmatota;c__Thermoplasmata;o__PWKY01;f__PWKY01;g__Natronoplasma;s__
GCA019594305	NCBI	d__Archaea;p__Thermoplasmatota;c__Thermoplasmata;o__PWKY01;f__PWKY01;g__SKVC01;s__
GCA019599405	NCBI	d__Archaea;p__Halobacteriota;c__Halobacteria;o__Halobacteriales;f__Haloarculaceae;g__Halomicroarcula;s__
GCA019599465	NCBI	d__Archaea;p__Halobacteriota;c__Halobacteria;o__Halobacteriales;f__Haloarculaceae;g__Halomicroarcula;s__
GCA019599515	NCBI	d__Archaea;p__Halobacteriota;c__Halobacteria;o__Halobacteriales;f__Haloarculaceae;g__Halomicroarcula;s__Halomicroarcula pellucida
GCA019633745	NCBI	d__Archaea;p__Halobacteriota;c__Methanomicrobia;o__Methanomicrobiales;f__Methanofollaceae;g__Methanofollis;s__
GCA019669965	NCBI	d__Archaea;p__Halobacteriota;c__Methanomicrobia;o__Methanomicrobiales;f__Methanoculleaceae;g__Methanoculleus;s__Methanoculleus chikugoensis
GCA019685555	NCBI	d__Archaea;p__Thermoproteota;c__Bathyarchaeia;o__B26-1;f__UBA233;g__;s__
GCA019693215	NCBI	d__Archaea;p__Halobacteriota;c__Halobacteria;o__Halobacteriales;f__Salinarchaeaceae;g__Salinarchaeum;s__
GCA019704295	NCBI	d__Archaea;p__Thermoproteota;c__Thermoproteia;o__Sulfolobales;f__;g__;s__
GCA019704315	NCBI	d__Archaea;p__Thermoproteota;c__Thermoproteia;o__Sulfolobales;f__Sulfolobaceae;g__Stygiolobus;s__
GCA019720975	NCBI	d__Archaea;p__Thermoplasmatota;c__Thermoplasmata;o__Methanomassiliicoccales;f__;g__;s__
GCA019721035	NCBI	d__Archaea;p__Thermoplasmatota;c__Thermoplasmata;o__Methanomassiliicoccales;f__;g__;s__
GCA019721075	NCBI	d__Archaea;p__Thermoplasmatota;c__Thermoplasmata;o__Methanomassiliicoccales;f__;g__;s__
GCA019880225	NCBI	d__Archaea;p__Halobacteriota;c__Halobacteria;o__Halobacteriales;f__Haloferacaceae;g__Halobaculum;s__
GCA019894665	NCBI	d__Archaea;p__Asgardarchaeota;c__Thorarchaeia;o__Thorarchaeales;f__Thorarchaeaceae;g__SMTZ1-45;s__
GCA019894715	NCBI	d__Archaea;p__Asgardarchaeota;c__Lokiarchaeia;o__CR-4;f__SOKP01;g__JAFGOA01;s__
GCA019894735	NCBI	d__Archaea;p__Asgardarchaeota;c__Lokiarchaeia;o__CR-4;f__SOKP01;g__SOKP01;s__
GCA019894795	NCBI	d__Archaea;p__Asgardarchaeota;c__Heimdallarchaeia;o__UBA460;f__UBA460;g__UBA460;s__
GCA019894875	NCBI	d__Archaea;p__Asgardarchaeota;c__Lokiarchaeia;o__CR-4;f__SOKP01;g__Loki-b32;s__
GCA019894955	NCBI	d__Archaea;p__Asgardarchaeota;c__Lokiarchaeia;o__CR-4;f__SOKP01;g__;s__
GCA019931065	NCBI	d__Archaea;p__Methanobacteriota;c__Methanobacteria;o__Methanobacteriales;f__Methanobacteriaceae;g__Methanobacterium_B;s__Methanobacterium_B sp000744455
GCA020011555	NCBI	d__Archaea;p__Halobacteriota;c__Methanosarcinia;o__Methanosarcinales;f__Methanosarcinaceae;g__Methanimicrococcus;s__Methanimicrococcus blatticola
GCA020027255	NCBI	d__Archaea;p__Thermoproteota;c__Nitrososphaeria;o__Nitrososphaerales;f__Nitrosopumilaceae;g__WTHC01;s__
GCA020027325	NCBI	d__Archaea;p__Thermoproteota;c__Nitrososphaeria;o__Nitrososphaerales;f__Nitrosopumilaceae;g__Cenarchaeum;s__
GCA020028255	NCBI	d__Archaea;p__Thermoproteota;c__Nitrososphaeria;o__Nitrososphaerales;f__Nitrososphaeraceae;g__TA-21;s__TA-21 sp014523495
GCA020029475	NCBI	d__Archaea;p__Thermoplasmatota;c__Thermoplasmata;o__RBG-16-68-12;f__RBG-16-68-12;g__EA-19;s__
GCA020051845	NCBI	d__Archaea;p__Nanoarchaeota;c__Nanoarchaeia;o__Woesearchaeales;f__ARS49;g__;s__
GCA020052735	NCBI	d__Archaea;p__Micrarchaeota;c__Micrarchaeia;o__Anstonellales;f__Bilamarchaeaceae;g__CAIXOA01;s__
GCA020053355	NCBI	d__Archaea;p__Micrarchaeota;c__Micrarchaeia;o__Anstonellales;f__Bilamarchaeaceae;g__Bilamarchaeum;s__
GCA020054495	NCBI	d__Archaea;p__Thermoplasmatota;c__E2;o__DHVEG-1;f__DHVEG-1;g__SG8-52-3;s__
GCA020055655	NCBI	d__Archaea;p__Halobacteriota;c__Methanosarcinia;o__Methanosarcinales;f__Methanosarcinaceae;g__;s__
GCA020056305	NCBI	d__Archaea;p__Micrarchaeota;c__Micrarchaeia;o__Anstonellales;f__Anstonellaceae;g__;s__
GCA020057295	NCBI	d__Archaea;p__Nanoarchaeota;c__Nanoarchaeia;o__Woesearchaeales;f__UBA9642;g__;s__
GCA020057405	NCBI	d__Archaea;p__Micrarchaeota;c__Micrarchaeia;o__Norongarragalinales;f__UBA97;g__;s__
GCA020148105	NCBI	d__Archaea;p__Methanobacteriota;c__Methanobacteria;o__Methanobacteriales;f__Methanobacteriaceae;g__Methanobrevibacter_C;s__
GCA020341775	NCBI	d__Archaea;p__Thermoproteota;c__Bathyarchaeia;o__B26-1;f__SOJC01;g__;s__
GCA020341795	NCBI	d__Archaea;p__Thermoplasmatota;c__E2;o__DHVEG-1;f__DHVEG-1;g__M9B1D;s__
GCA020343515	NCBI	d__Archaea;p__Thermoplasmatota;c__E2;o__DHVEG-1;f__DHVEG-1;g__;s__
GCA020344315	NCBI	d__Archaea;p__Thermoproteota;c__Bathyarchaeia;o__B26-1;f__BA1;g__;s__
GCA020344955	NCBI	d__Archaea;p__Asgardarchaeota;c__Lokiarchaeia;o__CR-4;f__SOKP01;g__Loki-b32;s__
GCA020345645	NCBI	d__Archaea;p__Thermoproteota;c__Bathyarchaeia;o__B26-1;f__SOJC01;g__;s__
GCA020345725	NCBI	d__Archaea;p__Thermoplasmatota;c__Thermoplasmata;o__RBG-16-68-12;f__SOIM01;g__SOIM01;s__
GCA020346605	NCBI	d__Archaea;p__Thermoproteota;c__Bathyarchaeia;o__TCS64;f__TCS64;g__BS750m-G28;s__
GCA020347565	NCBI	d__Archaea;p__Thermoplasmatota;c__Thermoplasmata;o__UBA10834;f__UBA10834;g__UBA10834;s__
GCA020348345	NCBI	d__Archaea;p__Thermoplasmatota;c__Thermoplasmata;o__UBA10834;f__UBA10834;g__UBA10834;s__
GCA020348445	NCBI	d__Archaea;p__Thermoplasmatota;c__Thermoplasmata;o__;f__;g__;s__
GCA020348865	NCBI	d__Archaea;p__Thermoproteota;c__Bathyarchaeia;o__B26-1;f__BA1;g__SOJZ01;s__
GCA020348945	NCBI	d__Archaea;p__Thermoproteota;c__Bathyarchaeia;o__B26-1;f__BA1;g__;s__
GCA020348985	NCBI	d__Archaea;p__Asgardarchaeota;c__Thorarchaeia;o__Thorarchaeales;f__Thorarchaeaceae;g__WTCK01;s__
GCA020350825	NCBI	d__Archaea;p__Thermoplasmatota;c__E2;o__DHVEG-1;f__DHVEG-1;g__;s__
GCA020351305	NCBI	d__Archaea;p__Thermoproteota;c__Bathyarchaeia;o__B26-1;f__SOJC01;g__;s__
GCA020351895	NCBI	d__Archaea;p__Thermoplasmatota;c__Thermoplasmata;o__;f__;g__;s__
GCA020352535	NCBI	d__Archaea;p__Thermoproteota;c__Bathyarchaeia;o__B26-1;f__BA1;g__SOJZ01;s__
GCA020352645	NCBI	d__Archaea;p__Thermoproteota;c__Bathyarchaeia;o__B26-1;f__SOJC01;g__;s__
GCA020353515	NCBI	d__Archaea;p__Asgardarchaeota;c__Heimdallarchaeia;o__Hodarchaeales;f__Hodarchaeaceae;g__Hodarchaeum;s__
GCA020354575	NCBI	d__Archaea;p__Thermoproteota;c__Bathyarchaeia;o__B26-1;f__SOJC01;g__;s__
GCA020355105	NCBI	d__Archaea;p__Asgardarchaeota;c__Thorarchaeia;o__Thorarchaeales;f__Thorarchaeaceae;g__SMTZ1-83;s__
GCA020355125	NCBI	d__Archaea;p__Thermoproteota;c__Bathyarchaeia;o__;f__;g__;s__
GCA020431985	NCBI	d__Archaea;p__Thermoproteota;c__Nitrososphaeria;o__Nitrososphaerales;f__Nitrosopumilaceae;g__Nitrosarchaeum_A;s__
GCA020431995	NCBI	d__Archaea;p__Thermoproteota;c__Nitrososphaeria;o__Nitrososphaerales;f__Nitrosopumilaceae;g__Nitrosopumilus;s__
GCA020696345	NCBI	d__Archaea;p__Thermoplasmatota;c__Thermoplasmata;o__;f__;g__;s__
GCA020696365	NCBI	d__Archaea;p__Thermoplasmatota;c__Thermoplasmata;o__UBA10834;f__UBA10834;g__UBA10834;s__
GCA020696385	NCBI	d__Archaea;p__Thermoplasmatota;c__Thermoplasmata;o__SG8-5;f__;g__;s__
GCA020696395	NCBI	d__Archaea;p__Thermoplasmatota;c__Thermoplasmata;o__UBA10834;f__UBA10834;g__UBA10834;s__
GCA020697455	NCBI	d__Archaea;p__Halobacteriota;c__Methanomicrobia;o__Methanomicrobiales;f__Methanoculleaceae;g__Methanoculleus;s__
GCA020697715	NCBI	d__Archaea;p__Thermoplasmatota;c__Thermoplasmata;o__SG8-5;f__;g__;s__
GCA020718025	NCBI	d__Archaea;p__Altiarchaeota;c__Altiarchaeia;o__IMC4;f__IMC4;g__IMC4;s__IMC4 sp001742785
GCA020723045	NCBI	d__Archaea;p__Micrarchaeota;c__Micrarchaeia;o__CAILAH01;f__CAILAH01;g__;s__
GCA020723065	NCBI	d__Archaea;p__Micrarchaeota;c__Micrarchaeia;o__CABMEP01;f__CABMEP01;g__DTQF01;s__
GCA020723935	NCBI	d__Archaea;p__SpSt-1190;c__SpSt-1190;o__;f__;g__;s__
GCA020725315	NCBI	d__Archaea;p__Halobacteriota;c__Syntropharchaeia;o__ANME-1;f__ANME-1;g__ANME-1-THS;s__
GCA020725895	NCBI	d__Archaea;p__Hadarchaeota;c__Hadarchaeia;o__Hadarchaeales;f__;g__;s__
GCA020725925	NCBI	d__Archaea;p__Thermoplasmatota;c__Thermoplasmata;o__UBA10834;f__UBA10834;g__COMBO-56-21;s__
GCA020725985	NCBI	d__Archaea;p__Thermoplasmatota;c__Thermoplasmata;o__Methanomassiliicoccales;f__JACIVX01;g__;s__
GCA020793565	NCBI	d__Archaea;p__Halobacteriota;c__Methanosarcinia;o__Methanosarcinales;f__Methanosarcinaceae;g__;s__
GCA020804225	NCBI	d__Archaea;p__Halobacteriota;c__Methanosarcinia;o__Methanosarcinales;f__Methanosarcinaceae;g__Methanosarcina;s__
GCA020854775	NCBI	d__Archaea;p__Nanoarchaeota;c__Nanoarchaeia;o__Woesearchaeales;f__21-14-0-10-32-9;g__;s__
GCA020854815	NCBI	d__Archaea;p__Methanobacteriota_B;c__Thermococci;o__Methanofastidiosales;f__Methanofastidiosaceae;g__Methanofastidiosum;s__
GCA020854825	NCBI	d__Archaea;p__Micrarchaeota;c__Micrarchaeia;o__Anstonellales;f__;g__;s__
GCA020854835	NCBI	d__Archaea;p__Micrarchaeota;c__Micrarchaeia;o__Anstonellales;f__;g__;s__
GCA020854915	NCBI	d__Archaea;p__Methanobacteriota;c__Methanobacteria;o__Methanobacteriales;f__Methanobacteriaceae;g__;s__
GCA020854925	NCBI	d__Archaea;p__Methanobacteriota_B;c__Thermococci;o__Methanofastidiosales;f__NM3;g__NM3;s__
GCA020854975	NCBI	d__Archaea;p__Methanobacteriota;c__Methanobacteria;o__Methanobacteriales;f__Methanobacteriaceae;g__Methanobacterium;s__
GCA020855015	NCBI	d__Archaea;p__Methanobacteriota;c__Methanobacteria;o__Methanobacteriales;f__Methanobacteriaceae;g__Methanobacterium;s__
GCA020885915	NCBI	d__Archaea;p__Halobacteriota;c__Methanoliparia;o__Methanoliparales;f__Methanoliparaceae;g__Methanoliparum;s__Methanoliparum thermophilum
GCA020886315	NCBI	d__Archaea;p__Thermoproteota;c__Thermoproteia;o__Sulfolobales;f__Sulfolobaceae;g__Saccharolobus;s__
GCA021028995	NCBI	d__Archaea;p__Halobacteriota;c__Halobacteria;o__Halobacteriales;f__Halobacteriaceae;g__Halobacterium;s__
GCA021106765	NCBI	d__Archaea;p__Halobacteriota;c__Methanosarcinia;o__Methanosarcinales;f__Methanosarcinaceae;g__;s__
GCA021107635	NCBI	d__Archaea;p__B1Sed10-29;c__B1Sed10-29;o__WALL01;f__;g__;s__
GCA021108405	NCBI	d__Archaea;p__Halobacteriota;c__Methanosarcinia;o__Methanosarcinales;f__Methanocomedenaceae;g__Methanomarinus;s__
GCA021129915	NCBI	d__Archaea;p__Halobacteriota;c__UBA148;o__UBA148;f__;g__;s__
GCA021129955	NCBI	d__Archaea;p__Halobacteriota;c__Methanosarcinia;o__Methanosarcinales;f__Methanosarcinaceae;g__JAAXQB01;s__JAAXQB01 sp012329085
GCA021157845	NCBI	d__Archaea;p__Aenigmatarchaeota;c__Aenigmatarchaeia;o__GW2011-AR5;f__;g__;s__
GCA021157925	NCBI	d__Archaea;p__Thermoproteota;c__Thermoproteia;o__Sulfolobales;f__Desulfurococcaceae;g__;s__
GCA021158055	NCBI	d__Archaea;p__Iainarchaeota;c__;o__;f__;g__;s__
GCA021158105	NCBI	d__Archaea;p__Micrarchaeota;c__Micrarchaeia;o__Anstonellales;f__;g__;s__
GCA021158125	NCBI	d__Archaea;p__Thermoproteota;c__Bathyarchaeia;o__B26-1;f__WUQV01;g__;s__
GCA021158305	NCBI	d__Archaea;p__Thermoproteota;c__Bathyarchaeia;o__B26-1;f__B26-1;g__B63;s__
GCA021158325	NCBI	d__Archaea;p__Thermoplasmatota;c__E2;o__DHVEG-1;f__B8-G13;g__B8-G13;s__B8-G13 sp003649745
GCA021158865	NCBI	d__Archaea;p__Thermoplasmatota;c__E2;o__UBA202;f__JdFR-43;g__;s__
GCA021158885	NCBI	d__Archaea;p__Thermoproteota;c__Methanomethylicia;o__B29-G17;f__B10-G16;g__B10-G16;s__B10-G16 sp003649185
GCA021158925	NCBI	d__Archaea;p__Halobacteriota;c__Methanosarcinia;o__Methanosarcinales;f__Methanogasteraceae;g__Methanogaster;s__Methanogaster sp003601535
GCA021158985	NCBI	d__Archaea;p__Thermoplasmatota;c__B47-G6;o__B47-G6B;f__47-G6;g__B47-G6;s__B47-G6 sp003663585
GCA021159125	NCBI	d__Archaea;p__Thermoplasmatota;c__E2;o__UBA202;f__DSCA01;g__VBQP01;s__
GCA021159325	NCBI	d__Archaea;p__Methanobacteriota_B;c__Thermococci;o__Methanofastidiosales;f__B48-G16;g__B48-G16;s__
GCA021159365	NCBI	d__Archaea;p__Thermoproteota;c__Nitrososphaeria_A;o__Caldarchaeales;f__NZ13-MGT;g__EX4484-121;s__
GCA021159385	NCBI	d__Archaea;p__Halobacteriota;c__Methanosarcinia;o__Methanosarcinales;f__Methanogasteraceae;g__Methanogaster;s__
GCA021159475	NCBI	d__Archaea;p__Halobacteriota;c__Syntropharchaeia;o__ANME-1;f__ANME-1;g__G60ANME1;s__
GCA021160575	NCBI	d__Archaea;p__Thermoproteota;c__Methanomethylicia;o__Methanomethylicales;f__;g__;s__
GCA021160905	NCBI	d__Archaea;p__Thermoproteota;c__Thermoproteia;o__Thermofilales;f__B20-G17;g__B67-G16;s__B67-G16 sp003650675
GCA021160945	NCBI	d__Archaea;p__Thermoplasmatota;c__Thermoplasmata;o__Aciduliprofundales;f__Aciduliprofundaceae;g__S014-41;s__
GCA021160985	NCBI	d__Archaea;p__Methanobacteriota_B;c__Thermococci;o__Thermococcales;f__Thermococcaceae;g__Thermococcus;s__
GCA021161055	NCBI	d__Archaea;p__Iainarchaeota;c__Iainarchaeia;o__Iainarchaeales;f__DTGL01;g__DTGL01;s__
GCA021161205	NCBI	d__Archaea;p__Thermoproteota;c__Bathyarchaeia;o__B26-1;f__UBA233;g__PIYF01;s__PIYF01 sp003601875
GCA021161255	NCBI	d__Archaea;p__Thermoproteota;c__Bathyarchaeia;o__B24;f__B24;g__B24;s__
GCA021161385	NCBI	d__Archaea;p__Thermoproteota;c__Bathyarchaeia;o__B26-1;f__UBA233;g__PIYA01;s__PIYA01 sp003601785
GCA021161465	NCBI	d__Archaea;p__B1Sed10-29;c__B1Sed10-29;o__WALL01;f__;g__;s__
GCA021161685	NCBI	d__Archaea;p__Thermoplasmatota;c__E2;o__DHVEG-1;f__B18-G2;g__;s__
GCA021161765	NCBI	d__Archaea;p__Halobacteriota;c__Syntropharchaeia;o__ANME-1;f__ANME-1;g__QEXZ01;s__
GCA021161785	NCBI	d__Archaea;p__Nanoarchaeota;c__Nanoarchaeia;o__Woesearchaeales;f__;g__;s__
GCA021161825	NCBI	d__Archaea;p__Thermoproteota;c__Thermoproteia;o__Thermofilales;f__B69-G16;g__B69-G16;s__
GCA021161865	NCBI	d__Archaea;p__Thermoplasmatota;c__E2;o__DHVEG-1;f__B18-G2;g__B91-G9;s__B91-G9 sp003650935
GCA021162065	NCBI	d__Archaea;p__Thermoplasmatota;c__E2;o__UBA202;f__JdFR-43;g__JdFR-43;s__
GCA021162085	NCBI	d__Archaea;p__Aenigmatarchaeota;c__Aenigmatarchaeia;o__PWEA01;f__;g__;s__
GCA021162185	NCBI	d__Archaea;p__Nanoarchaeota;c__Nanoarchaeia;o__Woesearchaeales;f__;g__;s__
GCA021162225	NCBI	d__Archaea;p__Thermoproteota;c__Bathyarchaeia;o__B26-1;f__B26-1;g__B63;s__
GCA021162365	NCBI	d__Archaea;p__Nanoarchaeota;c__Nanoarchaeia;o__CSSed11-243R1;f__CSSed11-243R1;g__WALP01;s__
GCA021162425	NCBI	d__Archaea;p__Aenigmatarchaeota;c__Aenigmatarchaeia;o__QMZP01;f__QMZT01;g__;s__
GCA021162525	NCBI	d__Archaea;p__Methanobacteriota_B;c__Thermococci;o__Thermococcales;f__Thermococcaceae;g__Palaeococcus;s__Palaeococcus sp003663695
GCA021162685	NCBI	d__Archaea;p__B1Sed10-29;c__B1Sed10-29;o__WALL01;f__;g__;s__
GCA021162815	NCBI	d__Archaea;p__Thermoplasmatota;c__E2;o__UBA202;f__JdFR-43;g__;s__
GCA021162845	NCBI	d__Archaea;p__Thermoproteota;c__Thermoproteia;o__QMSL01;f__QMSL01;g__;s__
GCA021162855	NCBI	d__Archaea;p__Thermoplasmatota;c__B47-G6;o__B47-G6B;f__47-G6;g__B47-G6;s__B47-G6 sp003663565
GCA021163005	NCBI	d__Archaea;p__Aenigmatarchaeota;c__Aenigmatarchaeia;o__QMZP01;f__JAFGSV01;g__JAFGFG01;s__
GCA021163175	NCBI	d__Archaea;p__Thermoplasmatota;c__E2;o__UBA202;f__JdFR-43;g__;s__
GCA021163205	NCBI	d__Archaea;p__Aenigmatarchaeota;c__Aenigmatarchaeia;o__GW2011-AR5;f__;g__;s__
GCA021163225	NCBI	d__Archaea;p__Micrarchaeota;c__Micrarchaeia;o__Anstonellales;f__;g__;s__
GCA021163245	NCBI	d__Archaea;p__Thermoproteota;c__Thermoproteia;o__Thermofilales;f__;g__;s__
GCA021163365	NCBI	d__Archaea;p__Nanoarchaeota;c__Nanoarchaeia;o__CSSed11-243R1;f__CSSed11-243R1;g__;s__
GCA021163455	NCBI	d__Archaea;p__Thermoplasmatota;c__E2;o__DHVEG-1;f__B18-G2;g__B18-G2;s__
GCA021163505	NCBI	d__Archaea;p__Iainarchaeota;c__Iainarchaeia;o__Iainarchaeales;f__DTGL01;g__JAFCEU01;s__
GCA021163645	NCBI	d__Archaea;p__Micrarchaeota;c__Micrarchaeia;o__Anstonellales;f__;g__;s__
GCA021163705	NCBI	d__Archaea;p__Thermoplasmatota;c__Thermoplasmata;o__Aciduliprofundales;f__Aciduliprofundaceae;g__S014-41;s__
GCA021163925	NCBI	d__Archaea;p__Thermoproteota;c__Nitrososphaeria_A;o__Caldarchaeales;f__NZ13-MGT;g__EX4484-121;s__
GCA021184045	NCBI	d__Archaea;p__Halobacteriota;c__Methanosarcinia;o__Methanosarcinales;f__Methanosarcinaceae;g__Methanococcoides;s__
GCA021199865	NCBI	d__Archaea;p__Methanobacteriota;c__Methanobacteria;o__Methanobacteriales;f__Methanobacteriaceae;g__Methanosphaera;s__
GCA021296165	NCBI	d__Archaea;p__Thermoproteota;c__Nitrososphaeria;o__Nitrososphaerales;f__Nitrosopumilaceae;g__VYCS01;s__
GCA021296175	NCBI	d__Archaea;p__Thermoproteota;c__Nitrososphaeria;o__Nitrososphaerales;f__Nitrosopumilaceae;g__Nitrosopumilus;s__
GCA021371835	NCBI	d__Archaea;p__Halobacteriota;c__Methanomicrobia;o__Methanomicrobiales;f__Methanoculleaceae;g__Methanoculleus;s__Methanoculleus sp002501655
GCA021371995	NCBI	d__Archaea;p__Halobacteriota;c__Methanomicrobia;o__Methanomicrobiales;f__Methanoregulaceae;g__UBA9949;s__
GCA021372715	NCBI	d__Archaea;p__Methanobacteriota;c__Methanobacteria;o__Methanobacteriales;f__Methanobacteriaceae;g__Methanobacterium_A;s__
GCA021442885	NCBI	d__Archaea;p__Methanobacteriota;c__Methanobacteria;o__Methanobacteriales;f__Methanobacteriaceae;g__Methanobrevibacter_A;s__
GCA021767785	NCBI	d__Archaea;p__Halobacteriota;c__Methanosarcinia;o__Methanosarcinales;f__Methanosarcinaceae;g__Methanolobus;s__
GCA022823825	NCBI	d__Archaea;p__Thermoproteota;c__Nitrososphaeria;o__Nitrososphaerales;f__Nitrosopumilaceae;g__Nitrosopumilus;s__
GCA022837685	NCBI	d__Archaea;p__Halobacteriota;c__Methanomicrobia;o__Methanomicrobiales;f__Methanoregulaceae;g__UBA9949;s__
GCA022865825	NCBI	d__Archaea;p__Thermoplasmatota;c__Thermoplasmata;o__Methanomassiliicoccales;f__JACIVX01;g__;s__
GCA023016325	NCBI	d__Archaea;p__Halobacteriota;c__Methanonatronarchaeia;o__Methanonatronarchaeales;f__Methanonatronarchaeaceae;g__Methanonatronarchaeum;s__Methanonatronarchaeum sp004212035
GCA023136155	NCBI	d__Archaea;p__Halobacteriota;c__Methanosarcinia;o__Methanosarcinales;f__Methanocomedenaceae;g__QBUR01;s__
GCA023167465	NCBI	d__Archaea;p__Methanobacteriota;c__Methanobacteria;o__Methanobacteriales;f__Methanothermobacteraceae_A;g__Methanothermobacter_A;s__Methanothermobacter_A sp012840175
GCA023195915	NCBI	d__Archaea;p__Halobacteriota;c__Methanomicrobia;o__Methanomicrobiales;f__Methanoculleaceae;g__Methanoculleus;s__
GCA023227715	NCBI	d__Archaea;p__Methanobacteriota;c__Methanobacteria;o__Methanobacteriales;f__Methanobacteriaceae;g__;s__
GCA023227875	NCBI	d__Archaea;p__Halobacteriota;c__Methanomicrobia;o__Methanomicrobiales;f__Methanoregulaceae;g__Methanoregula;s__
GCA023228295	NCBI	d__Archaea;p__Halobacteriota;c__Methanomicrobia;o__Methanomicrobiales;f__Methanoregulaceae;g__Methanoregula;s__
GCA023396065	NCBI	d__Archaea;p__Halobacteriota;c__Methanomicrobia;o__Methanomicrobiales;f__Methanocorpusculaceae;g__Methanocorpusculum;s__
GCA023396365	NCBI	d__Archaea;p__Halobacteriota;c__Methanomicrobia;o__Methanomicrobiales;f__Methanomicrobiaceae;g__Methanomicrobium;s__
GCA023402275	NCBI	d__Archaea;p__Thermoplasmatota;c__Thermoplasmata;o__Methanomassiliicoccales;f__Methanomethylophilaceae;g__Methanoplasma;s__
GCA023409695	NCBI	d__Archaea;p__Methanobacteriota;c__Methanobacteria;o__Methanobacteriales;f__Methanobacteriaceae;g__Methanobacterium_D;s__
GCA023411115	NCBI	d__Archaea;p__Methanobacteriota;c__Methanobacteria;o__Methanobacteriales;f__Methanobacteriaceae;g__Methanobacterium_D;s__
GCA023434825	NCBI	d__Archaea;p__Methanobacteriota;c__Methanobacteria;o__Methanobacteriales;f__Methanobacteriaceae;g__Methanobacterium_D;s__
GCA023436175	NCBI	d__Archaea;p__Methanobacteriota;c__Methanobacteria;o__Methanobacteriales;f__Methanobacteriaceae;g__Methanobacterium_D;s__
GCA023457135	NCBI	d__Archaea;p__Halobacteriota;c__Methanomicrobia;o__Methanomicrobiales;f__Methanoculleaceae;g__Methanoculleus;s__
GCA023458975	NCBI	d__Archaea;p__Methanobacteriota;c__Methanobacteria;o__Methanobacteriales;f__Methanobacteriaceae;g__UBA412;s__
GCA023544565	NCBI	d__Archaea;p__Halobacteriota;c__Methanosarcinia;o__Methanosarcinales;f__Methanosarcinaceae;g__;s__
GCA023617305	NCBI	d__Archaea;p__Methanobacteriota;c__Methanobacteria;o__Methanobacteriales;f__Methanobacteriaceae;g__Methanobrevibacter_A;s__Methanobrevibacter_A smithii_A
GCA023702065	NCBI	d__Archaea;p__Halobacteriota;c__Methanomicrobia;o__Methanomicrobiales;f__Methanoculleaceae;g__Methanoculleus;s__
GCA024170265	NCBI	d__Archaea;p__Halobacteriota;c__Methanomicrobia;o__Methanomicrobiales;f__Methanocorpusculaceae;g__Methanocalculus;s__Methanocalculus sp003838185
GCA024170505	NCBI	d__Archaea;p__Halobacteriota;c__Methanomicrobia;o__Methanomicrobiales;f__Methanocorpusculaceae;g__Methanocalculus;s__Methanocalculus sp007130455
GCA024256165	NCBI	d__Archaea;p__Thermoproteota;c__Nitrososphaeria;o__Nitrososphaerales;f__JACAEJ01;g__;s__
GCA024256245	NCBI	d__Archaea;p__Thermoproteota;c__Nitrososphaeria;o__Nitrososphaerales;f__JACAEJ01;g__;s__
GCA024256265	NCBI	d__Archaea;p__Thermoproteota;c__Nitrososphaeria;o__Nitrososphaerales;f__JACAEJ01;g__JACAEJ01;s__
GCA024256295	NCBI	d__Archaea;p__Thermoproteota;c__Nitrososphaeria;o__Nitrososphaerales;f__JACAEJ01;g__;s__
GCA024372725	NCBI	d__Archaea;p__Halobacteriota;c__Methanosarcinia;o__Methanosarcinales;f__Methanosarcinaceae;g__;s__
GCA024372745	NCBI	d__Archaea;p__Halobacteriota;c__Methanomicrobia;o__Methanomicrobiales;f__Methanocorpusculaceae;g__Methanocalculus;s__
GCA024399175	NCBI	d__Archaea;p__Thermoplasmatota;c__Thermoplasmata;o__Methanomassiliicoccales;f__Methanomethylophilaceae;g__Methanomethylophilus;s__
GCA024399195	NCBI	d__Archaea;p__Thermoplasmatota;c__Thermoplasmata;o__Methanomassiliicoccales;f__Methanomethylophilaceae;g__Methanomethylophilus;s__
GCA024405795	NCBI	d__Archaea;p__Halobacteriota;c__Methanomicrobia;o__Methanomicrobiales;f__Methanocorpusculaceae;g__Methanocorpusculum;s__Methanocorpusculum sp018065685
GCA024409165	NCBI	d__Archaea;p__Methanobacteriota;c__Methanobacteria;o__Methanobacteriales;f__Methanobacteriaceae;g__;s__
GCA024413395	NCBI	d__Archaea;p__Methanobacteriota;c__Methanobacteria;o__Methanobacteriales;f__Methanobacteriaceae;g__;s__
GCA024413795	NCBI	d__Archaea;p__Methanobacteriota;c__Methanobacteria;o__Methanobacteriales;f__Methanobacteriaceae;g__Methanobrevibacter;s__Methanobrevibacter sp902774685
GCA024500045	NCBI	d__Archaea;p__Halobacteriota;c__Methanosarcinia;o__Methanosarcinales;f__Methanosarcinaceae;g__Methanolobus;s__
GCA024518585	NCBI	d__Archaea;p__Halobacteriota;c__Methanomicrobia;o__Methanomicrobiales;f__Methanoregulaceae;g__Methanolinea_A;s__
GCA024662215	NCBI	d__Archaea;p__Halobacteriota;c__Methanomicrobia;o__Methanomicrobiales;f__Methanomicrobiaceae;g__Methanoplanus;s__
GCA024689425	NCBI	d__Archaea;p__Methanobacteriota;c__Methanobacteria;o__Methanobacteriales;f__Methanobacteriaceae;g__Methanobrevibacter_A;s__
GCA024808815	NCBI	d__Archaea;p__Halobacteriota;c__Methanosarcinia;o__Methanosarcinales;f__Methanosarcinaceae;g__Methanosalsum;s__Methanosalsum natronophilum
GCA025350045	NCBI	d__Archaea;p__Halobacteriota;c__Methanomicrobia;o__Methanomicrobiales;f__Methanoregulaceae;g__Methanoregula;s__
GCA025360805	NCBI	d__Archaea;p__Halobacteriota;c__Methanomicrobia;o__Methanomicrobiales;f__Methanoregulaceae;g__Methanoregula;s__
GCA025384765	NCBI	d__Archaea;p__Halobacteriota;c__Methanomicrobia;o__Methanomicrobiales;f__Methanoculleaceae;g__Methanoculleus;s__
GCA025399835	NCBI	d__Archaea;p__Halobacteriota;c__Halobacteria;o__Halobacteriales;f__Natrialbaceae;g__Haloarchaeobius;s__
GCA025449255	NCBI	d__Archaea;p__Methanobacteriota_A;c__Methanococci;o__Methanococcales;f__Methanococcaceae;g__Methanothermococcus_A;s__Methanothermococcus_A aeolicus
GCA025449485	NCBI	d__Archaea;p__Thermoproteota;c__Nitrososphaeria;o__Nitrososphaerales;f__Nitrosopumilaceae;g__Nitrosotalea;s__
GCA025449675	NCBI	d__Archaea;p__Thermoproteota;c__Nitrososphaeria;o__Nitrososphaerales;f__Nitrososphaeraceae;g__Nitrososphaera;s__
GCA025451075	NCBI	d__Archaea;p__Thermoproteota;c__Nitrososphaeria;o__Nitrososphaerales;f__Nitrosopumilaceae;g__Nitrosotalea;s__
GCA025453675	NCBI	d__Archaea;p__Halobacteriota;c__Methanomicrobia;o__Methanomicrobiales;f__Methanoregulaceae;g__Methanolinea_A;s__
GCA025457585	NCBI	d__Archaea;p__Halobacteriota;c__Halobacteria;o__Halobacteriales;f__Haloarculaceae;g__Halomicroarcula;s__
GCA025457815	NCBI	d__Archaea;p__Thermoplasmatota;c__Thermoplasmata;o__UBA10834;f__UBA10834;g__COMBO-56-21;s__
GCA025457845	NCBI	d__Archaea;p__Thermoplasmatota;c__Thermoplasmata;o__UBA10834;f__UBA10834;g__;s__
GCA025457865	NCBI	d__Archaea;p__Thermoplasmatota;c__EX4484-6;o__EX4484-6;f__EX4484-6;g__;s__
GCA025457885	NCBI	d__Archaea;p__Thermoplasmatota;c__E2;o__DHVEG-1;f__DHVEG-1;g__SM1-50;s__
GCA025464275	NCBI	d__Archaea;p__Halobacteriota;c__Syntropharchaeia;o__ANME-1;f__ANME-1;g__G60ANME1;s__
GCA025464325	NCBI	d__Archaea;p__Halobacteriota;c__Syntropharchaeia;o__ANME-1;f__ANME-1;g__G60ANME1;s__
GCA025464345	NCBI	d__Archaea;p__Halobacteriota;c__Syntropharchaeia;o__ANME-1;f__ANME-1;g__G60ANME1;s__
GCA025464645	NCBI	d__Archaea;p__Halobacteriota;c__Syntropharchaeia;o__ANME-1;f__ANME-1;g__QEXZ01;s__
GCA025517425	NCBI	d__Archaea;p__Halobacteriota;c__Halobacteria;o__Halobacteriales;f__Natrialbaceae;g__Halostagnicola;s__
GCA025517495	NCBI	d__Archaea;p__Halobacteriota;c__Halobacteria;o__Halobacteriales;f__Natrialbaceae;g__KZCA124;s__
GCA025517525	NCBI	d__Archaea;p__Halobacteriota;c__Halobacteria;o__Halobacteriales;f__Natrialbaceae;g__Tc-Br11;s__
GCA025517565	NCBI	d__Archaea;p__Halobacteriota;c__Halobacteria;o__Halobacteriales;f__Haloarculaceae;g__Halapricum;s__
GCA025629245	NCBI	d__Archaea;p__Halobacteriota;c__Halobacteria;o__Halobacteriales;f__Natrialbaceae;g__KZCA124;s__
GCA025698945	NCBI	d__Archaea;p__Thermoproteota;c__Nitrososphaeria;o__Nitrososphaerales;f__Nitrosopumilaceae;g__Nitrosopumilus;s__
GCA025699025	NCBI	d__Archaea;p__Thermoproteota;c__Nitrososphaeria;o__Nitrososphaerales;f__Nitrosopumilaceae;g__Nitrosarchaeum_A;s__
GCA025699075	NCBI	d__Archaea;p__Thermoproteota;c__Nitrososphaeria;o__Nitrososphaerales;f__Nitrosopumilaceae;g__Nitrosopumilus;s__
GCA025699125	NCBI	d__Archaea;p__Thermoproteota;c__Nitrososphaeria;o__Nitrososphaerales;f__Nitrosopumilaceae;g__Nitrosopumilus;s__Nitrosopumilus sp003175215
GCA025699255	NCBI	d__Archaea;p__Thermoproteota;c__Nitrososphaeria;o__Nitrososphaerales;f__Nitrosopumilaceae;g__Nitrosopumilus;s__
GCA025913575	NCBI	d__Archaea;p__Halobacteriota;c__Halobacteria;o__Halobacteriales;f__Haloarculaceae;g__Halomarina;s__
GCA025914035	NCBI	d__Archaea;p__Halobacteriota;c__Methanomicrobia;o__Methanomicrobiales;f__Methanoculleaceae;g__Methanoculleus;s__Methanoculleus marisnigri
GCA025920205	NCBI	d__Archaea;p__Nanoarchaeota;c__Nanoarchaeia;o__Parvarchaeales;f__Parvarchaeaceae;g__Parvarchaeum;s__
GCA025920425	NCBI	d__Archaea;p__Nanoarchaeota;c__Nanoarchaeia;o__DTBS01;f__DTBS01;g__DTBS01;s__DTBS01 sp011366705
GCA025920705	NCBI	d__Archaea;p__Nanoarchaeota;c__Nanoarchaeia;o__DTBS01;f__;g__;s__
GCA025922975	NCBI	d__Archaea;p__Thermoproteota;c__Nitrososphaeria;o__Nitrososphaerales;f__Nitrososphaeraceae;g__TA-21;s__
GCA025930495	NCBI	d__Archaea;p__Thermoproteota;c__Nitrososphaeria;o__Nitrososphaerales;f__Nitrosopumilaceae;g__Nitrosarchaeum;s__
GCA025934495	NCBI	d__Archaea;p__Thermoproteota;c__Nitrososphaeria;o__Nitrososphaerales;f__Nitrososphaeraceae;g__Nitrosocosmicus;s__
GCA025935105	NCBI	d__Archaea;p__Thermoproteota;c__Nitrososphaeria;o__Nitrososphaerales;f__Nitrososphaeraceae;g__UBA10452;s__
GCA025960485	NCBI	d__Archaea;p__Asgardarchaeota;c__Heimdallarchaeia;o__UBA460;f__UBA460;g__18H4-34;s__
GCA025966515	NCBI	d__Archaea;p__Halobacteriota;c__Syntropharchaeia;o__ANME-1;f__ANME-1;g__QEXZ01;s__QEXZ01 sp003661125
GCA025966525	NCBI	d__Archaea;p__Halobacteriota;c__Syntropharchaeia;o__ANME-1;f__ANME-1;g__QEXZ01;s__
GCA025966575	NCBI	d__Archaea;p__Halobacteriota;c__Syntropharchaeia;o__ANME-1;f__;g__;s__
GCA026000775	NCBI	d__Archaea;p__Thermoproteota;c__Thermoproteia;o__Thermoproteales;f__Thermocladiaceae;g__Vulcanisaeta;s__Vulcanisaeta souniana
GCA026014465	NCBI	d__Archaea;p__Thermoproteota;c__Bathyarchaeia;o__B26-1;f__UBA233;g__JADGNF01;s__
GCA026014485	NCBI	d__Archaea;p__Thermoproteota;c__Bathyarchaeia;o__B26-1;f__UBA233;g__JADGNF01;s__
GCA026014495	NCBI	d__Archaea;p__Thermoproteota;c__Bathyarchaeia;o__B26-1;f__BA1;g__BIN-L-1;s__
GCA026014565	NCBI	d__Archaea;p__Thermoproteota;c__Bathyarchaeia;o__B26-1;f__BA1;g__BIN-L-1;s__
GCA026014585	NCBI	d__Archaea;p__Thermoproteota;c__Bathyarchaeia;o__B26-1;f__UBA233;g__PALSA-986;s__
GCA026014605	NCBI	d__Archaea;p__Thermoproteota;c__Bathyarchaeia;o__B26-1;f__BA1;g__BIN-L-1;s__
GCA026014685	NCBI	d__Archaea;p__Thermoproteota;c__Bathyarchaeia;o__B26-1;f__UBA233;g__PALSA-986;s__PALSA-986 sp011367965
GCA026014735	NCBI	d__Archaea;p__Thermoproteota;c__Bathyarchaeia;o__B26-1;f__UBA233;g__PALSA-986;s__
GCA026014745	NCBI	d__Archaea;p__Thermoproteota;c__Bathyarchaeia;o__B26-1;f__UBA233;g__PALSA-986;s__
GCA026014815	NCBI	d__Archaea;p__Thermoproteota;c__Bathyarchaeia;o__TCS64;f__TCS64;g__RBG-16-57-9;s__
GCA026014875	NCBI	d__Archaea;p__Thermoproteota;c__Bathyarchaeia;o__TCS64;f__TCS64;g__GCA-2726865;s__
GCA026014905	NCBI	d__Archaea;p__Thermoproteota;c__Bathyarchaeia;o__;f__;g__;s__
GCA026015035	NCBI	d__Archaea;p__Thermoproteota;c__Bathyarchaeia;o__;f__;g__;s__
GCA026015145	NCBI	d__Archaea;p__Thermoproteota;c__Bathyarchaeia;o__B26-1;f__UBA233;g__AD8-1;s__
GCA026015185	NCBI	d__Archaea;p__Thermoproteota;c__Bathyarchaeia;o__40CM-2-53-6;f__;g__;s__
GCA026015225	NCBI	d__Archaea;p__Thermoproteota;c__Bathyarchaeia;o__40CM-2-53-6;f__;g__;s__
GCA026016205	NCBI	d__Archaea;p__Halobacteriota;c__UBA148;o__UBA148;f__;g__;s__
GCA026127925	NCBI	d__Archaea;p__Thermoplasmatota;c__Thermoplasmata;o__Thermoplasmatales;f__Thermoplasmataceae;g__;s__
GCA026134005	NCBI	d__Archaea;p__Halobacteriota;c__Syntropharchaeia;o__ANME-1;f__ANME-1;g__G60ANME1;s__
GCA026134025	NCBI	d__Archaea;p__Halobacteriota;c__Syntropharchaeia;o__Syntropharchaeales;f__Syntropharchaeaceae;g__Syntropharchaeum_A;s__
GCA026134045	NCBI	d__Archaea;p__Halobacteriota;c__Syntropharchaeia;o__ANME-1;f__;g__;s__
GCA026242195	NCBI	d__Archaea;p__Halobacteriota;c__Halobacteria;o__JAHENH01;f__;g__;s__
GCA026248685	NCBI	d__Archaea;p__Halobacteriota;c__Halobacteria;o__Halobacteriales;f__Haladaptataceae;g__Haladaptatus;s__
GCA026394315	NCBI	d__Archaea;p__Thermoproteota;c__Bathyarchaeia;o__40CM-2-53-6;f__RBG-13-38-9;g__;s__
GCA026394355	NCBI	d__Archaea;p__Thermoplasmatota;c__E2;o__DHVEG-1;f__DHVEG-1;g__SM1-50;s__SM1-50 sp002506745
GCA026394375	NCBI	d__Archaea;p__Thermoplasmatota;c__Thermoplasmata;o__Methanomassiliicoccales;f__UBA472;g__;s__
GCA026394395	NCBI	d__Archaea;p__Thermoplasmatota;c__Thermoplasmata;o__Methanomassiliicoccales;f__UBA472;g__UBA472;s__
GCA026394475	NCBI	d__Archaea;p__Halobacteriota;c__Methanosarcinia;o__Methanotrichales;f__Methanotrichaceae;g__Methanothrix;s__
GCA026394495	NCBI	d__Archaea;p__Thermoplasmatota;c__E2;o__DHVEG-1;f__DHVEG-1;g__CAIYYQ01;s__
GCA026394555	NCBI	d__Archaea;p__Halobacteriota;c__Methanosarcinia;o__Methanotrichales;f__Methanotrichaceae;g__Methanothrix;s__
GCA026394565	NCBI	d__Archaea;p__Halobacteriota;c__Methanosarcinia;o__Methanotrichales;f__Methanotrichaceae;g__Methanothrix;s__
GCA026394595	NCBI	d__Archaea;p__Halobacteriota;c__Methanomicrobia;o__Methanomicrobiales;f__Methanoregulaceae;g__MVRE01;s__
GCA026394605	NCBI	d__Archaea;p__Halobacteriota;c__Methanomicrobia;o__Methanomicrobiales;f__Methanoregulaceae;g__MVRE01;s__
GCA026394635	NCBI	d__Archaea;p__Halobacteriota;c__Methanomicrobia;o__Methanomicrobiales;f__Methanoregulaceae;g__MVRE01;s__
GCA026394655	NCBI	d__Archaea;p__Halobacteriota;c__Methanomicrobia;o__Methanomicrobiales;f__Methanoregulaceae;g__Methanoregula;s__
GCA026394695	NCBI	d__Archaea;p__Halobacteriota;c__Methanomicrobia;o__Methanomicrobiales;f__Methanoregulaceae;g__Methanoregula;s__
GCA026394715	NCBI	d__Archaea;p__Halobacteriota;c__Methanomicrobia;o__Methanomicrobiales;f__Methanoregulaceae;g__CAIKOD01;s__
GCA026394765	NCBI	d__Archaea;p__Halobacteriota;c__Methanomicrobia;o__Methanomicrobiales;f__Methanoregulaceae;g__;s__
GCA026396285	NCBI	d__Archaea;p__Micrarchaeota;c__Micrarchaeia;o__Norongarragalinales;f__JACRGE01;g__;s__
GCA026396335	NCBI	d__Archaea;p__Micrarchaeota;c__Micrarchaeia;o__Anstonellales;f__Anstonellaceae;g__;s__
GCA026396355	NCBI	d__Archaea;p__Micrarchaeota;c__Micrarchaeia;o__Anstonellales;f__Anstonellaceae;g__UBA10161;s__
GCA026396375	NCBI	d__Archaea;p__Micrarchaeota;c__Micrarchaeia;o__Anstonellales;f__J096;g__;s__
GCA026396415	NCBI	d__Archaea;p__Micrarchaeota;c__Micrarchaeia;o__Anstonellales;f__Anstonellaceae;g__UBA10161;s__
GCA026396425	NCBI	d__Archaea;p__Micrarchaeota;c__Micrarchaeia;o__Burarchaeales;f__;g__;s__
GCA026396455	NCBI	d__Archaea;p__Micrarchaeota;c__Micrarchaeia;o__DTNL01;f__DTGH01;g__Fermentimicrarchaeum;s__
GCA026396995	NCBI	d__Archaea;p__Iainarchaeota;c__Iainarchaeia;o__Iainarchaeales;f__DTGL01;g__;s__
GCA026397315	NCBI	d__Archaea;p__Aenigmatarchaeota;c__Aenigmatarchaeia;o__QMZP01;f__QMZT01;g__;s__
GCA026397335	NCBI	d__Archaea;p__Aenigmatarchaeota;c__Aenigmatarchaeia;o__QMZP01;f__QMZP01;g__;s__
GCA026397355	NCBI	d__Archaea;p__Aenigmatarchaeota;c__Aenigmatarchaeia;o__GW2011-AR5;f__GW2011-AR5;g__CAIKBN01;s__
GCA026413605	NCBI	d__Archaea;p__Thermoproteota;c__Methanomethylicia;o__Nezhaarchaeales;f__B40-G2;g__DRYY01;s__
GCA026413615	NCBI	d__Archaea;p__Thermoproteota;c__Thermoproteia;o__Sulfolobales;f__NBVN01;g__DTCV01;s__
GCA026413755	NCBI	d__Archaea;p__Thermoproteota;c__Thermoproteia;o__Sulfolobales;f__Acidilobaceae;g__DSZV01;s__
GCA026413765	NCBI	d__Archaea;p__Micrarchaeota;c__Micrarchaeia;o__Anstonellales;f__Anstonellaceae;g__;s__
GCA026413805	NCBI	d__Archaea;p__Micrarchaeota;c__Micrarchaeia;o__Anstonellales;f__Anstonellaceae;g__UBA10161;s__
GCA026413845	NCBI	d__Archaea;p__Thermoproteota;c__Nitrososphaeria_A;o__Caldarchaeales;f__NZ13-MGT;g__JGI-0000106-J15;s__
GCA026413895	NCBI	d__Archaea;p__Thermoproteota;c__Nitrososphaeria_A;o__Caldarchaeales;f__NZ13-MGT;g__EX4484-121;s__
GCA026413945	NCBI	d__Archaea;p__Iainarchaeota;c__Iainarchaeia;o__Iainarchaeales;f__DTGL01;g__DTGL01;s__
GCA026413965	NCBI	d__Archaea;p__Micrarchaeota;c__Micrarchaeia;o__Anstonellales;f__Anstonellaceae;g__;s__
GCA026414005	NCBI	d__Archaea;p__Thermoproteota;c__Thermoproteia;o__Thermofilales;f__Thermofilaceae;g__;s__
GCA026414085	NCBI	d__Archaea;p__Thermoproteota;c__Methanomethylicia;o__B29-G17;f__DSZF01;g__;s__
GCA026414145	NCBI	d__Archaea;p__Thermoproteota;c__Bathyarchaeia;o__B26-1;f__UBA233;g__DRVV01;s__
GCA026414165	NCBI	d__Archaea;p__Thermoproteota;c__Methanomethylicia;o__Methanomethylicales;f__Methanomethylicaceae;g__WYZ-LMO10;s__
GCA026414185	NCBI	d__Archaea;p__Micrarchaeota;c__Micrarchaeia;o__Anstonellales;f__Anstonellaceae;g__;s__
GCA026414225	NCBI	d__Archaea;p__Thermoplasmatota;c__Thermoplasmata;o__UBA184;f__DTFW01;g__DTFW01;s__
GCA026414245	NCBI	d__Archaea;p__Thermoproteota;c__Bathyarchaeia;o__B26-1;f__B26-1;g__DTEX01;s__
GCA026414265	NCBI	d__Archaea;p__Micrarchaeota;c__Micrarchaeia;o__Anstonellales;f__;g__;s__
GCA026414305	NCBI	d__Archaea;p__Aenigmatarchaeota;c__Aenigmatarchaeia;o__CG10238-14;f__CG10238-14;g__JAHLMN01;s__
GCA026414325	NCBI	d__Archaea;p__Micrarchaeota;c__Micrarchaeia;o__Anstonellales;f__Anstonellaceae;g__DTIH01;s__
GCA026414485	NCBI	d__Archaea;p__Thermoproteota;c__Bathyarchaeia;o__B26-1;f__UBA233;g__JADGNF01;s__
GCA026419835	NCBI	d__Archaea;p__Thermoproteota;c__Thermoproteia;o__Sulfolobales;f__NBVN01;g__DRZP01;s__
GCA026419855	NCBI	d__Archaea;p__Halobacteriota;c__Methanosarcinia;o__Methanotrichales;f__Methanotrichaceae;g__Methanothrix_B;s__
GCA026552855	NCBI	d__Archaea;p__Halobacteriota;c__Methanosarcinia;o__Methanosarcinales;f__Methanoperedenaceae;g__Methanoperedens;s__
GCA026552955	NCBI	d__Archaea;p__Halobacteriota;c__Methanosarcinia;o__Methanosarcinales;f__Methanoperedenaceae;g__Methanoperedens;s__
GCA026552975	NCBI	d__Archaea;p__Halobacteriota;c__Methanosarcinia;o__Methanosarcinales;f__Methanoperedenaceae;g__Methanoperedens;s__
GCA026586625	NCBI	d__Archaea;p__Halobacteriota;c__Halobacteria;o__Halobacteriales;f__Haloferacaceae;g__Haloprofundus;s__
GCA026586665	NCBI	d__Archaea;p__Halobacteriota;c__Halobacteria;o__Halobacteriales;f__Haloarculaceae;g__Halovenus;s__
GCA026586675	NCBI	d__Archaea;p__Halobacteriota;c__Halobacteria;o__Halobacteriales;f__Haloferacaceae;g__Halorubrum;s__
GCA026616195	NCBI	d__Archaea;p__Halobacteriota;c__Halobacteria;o__Halobacteriales;f__Natrialbaceae;g__Haloarchaeobius;s__
GCA026616205	NCBI	d__Archaea;p__Halobacteriota;c__Halobacteria;o__Halobacteriales;f__Haloferacaceae;g__Halolamina;s__
GCA026625165	NCBI	d__Archaea;p__Halobacteriota;c__Methanomicrobia;o__Methanomicrobiales;f__Methanoregulaceae;g__MVRE01;s__
GCA026626905	NCBI	d__Archaea;p__Thermoproteota;c__Thermoproteia;o__Sulfolobales;f__Desulfurococcaceae;g__Desulfurococcus;s__
GCA026684035	NCBI	d__Archaea;p__Halobacteriota;c__Methanomicrobia;o__Methanomicrobiales;f__Methanomicrobiaceae;g__Methanogenium;s__
GCA026706865	NCBI	d__Archaea;p__Thermoproteota;c__Nitrososphaeria;o__Nitrososphaerales;f__Nitrosopumilaceae;g__WTHC01;s__
GCA026712925	NCBI	d__Archaea;p__Thermoproteota;c__Nitrososphaeria;o__Nitrososphaerales;f__Nitrosopumilaceae;g__Nitrosopumilus;s__
GCA026768455	NCBI	d__Archaea;p__Thermoproteota;c__Nitrososphaeria;o__Nitrososphaerales;f__Nitrosopumilaceae;g__Nitrosotenuis;s__
GCA026891935	NCBI	d__Archaea;p__Halobacteriota;c__Methanomicrobia;o__Methanomicrobiales;f__Methanocorpusculaceae;g__Methanocorpusculum;s__Methanocorpusculum sp001940805
GCA026891975	NCBI	d__Archaea;p__Halobacteriota;c__Methanomicrobia;o__Methanomicrobiales;f__Methanocorpusculaceae;g__Methanocorpusculum;s__
GCA026982775	NCBI	d__Archaea;p__Thermoproteota;c__Thermoproteia;o__Sulfolobales;f__Pyrodictiaceae;g__;s__
GCA026982895	NCBI	d__Archaea;p__Micrarchaeota;c__Micrarchaeia;o__Anstonellales;f__J096;g__J096;s__
GCA026985375	NCBI	d__Archaea;p__Thermoproteota;c__Thermoproteia;o__Sulfolobales;f__Desulfurococcaceae;g__JAADCY01;s__
GCA026985525	NCBI	d__Archaea;p__Halobacteriota;c__Archaeoglobi;o__Archaeoglobales;f__Archaeoglobaceae;g__Archaeoglobus_C;s__
GCA026986305	NCBI	d__Archaea;p__Thermoplasmatota;c__Thermoplasmata;o__WALJ01;f__WALJ01;g__;s__
GCA026986375	NCBI	d__Archaea;p__Halobacteriota;c__Archaeoglobi;o__Archaeoglobales;f__Archaeoglobaceae;g__WAKM01;s__
GCA026986415	NCBI	d__Archaea;p__Thermoproteota;c__Thermoproteia;o__Sulfolobales;f__Acidilobaceae;g__S143-63;s__
GCA026986455	NCBI	d__Archaea;p__Methanobacteriota_B;c__Thermococci;o__Thermococcales;f__Thermococcaceae;g__Thermococcus;s__
GCA026987805	NCBI	d__Archaea;p__Methanobacteriota_A;c__Methanococci;o__Methanococcales;f__Methanococcaceae;g__Methanothermococcus_A;s__
GCA026988335	NCBI	d__Archaea;p__Methanobacteriota_A;c__Methanococci;o__Methanococcales;f__Methanococcaceae;g__;s__
GCA026988525	NCBI	d__Archaea;p__Halobacteriota;c__Archaeoglobi;o__Archaeoglobales;f__Archaeoglobaceae;g__Archaeoglobus_C;s__
GCA026988555	NCBI	d__Archaea;p__Methanobacteriota_B;c__Thermococci;o__Thermococcales;f__Thermococcaceae;g__Thermococcus;s__
GCA026989875	NCBI	d__Archaea;p__Hydrothermarchaeota;c__Hydrothermarchaeia;o__Hydrothermarchaeales;f__BMS3B;g__JAADFH01;s__
GCA026990885	NCBI	d__Archaea;p__Thermoproteota;c__Thermoproteia;o__Sulfolobales;f__AG1;g__WANO01;s__
GCA026990955	NCBI	d__Archaea;p__Thermoproteota;c__Thermoproteia;o__Sulfolobales;f__Ignisphaeraceae;g__JAADCV01;s__
GCA026991495	NCBI	d__Archaea;p__Methanobacteriota_B;c__Thermococci;o__Thermococcales;f__Thermococcaceae;g__Thermococcus;s__
GCA026992595	NCBI	d__Archaea;p__Micrarchaeota;c__Micrarchaeia;o__Anstonellales;f__Bilamarchaeaceae;g__;s__
GCA026993115	NCBI	d__Archaea;p__Thermoplasmatota;c__Thermoplasmata;o__Aciduliprofundales;f__Aciduliprofundaceae;g__JAADDK01;s__
GCA026993785	NCBI	d__Archaea;p__Thermoplasmatota;c__Thermoplasmata;o__Aciduliprofundales;f__Aciduliprofundaceae;g__S014-41;s__
GCA026993975	NCBI	d__Archaea;p__Asgardarchaeota;c__Heimdallarchaeia;o__;f__;g__;s__
GCA026994525	NCBI	d__Archaea;p__Methanobacteriota_B;c__Thermococci;o__Thermococcales;f__Thermococcaceae;g__Thermococcus;s__
GCA026997215	NCBI	d__Archaea;p__EX4484-52;c__EX4484-52;o__EX4484-52;f__JAADEF01;g__JAADEF01;s__
GCA026998095	NCBI	d__Archaea;p__Thermoproteota;c__Nitrososphaeria;o__Geothermarchaeales;f__JDFR-13;g__WAMZ01;s__WAMZ01 sp015522055
GCA026998535	NCBI	d__Archaea;p__Thermoproteota;c__Thermoproteia;o__Sulfolobales;f__Acidilobaceae;g__JAADGB01;s__JAADGB01 sp015523485
GCA026999645	NCBI	d__Archaea;p__Thermoproteota;c__Thermoproteia;o__Sulfolobales;f__Acidilobaceae;g__;s__
GCA027000715	NCBI	d__Archaea;p__Thermoproteota;c__Thermoproteia;o__Sulfolobales;f__Acidilobaceae;g__;s__
GCA027001645	NCBI	d__Archaea;p__Asgardarchaeota;c__Heimdallarchaeia;o__UBA460;f__;g__;s__
GCA027002605	NCBI	d__Archaea;p__Halobacteriota;c__Archaeoglobi;o__Archaeoglobales;f__Archaeoglobaceae;g__;s__
GCA027002815	NCBI	d__Archaea;p__Thermoproteota;c__Thermoproteia;o__Thermoproteales;f__Thermoproteaceae;g__WANN01;s__
GCA027002875	NCBI	d__Archaea;p__Thermoproteota;c__Thermoproteia;o__Sulfolobales;f__Desulfurococcaceae;g__WAON01;s__
GCA027006235	NCBI	d__Archaea;p__Hydrothermarchaeota;c__Hydrothermarchaeia;o__Hydrothermarchaeales;f__BMS3B;g__;s__
GCA027006325	NCBI	d__Archaea;p__Thermoproteota;c__Nitrososphaeria;o__Geothermarchaeales;f__JDFR-13;g__SZUA-1514;s__SZUA-1514 sp015523605
GCA027006545	NCBI	d__Archaea;p__Thermoplasmatota;c__Thermoplasmata;o__Aciduliprofundales;f__Aciduliprofundaceae;g__S014-50;s__S014-50 sp015522935
GCA027006785	NCBI	d__Archaea;p__Thermoplasmatota;c__Thermoplasmata;o__WALJ01;f__WALJ01;g__;s__
GCA027007025	NCBI	d__Archaea;p__Nanoarchaeota;c__Nanoarchaeia;o__CSSed11-243R1;f__CSSed11-243R1;g__WALP01;s__WALP01 sp015522785
GCA027007625	NCBI	d__Archaea;p__B1Sed10-29;c__B1Sed10-29;o__WALL01;f__WALL01;g__WALL01;s__WALL01 sp015522845
GCA027008145	NCBI	d__Archaea;p__Methanobacteriota_B;c__Thermococci;o__Thermococcales;f__Thermococcaceae;g__Thermococcus;s__
GCA027011145	NCBI	d__Archaea;p__Methanobacteriota_B;c__Thermococci;o__Thermococcales;f__Thermococcaceae;g__Thermococcus;s__
GCA027011525	NCBI	d__Archaea;p__Methanobacteriota_B;c__Thermococci;o__Thermococcales;f__Thermococcaceae;g__Thermococcus;s__
GCA027012695	NCBI	d__Archaea;p__Methanobacteriota_B;c__Thermococci;o__Thermococcales;f__Thermococcaceae;g__Thermococcus;s__
GCA027014065	NCBI	d__Archaea;p__Thermoplasmatota;c__Thermoplasmata;o__Aciduliprofundales;f__Aciduliprofundaceae;g__JAADDK01;s__
GCA027014125	NCBI	d__Archaea;p__Thermoproteota;c__Thermoproteia;o__Sulfolobales;f__Acidilobaceae;g__S012-22;s__
GCA027016055	NCBI	d__Archaea;p__Halobacteriota;c__Archaeoglobi;o__Archaeoglobales;f__Archaeoglobaceae;g__WAKM01;s__
GCA027016475	NCBI	d__Archaea;p__Asgardarchaeota;c__Heimdallarchaeia;o__UBA460;f__Kariarchaeaceae;g__WAKA01;s__
GCA027017025	NCBI	d__Archaea;p__Thermoproteota;c__Thermoproteia;o__Thermofilales;f__Thermofilaceae;g__;s__
GCA027017365	NCBI	d__Archaea;p__Thermoproteota;c__Thermoproteia;o__Gearchaeales;f__WAQG01;g__WAQG01;s__WAQG01 sp015520395
GCA027020205	NCBI	d__Archaea;p__Hydrothermarchaeota;c__Hydrothermarchaeia;o__Hydrothermarchaeales;f__BMS3B;g__JAADFX01;s__JAADFX01 sp015521565
GCA027021185	NCBI	d__Archaea;p__Hydrothermarchaeota;c__Hydrothermarchaeia;o__Hydrothermarchaeales;f__;g__;s__
GCA027022365	NCBI	d__Archaea;p__Thermoproteota;c__Thermoproteia;o__Sulfolobales;f__Desulfurococcaceae;g__JAADCY01;s__
GCA027023265	NCBI	d__Archaea;p__Thermoplasmatota;c__Thermoplasmata;o__Aciduliprofundales;f__Aciduliprofundaceae;g__JAADDK01;s__
GCA027023865	NCBI	d__Archaea;p__Methanobacteriota_B;c__Thermococci;o__Thermococcales;f__Thermococcaceae;g__Thermococcus;s__
GCA027024255	NCBI	d__Archaea;p__Micrarchaeota;c__Micrarchaeia;o__Anstonellales;f__J096;g__;s__
GCA027027675	NCBI	d__Archaea;p__Thermoproteota;c__Thermoproteia;o__Thermofilales;f__Thermofilaceae;g__;s__
GCA027027905	NCBI	d__Archaea;p__Thermoproteota;c__Thermoproteia;o__Sulfolobales;f__WAQK01;g__;s__
GCA027028145	NCBI	d__Archaea;p__Halobacteriota;c__Archaeoglobi;o__Archaeoglobales;f__Archaeoglobaceae;g__WAKM01;s__
GCA027028455	NCBI	d__Archaea;p__Thermoproteota;c__Korarchaeia;o__Korarchaeales;f__Korarchaeaceae;g__WALU01;s__WALU01 sp015521385
GCA027028545	NCBI	d__Archaea;p__Thermoproteota;c__Thermoproteia;o__Sulfolobales;f__Desulfurococcaceae;g__WAON01;s__
GCA027029585	NCBI	d__Archaea;p__Thermoproteota;c__Korarchaeia;o__Korarchaeales;f__Korarchaeaceae;g__WALU01;s__
GCA027030065	NCBI	d__Archaea;p__Thermoproteota;c__Thermoproteia;o__Sulfolobales;f__WANQ01;g__WANQ01;s__
GCA027031745	NCBI	d__Archaea;p__Asgardarchaeota;c__Thorarchaeia;o__Thorarchaeales;f__Thorarchaeaceae;g__B65-G9;s__
GCA027031765	NCBI	d__Archaea;p__Asgardarchaeota;c__Thorarchaeia;o__Thorarchaeales;f__Thorarchaeaceae;g__B65-G9;s__
GCA027036135	NCBI	d__Archaea;p__Thermoproteota;c__Thermoproteia;o__Sulfolobales;f__Pyrodictiaceae;g__Pyrodictium;s__
GCA027036495	NCBI	d__Archaea;p__Thermoproteota;c__Thermoproteia;o__Thermoproteales;f__Thermocladiaceae;g__JAADER01;s__
GCA027036775	NCBI	d__Archaea;p__Halobacteriota;c__Archaeoglobi;o__Archaeoglobales;f__Archaeoglobaceae;g__Archaeoglobus_B;s__
GCA027037535	NCBI	d__Archaea;p__Thermoproteota;c__Thermoproteia;o__Sulfolobales;f__Acidilobaceae;g__S143-63;s__
GCA027038505	NCBI	d__Archaea;p__EX4484-52;c__EX4484-52;o__EX4484-52;f__WAPT01;g__WAPT01;s__
GCA027042585	NCBI	d__Archaea;p__Thermoproteota;c__Thermoproteia;o__Sulfolobales;f__Acidilobaceae;g__S143-63;s__S143-63 sp015521115
GCA027043265	NCBI	d__Archaea;p__Thermoproteota;c__Thermoproteia;o__Sulfolobales;f__Acidilobaceae;g__S143-63;s__S143-63 sp015521185
GCA027043945	NCBI	d__Archaea;p__Thermoproteota;c__Thermoproteia;o__Sulfolobales;f__Acidilobaceae;g__S143-63;s__S143-63 sp015521095
GCA027046265	NCBI	d__Archaea;p__Thermoproteota;c__Thermoproteia;o__Sulfolobales;f__Pyrodictiaceae;g__QNYQ01;s__
GCA027046525	NCBI	d__Archaea;p__Thermoproteota;c__Thermoproteia;o__Sulfolobales;f__Pyrodictiaceae;g__QNYQ01;s__
GCA027046625	NCBI	d__Archaea;p__Iainarchaeota;c__Iainarchaeia;o__JAADDC01;f__JAADDC01;g__WANZ01;s__WANZ01 sp015521515
GCA027046645	NCBI	d__Archaea;p__Thermoproteota;c__Thermoproteia;o__Sulfolobales;f__Acidilobaceae;g__S012-22;s__S012-22 sp015523445
GCA027048875	NCBI	d__Archaea;p__Thermoproteota;c__Thermoproteia;o__Sulfolobales;f__WANQ01;g__WANQ01;s__WANQ01 sp015521735
GCA027051095	NCBI	d__Archaea;p__Thermoproteota;c__Thermoproteia;o__Sulfolobales;f__Acidilobaceae;g__Aeropyrum;s__
GCA027051165	NCBI	d__Archaea;p__Hydrothermarchaeota;c__Hydrothermarchaeia;o__;f__;g__;s__
GCA027051265	NCBI	d__Archaea;p__Hydrothermarchaeota;c__Hydrothermarchaeia;o__;f__;g__;s__
GCA027051615	NCBI	d__Archaea;p__Aenigmatarchaeota;c__Aenigmatarchaeia;o__Aenigmatarchaeales;f__SZUA-1535;g__SZUA-1535;s__SZUA-1535 sp015521535
GCA027052235	NCBI	d__Archaea;p__Methanobacteriota_B;c__Thermococci;o__Thermococcales;f__Thermococcaceae;g__Thermococcus;s__
GCA027052795	NCBI	d__Archaea;p__Thermoproteota;c__Thermoproteia;o__Sulfolobales;f__Pyrodictiaceae;g__Pyrolobus;s__Pyrolobus sp015521195
GCA027058345	NCBI	d__Archaea;p__Hydrothermarchaeota;c__Hydrothermarchaeia;o__;f__;g__;s__
GCA027058575	NCBI	d__Archaea;p__Thermoproteota;c__Thermoproteia;o__Sulfolobales;f__Pyrodictiaceae;g__WAQM01;s__WAQM01 sp015520245
GCA027061945	NCBI	d__Archaea;p__Asgardarchaeota;c__Heimdallarchaeia;o__UBA460;f__;g__;s__
GCA027063845	NCBI	d__Archaea;p__Methanobacteriota_B;c__Thermococci;o__Thermococcales;f__Thermococcaceae;g__Thermococcus;s__
GCA027064225	NCBI	d__Archaea;p__Nanoarchaeota;c__Nanoarchaeia;o__Woesearchaeales;f__WAPY01;g__WAPY01;s__
GCA027064305	NCBI	d__Archaea;p__Methanobacteriota_A;c__Methanopyri;o__Methanopyrales;f__Methanopyraceae;g__Methanopyrus;s__
GCA027064425	NCBI	d__Archaea;p__Methanobacteriota_A;c__Methanopyri;o__Methanopyrales;f__Methanopyraceae;g__Methanopyrus;s__
GCA027064525	NCBI	d__Archaea;p__Halobacteriota;c__Archaeoglobi;o__Archaeoglobales;f__Archaeoglobaceae;g__WAKM01;s__
GCA027065835	NCBI	d__Archaea;p__Methanobacteriota_B;c__Thermococci;o__Thermococcales;f__Thermococcaceae;g__Thermococcus;s__
GCA027066855	NCBI	d__Archaea;p__EX4484-52;c__EX4484-52;o__EX4484-52;f__WAPT01;g__;s__
GCA027067375	NCBI	d__Archaea;p__Methanobacteriota_A;c__Methanopyri;o__Methanopyrales;f__Methanopyraceae;g__Methanopyrus;s__Methanopyrus sp013154335
GCA027067785	NCBI	d__Archaea;p__Thermoproteota;c__Thermoproteia;o__Sulfolobales;f__Desulfurococcaceae;g__JAADCY01;s__
GCA027068365	NCBI	d__Archaea;p__Methanobacteriota_A;c__Methanococci;o__Methanococcales;f__Methanocaldococcaceae;g__Methanocaldococcus;s__
GCA027069605	NCBI	d__Archaea;p__Thermoproteota;c__Korarchaeia;o__Korarchaeales;f__Korarchaeaceae;g__;s__
GCA027074775	NCBI	d__Archaea;p__Methanobacteriota_A;c__Methanococci;o__Methanococcales;f__Methanococcaceae;g__Methanothermococcus_A;s__Methanothermococcus_A sp015523155
GCA027074805	NCBI	d__Archaea;p__Methanobacteriota_B;c__Thermococci;o__Thermococcales;f__Thermococcaceae;g__Thermococcus;s__
GCA027076285	NCBI	d__Archaea;p__EX4484-52;c__EX4484-52;o__EX4484-52;f__JAADEF01;g__WAOB01;s__WAOB01 sp015521505
GCA027077875	NCBI	d__Archaea;p__Asgardarchaeota;c__Heimdallarchaeia;o__UBA460;f__Kariarchaeaceae;g__S139-21;s__
GCA027078545	NCBI	d__Archaea;p__Thermoproteota;c__Nitrososphaeria;o__Geothermarchaeales;f__JDFR-13;g__SZUA-1514;s__
GCA027078975	NCBI	d__Archaea;p__Thermoproteota;c__Thermoproteia;o__Sulfolobales;f__Acidilobaceae;g__WAQN01;s__WAQN01 sp015520195
GCA027081315	NCBI	d__Archaea;p__Methanobacteriota_B;c__Thermococci;o__Thermococcales;f__Thermococcaceae;g__Thermococcus;s__Thermococcus sp015522395
GCA027081535	NCBI	d__Archaea;p__Methanobacteriota_B;c__Thermococci;o__Thermococcales;f__Thermococcaceae;g__Thermococcus;s__Thermococcus sp015520705
GCA027081755	NCBI	d__Archaea;p__Thermoproteota;c__Thermoproteia;o__Sulfolobales;f__Ignicoccaceae;g__Ignicoccus_A;s__
GCA027082695	NCBI	d__Archaea;p__Thermoproteota;c__Thermoproteia;o__Sulfolobales;f__Acidilobaceae;g__Caldisphaera;s__Caldisphaera sp015523575
GCA027083115	NCBI	d__Archaea;p__Thermoproteota;c__Thermoproteia;o__Sulfolobales;f__NBVN01;g__S013-73;s__
GCA027083135	NCBI	d__Archaea;p__Thermoproteota;c__Thermoproteia;o__Sulfolobales;f__WAQK01;g__;s__
GCA027101415	NCBI	d__Archaea;p__Thermoproteota;c__Thermoproteia;o__Sulfolobales;f__Acidilobaceae;g__S012-22;s__
GCA027110435	NCBI	d__Archaea;p__Methanobacteriota;c__Methanobacteria;o__Methanobacteriales;f__Methanobacteriaceae;g__Methanobacterium_D;s__Methanobacterium_D veterum
GCA027249345	NCBI	d__Archaea;p__Halobacteriota;c__Halobacteria;o__Halobacteriales;f__UBA12382;g__UBA12382;s__UBA12382 sp002503845
GCA027257195	NCBI	d__Archaea;p__Halobacteriota;c__Halobacteria;o__Halobacteriales;f__Haloferacaceae;g__Halorubrum;s__
GCA027296345	NCBI	d__Archaea;p__Thermoproteota;c__Nitrososphaeria;o__Nitrososphaerales;f__CADDZS01;g__;s__
GCA027306485	NCBI	d__Archaea;p__Thermoplasmatota;c__Thermoplasmata;o__Methanomassiliicoccales;f__;g__;s__
GCA027306505	NCBI	d__Archaea;p__Thermoplasmatota;c__Thermoplasmata;o__UBA184;f__UBA184;g__;s__
GCA027306515	NCBI	d__Archaea;p__Thermoplasmatota;c__Thermoplasmata;o__UBA184;f__UBA184;g__UBA184;s__
GCA027306645	NCBI	d__Archaea;p__Thermoplasmatota;c__Thermoplasmata;o__UBA184;f__UBA184;g__UBA184;s__
GCA027306685	NCBI	d__Archaea;p__Thermoplasmatota;c__Thermoplasmata;o__Thermoplasmatales;f__Thermoplasmataceae;g__B-DKE;s__
GCA027309955	NCBI	d__Archaea;p__Micrarchaeota;c__Micrarchaeia;o__Micrarchaeales;f__Micrarchaeaceae;g__;s__
GCA027310185	NCBI	d__Archaea;p__Thermoplasmatota;c__Thermoplasmata;o__Thermoplasmatales;f__Thermoplasmataceae;g__Cuniculiplasma;s__
GCA027310755	NCBI	d__Archaea;p__Micrarchaeota;c__Micrarchaeia;o__Micrarchaeales;f__Micrarchaeaceae;g__;s__
GCA027310825	NCBI	d__Archaea;p__Micrarchaeota;c__Micrarchaeia;o__Micrarchaeales;f__Micrarchaeaceae;g__;s__
GCA027310855	NCBI	d__Archaea;p__Thermoplasmatota;c__Thermoplasmata;o__UBA184;f__UBA184;g__UBA184;s__
GCA027312765	NCBI	d__Archaea;p__Nanoarchaeota;c__Nanoarchaeia;o__Parvarchaeales;f__Parvarchaeaceae;g__Parvarchaeum;s__
GCA027312835	NCBI	d__Archaea;p__Thermoplasmatota;c__Thermoplasmata;o__Thermoplasmatales;f__Thermoplasmataceae;g__Acidiplasma;s__
GCA027314465	NCBI	d__Archaea;p__Micrarchaeota;c__Micrarchaeia;o__Micrarchaeales;f__Micrarchaeaceae;g__;s__
GCA027314565	NCBI	d__Archaea;p__Thermoplasmatota;c__Thermoplasmata;o__UBA184;f__UBA184;g__UBA184;s__
GCA027314685	NCBI	d__Archaea;p__Thermoproteota;c__Nitrososphaeria;o__Nitrososphaerales;f__CADDZS01;g__CADDZS01;s__
GCA027314915	NCBI	d__Archaea;p__Thermoplasmatota;c__Thermoplasmata;o__UBA184;f__UBA184;g__UBA184;s__
GCA027315065	NCBI	d__Archaea;p__Thermoproteota;c__Nitrososphaeria;o__Nitrososphaerales;f__Nitrosopumilaceae;g__Nitrosotalea;s__
GCA027315135	NCBI	d__Archaea;p__Micrarchaeota;c__Micrarchaeia;o__Micrarchaeales;f__Micrarchaeaceae;g__;s__
GCA027315165	NCBI	d__Archaea;p__Thermoplasmatota;c__Thermoplasmata;o__UBA184;f__UBA184;g__UBA184;s__
GCA027315455	NCBI	d__Archaea;p__Thermoplasmatota;c__Thermoplasmata;o__UBA184;f__UBA184;g__UBA184;s__
GCA027316925	NCBI	d__Archaea;p__Thermoplasmatota;c__Thermoplasmata;o__Thermoplasmatales;f__Thermoplasmataceae;g__Ferroplasma;s__Ferroplasma sp002505185
GCA027317905	NCBI	d__Archaea;p__Micrarchaeota;c__Micrarchaeia;o__Micrarchaeales;f__Micrarchaeaceae;g__;s__
GCA027318085	NCBI	d__Archaea;p__Thermoproteota;c__Nitrososphaeria;o__Nitrososphaerales;f__UBA183;g__UBA183;s__
GCA027318185	NCBI	d__Archaea;p__Micrarchaeota;c__Micrarchaeia;o__Micrarchaeales;f__Micrarchaeaceae;g__Mancarchaeum;s__
GCA027318395	NCBI	d__Archaea;p__Thermoplasmatota;c__Thermoplasmata;o__Thermoplasmatales;f__Thermoplasmataceae;g__UBA582;s__
GCA027318585	NCBI	d__Archaea;p__Methanobacteriota;c__Methanobacteria;o__Methanobacteriales;f__Methanobacteriaceae;g__;s__
GCA027319005	NCBI	d__Archaea;p__Thermoplasmatota;c__Thermoplasmata;o__Thermoplasmatales;f__Thermoplasmataceae;g__;s__
GCA027319085	NCBI	d__Archaea;p__Thermoplasmatota;c__Thermoplasmata;o__Thermoplasmatales;f__GCA-001856825;g__GCA-001856825;s__
GCA027319365	NCBI	d__Archaea;p__Thermoplasmatota;c__Thermoplasmata;o__UBA184;f__UBA184;g__;s__
GCA027319825	NCBI	d__Archaea;p__Thermoplasmatota;c__Thermoplasmata;o__Thermoplasmatales;f__Thermoplasmataceae;g__;s__
GCA027319905	NCBI	d__Archaea;p__Micrarchaeota;c__Micrarchaeia;o__Micrarchaeales;f__Micrarchaeaceae;g__;s__
GCA027319935	NCBI	d__Archaea;p__Micrarchaeota;c__Micrarchaeia;o__Micrarchaeales;f__Micrarchaeaceae;g__;s__
GCA027320125	NCBI	d__Archaea;p__Nanoarchaeota;c__Nanoarchaeia;o__Parvarchaeales;f__Parvarchaeaceae;g__;s__
GCA027320165	NCBI	d__Archaea;p__Micrarchaeota;c__Micrarchaeia;o__Micrarchaeales;f__Micrarchaeaceae;g__;s__
GCA027320345	NCBI	d__Archaea;p__Thermoplasmatota;c__Thermoplasmata;o__UBA184;f__UBA184;g__UBA184;s__
GCA027320705	NCBI	d__Archaea;p__Thermoplasmatota;c__Thermoplasmata;o__Thermoplasmatales;f__Thermoplasmataceae;g__;s__
GCA027320925	NCBI	d__Archaea;p__Micrarchaeota;c__Micrarchaeia;o__Micrarchaeales;f__Micrarchaeaceae;g__Mancarchaeum;s__
GCA027321695	NCBI	d__Archaea;p__Micrarchaeota;c__Micrarchaeia;o__Micrarchaeales;f__Micrarchaeaceae;g__Mancarchaeum;s__
GCA027321905	NCBI	d__Archaea;p__Micrarchaeota;c__Micrarchaeia;o__Micrarchaeales;f__Micrarchaeaceae;g__;s__
GCA027321945	NCBI	d__Archaea;p__Thermoplasmatota;c__Thermoplasmata;o__UBA184;f__UBA184;g__;s__
GCA027321965	NCBI	d__Archaea;p__Thermoplasmatota;c__Thermoplasmata;o__Thermoplasmatales;f__Thermoplasmataceae;g__Cuniculiplasma;s__
GCA027322125	NCBI	d__Archaea;p__Thermoplasmatota;c__Thermoplasmata;o__UBA184;f__UBA184;g__;s__
GCA027322165	NCBI	d__Archaea;p__Thermoplasmatota;c__Thermoplasmata;o__Thermoplasmatales;f__Thermoplasmataceae;g__Cuniculiplasma;s__
GCA027322455	NCBI	d__Archaea;p__Thermoplasmatota;c__Thermoplasmata;o__Thermoplasmatales;f__Thermoplasmataceae;g__JACWAH01;s__
GCA027323125	NCBI	d__Archaea;p__Micrarchaeota;c__Micrarchaeia;o__Micrarchaeales;f__Micrarchaeaceae;g__;s__
GCA027324445	NCBI	d__Archaea;p__Thermoplasmatota;c__Thermoplasmata;o__UBA184;f__;g__;s__
GCA027327065	NCBI	d__Archaea;p__Micrarchaeota;c__Micrarchaeia;o__Micrarchaeales;f__Micrarchaeaceae;g__Mancarchaeum;s__
GCA027327105	NCBI	d__Archaea;p__Micrarchaeota;c__Micrarchaeia;o__Micrarchaeales;f__Micrarchaeaceae;g__;s__
GCA027327145	NCBI	d__Archaea;p__Micrarchaeota;c__Micrarchaeia;o__Micrarchaeales;f__Micrarchaeaceae;g__;s__
GCA027327175	NCBI	d__Archaea;p__Thermoplasmatota;c__Thermoplasmata;o__Thermoplasmatales;f__Thermoplasmataceae;g__Cuniculiplasma;s__
GCA027327865	NCBI	d__Archaea;p__Micrarchaeota;c__Micrarchaeia;o__Micrarchaeales;f__Micrarchaeaceae;g__;s__
GCA027327905	NCBI	d__Archaea;p__Micrarchaeota;c__Micrarchaeia;o__Micrarchaeales;f__Micrarchaeaceae;g__;s__
GCA027327965	NCBI	d__Archaea;p__Thermoplasmatota;c__Thermoplasmata;o__UBA184;f__UBA184;g__;s__
GCA027328605	NCBI	d__Archaea;p__Nanoarchaeota;c__Nanoarchaeia;o__Parvarchaeales;f__Parvarchaeaceae;g__Parvarchaeum;s__
GCA027328795	NCBI	d__Archaea;p__Thermoplasmatota;c__Thermoplasmata;o__UBA10834;f__UBA10834;g__;s__
GCA027328905	NCBI	d__Archaea;p__Thermoplasmatota;c__Thermoplasmata;o__UBA184;f__UBA184;g__;s__
GCA027330885	NCBI	d__Archaea;p__Thermoplasmatota;c__Thermoplasmata;o__Thermoplasmatales;f__Thermoplasmataceae;g__GCA-000496135;s__
GCA027331015	NCBI	d__Archaea;p__Micrarchaeota;c__Micrarchaeia;o__Micrarchaeales;f__Micrarchaeaceae;g__;s__
GCA027331235	NCBI	d__Archaea;p__Thermoplasmatota;c__Thermoplasmata;o__Thermoplasmatales;f__Thermoplasmataceae;g__JACWAH01;s__
GCA027331275	NCBI	d__Archaea;p__Thermoplasmatota;c__Thermoplasmata;o__Thermoplasmatales;f__Thermoplasmataceae;g__JACWAH01;s__
GCA027331425	NCBI	d__Archaea;p__Micrarchaeota;c__Micrarchaeia;o__Micrarchaeales;f__Micrarchaeaceae;g__;s__
GCA027331565	NCBI	d__Archaea;p__Micrarchaeota;c__Micrarchaeia;o__Micrarchaeales;f__Micrarchaeaceae;g__;s__
GCA027331605	NCBI	d__Archaea;p__Thermoplasmatota;c__Thermoplasmata;o__Thermoplasmatales;f__Thermoplasmataceae;g__UBA509;s__
GCA027331705	NCBI	d__Archaea;p__Thermoplasmatota;c__Thermoplasmata;o__Thermoplasmatales;f__Thermoplasmataceae;g__Ferroplasma;s__
GCA027331885	NCBI	d__Archaea;p__Thermoplasmatota;c__Thermoplasmata;o__UBA184;f__UBA184;g__UBA184;s__
GCA027332045	NCBI	d__Archaea;p__Micrarchaeota;c__Micrarchaeia;o__Micrarchaeales;f__Micrarchaeaceae;g__;s__
GCA027332165	NCBI	d__Archaea;p__Thermoplasmatota;c__Thermoplasmata;o__Thermoplasmatales;f__Thermoplasmataceae;g__UBA509;s__
GCA027334535	NCBI	d__Archaea;p__Micrarchaeota;c__Micrarchaeia;o__Micrarchaeales;f__Micrarchaeaceae;g__;s__
GCA027334635	NCBI	d__Archaea;p__Micrarchaeota;c__Micrarchaeia;o__Micrarchaeales;f__Micrarchaeaceae;g__;s__
GCA027334855	NCBI	d__Archaea;p__Thermoplasmatota;c__Thermoplasmata;o__UBA184;f__UBA184;g__;s__
GCA027334935	NCBI	d__Archaea;p__Micrarchaeota;c__Micrarchaeia;o__Micrarchaeales;f__Micrarchaeaceae;g__;s__
GCA027335105	NCBI	d__Archaea;p__Micrarchaeota;c__Micrarchaeia;o__Micrarchaeales;f__Micrarchaeaceae;g__;s__
GCA027335465	NCBI	d__Archaea;p__Thermoplasmatota;c__Thermoplasmata;o__Thermoplasmatales;f__GCA-001856825;g__;s__
GCA027335505	NCBI	d__Archaea;p__Thermoplasmatota;c__Thermoplasmata;o__Thermoplasmatales;f__Thermoplasmataceae;g__JACWAH01;s__
GCA027335565	NCBI	d__Archaea;p__Micrarchaeota;c__Micrarchaeia;o__Micrarchaeales;f__Micrarchaeaceae;g__;s__
GCA027335645	NCBI	d__Archaea;p__Thermoplasmatota;c__Thermoplasmata;o__UBA184;f__UBA184;g__;s__
GCA027335815	NCBI	d__Archaea;p__Thermoplasmatota;c__Thermoplasmata;o__Thermoplasmatales;f__Thermoplasmataceae;g__JACWAH01;s__
GCA027335845	NCBI	d__Archaea;p__Thermoplasmatota;c__Thermoplasmata;o__Thermoplasmatales;f__Thermoplasmataceae;g__Acidiplasma;s__
GCA027336005	NCBI	d__Archaea;p__Thermoplasmatota;c__Thermoplasmata;o__Thermoplasmatales;f__Thermoplasmataceae;g__Cuniculiplasma;s__
GCA027336105	NCBI	d__Archaea;p__Thermoplasmatota;c__Thermoplasmata;o__Thermoplasmatales;f__Thermoplasmataceae;g__Ferroplasma;s__
GCA027336205	NCBI	d__Archaea;p__Thermoplasmatota;c__Thermoplasmata;o__Thermoplasmatales;f__Thermoplasmataceae;g__Cuniculiplasma;s__
GCA027336305	NCBI	d__Archaea;p__Micrarchaeota;c__Micrarchaeia;o__Micrarchaeales;f__Micrarchaeaceae;g__;s__
GCA027337925	NCBI	d__Archaea;p__Micrarchaeota;c__Micrarchaeia;o__Micrarchaeales;f__Micrarchaeaceae;g__;s__
GCA027338625	NCBI	d__Archaea;p__Nanoarchaeota;c__Nanoarchaeia;o__Parvarchaeales;f__Parvarchaeaceae;g__Parvarchaeum;s__
GCA027338705	NCBI	d__Archaea;p__Micrarchaeota;c__Micrarchaeia;o__Micrarchaeales;f__Micrarchaeaceae;g__;s__
GCA027338815	NCBI	d__Archaea;p__Micrarchaeota;c__Micrarchaeia;o__Micrarchaeales;f__Micrarchaeaceae;g__;s__
GCA027338825	NCBI	d__Archaea;p__Micrarchaeota;c__Micrarchaeia;o__Micrarchaeales;f__Micrarchaeaceae;g__Mancarchaeum;s__
GCA027339025	NCBI	d__Archaea;p__Thermoplasmatota;c__Thermoplasmata;o__Thermoplasmatales;f__Thermoplasmataceae;g__JACWAH01;s__
GCA027339405	NCBI	d__Archaea;p__Nanoarchaeota;c__Nanoarchaeia;o__Parvarchaeales;f__Parvarchaeaceae;g__Parvarchaeum;s__
GCA027339415	NCBI	d__Archaea;p__Thermoplasmatota;c__Thermoplasmata;o__Thermoplasmatales;f__GCA-001856825;g__GCA-001856825;s__
GCA027339545	NCBI	d__Archaea;p__Micrarchaeota;c__Micrarchaeia;o__Micrarchaeales;f__Micrarchaeaceae;g__;s__
GCA027340185	NCBI	d__Archaea;p__Micrarchaeota;c__Micrarchaeia;o__Micrarchaeales;f__Micrarchaeaceae;g__;s__
GCA027340385	NCBI	d__Archaea;p__Thermoplasmatota;c__Thermoplasmata;o__UBA184;f__UBA184;g__;s__
GCA027340745	NCBI	d__Archaea;p__Thermoproteota;c__Thermoproteia;o__Marsarchaeales;f__Marsarchaeaceae;g__ECH-B-1;s__
GCA027340795	NCBI	d__Archaea;p__Thermoproteota;c__Nitrososphaeria;o__Nitrososphaerales;f__UBA183;g__BOG-1369;s__
GCA027341725	NCBI	d__Archaea;p__Thermoplasmatota;c__Thermoplasmata;o__UBA184;f__UBA184;g__UBA184;s__
GCA027342585	NCBI	d__Archaea;p__Micrarchaeota;c__Micrarchaeia;o__Micrarchaeales;f__Micrarchaeaceae;g__;s__
GCA027342645	NCBI	d__Archaea;p__Thermoplasmatota;c__Thermoplasmata;o__UBA184;f__UBA184;g__UBA184;s__
GCA027342885	NCBI	d__Archaea;p__Thermoplasmatota;c__Thermoplasmata;o__UBA184;f__UBA184;g__UBA184;s__
GCA027342905	NCBI	d__Archaea;p__Micrarchaeota;c__Micrarchaeia;o__Micrarchaeales;f__Micrarchaeaceae;g__;s__
GCA027342955	NCBI	d__Archaea;p__Micrarchaeota;c__Micrarchaeia;o__Micrarchaeales;f__Micrarchaeaceae;g__;s__
GCA027343305	NCBI	d__Archaea;p__Nanoarchaeota;c__Nanoarchaeia;o__Parvarchaeales;f__Parvarchaeaceae;g__;s__
GCA027343345	NCBI	d__Archaea;p__Micrarchaeota;c__Micrarchaeia;o__Micrarchaeales;f__Micrarchaeaceae;g__;s__
GCA027343365	NCBI	d__Archaea;p__Micrarchaeota;c__Micrarchaeia;o__Micrarchaeales;f__Micrarchaeaceae;g__;s__
GCA027343495	NCBI	d__Archaea;p__Thermoplasmatota;c__Thermoplasmata;o__Thermoplasmatales;f__Thermoplasmataceae;g__UBA582;s__UBA582 sp002502705
GCA027343605	NCBI	d__Archaea;p__Micrarchaeota;c__Micrarchaeia;o__Micrarchaeales;f__Micrarchaeaceae;g__;s__
GCA027343905	NCBI	d__Archaea;p__Thermoplasmatota;c__Thermoplasmata;o__Thermoplasmatales;f__Thermoplasmataceae;g__Cuniculiplasma;s__
GCA027344325	NCBI	d__Archaea;p__Thermoplasmatota;c__Thermoplasmata;o__Thermoplasmatales;f__Thermoplasmataceae;g__Ferroplasma;s__
GCA027344535	NCBI	d__Archaea;p__Micrarchaeota;c__Micrarchaeia;o__Micrarchaeales;f__Micrarchaeaceae;g__;s__
GCA027344765	NCBI	d__Archaea;p__Thermoproteota;c__Nitrososphaeria;o__Nitrososphaerales;f__UBA183;g__BOG-1369;s__
GCA027344805	NCBI	d__Archaea;p__Thermoplasmatota;c__Thermoplasmata;o__Methanomassiliicoccales;f__;g__;s__
GCA027345105	NCBI	d__Archaea;p__Thermoplasmatota;c__Thermoplasmata;o__Methanomassiliicoccales;f__;g__;s__
GCA027345185	NCBI	d__Archaea;p__Micrarchaeota;c__Micrarchaeia;o__Micrarchaeales;f__Micrarchaeaceae;g__;s__
GCA027345195	NCBI	d__Archaea;p__Thermoplasmatota;c__Thermoplasmata;o__Thermoplasmatales;f__GCA-001856825;g__GCA-001856825;s__
GCA027345445	NCBI	d__Archaea;p__Thermoplasmatota;c__Thermoplasmata;o__Thermoplasmatales;f__Thermoplasmataceae;g__UBA447;s__
GCA027346295	NCBI	d__Archaea;p__Thermoplasmatota;c__Thermoplasmata;o__Thermoplasmatales;f__Thermoplasmataceae;g__JACWAH01;s__
GCA027346415	NCBI	d__Archaea;p__Micrarchaeota;c__Micrarchaeia;o__Anstonellales;f__Bilamarchaeaceae;g__JAHJBR01;s__
GCA027346825	NCBI	d__Archaea;p__Micrarchaeota;c__Micrarchaeia;o__JACRGF01;f__JACRGF01;g__;s__
GCA027347435	NCBI	d__Archaea;p__Nanoarchaeota;c__Nanoarchaeia;o__Woesearchaeales;f__UBA9642;g__;s__
GCA027347505	NCBI	d__Archaea;p__Thermoproteota;c__Nitrososphaeria;o__Nitrososphaerales;f__Nitrosopumilaceae;g__Nitrosotenuis;s__
GCA027347625	NCBI	d__Archaea;p__Thermoplasmatota;c__Thermoplasmata;o__Thermoplasmatales;f__Thermoplasmataceae;g__JACWAH01;s__
GCA027348265	NCBI	d__Archaea;p__Micrarchaeota;c__Micrarchaeia;o__Anstonellales;f__Anstonellaceae;g__CAIXYX01;s__
GCA027348425	NCBI	d__Archaea;p__Micrarchaeota;c__Micrarchaeia;o__Anstonellales;f__Anstonellaceae;g__CAIXYX01;s__
GCA027348645	NCBI	d__Archaea;p__Nanoarchaeota;c__Nanoarchaeia;o__Parvarchaeales;f__Parvarchaeaceae;g__;s__
GCA027349105	NCBI	d__Archaea;p__Thermoplasmatota;c__Thermoplasmata;o__Thermoplasmatales;f__Thermoplasmataceae;g__Cuniculiplasma;s__
GCA027356905	NCBI	d__Archaea;p__Thermoplasmatota;c__Thermoplasmata;o__UBA184;f__UBA184;g__UBA184;s__
GCA027356965	NCBI	d__Archaea;p__Micrarchaeota;c__Micrarchaeia;o__Micrarchaeales;f__Micrarchaeaceae;g__Mancarchaeum;s__
GCA027357025	NCBI	d__Archaea;p__Thermoplasmatota;c__Thermoplasmata;o__UBA184;f__UBA184;g__;s__
GCA027357825	NCBI	d__Archaea;p__Micrarchaeota;c__Micrarchaeia;o__Micrarchaeales;f__Micrarchaeaceae;g__Mancarchaeum;s__
GCA027357945	NCBI	d__Archaea;p__Thermoplasmatota;c__Thermoplasmata;o__Thermoplasmatales;f__Thermoplasmataceae;g__UBA509;s__
GCA027363615	NCBI	d__Archaea;p__Micrarchaeota;c__Micrarchaeia;o__Micrarchaeales;f__Micrarchaeaceae;g__;s__
GCA027364595	NCBI	d__Archaea;p__Micrarchaeota;c__Micrarchaeia;o__Micrarchaeales;f__Micrarchaeaceae;g__;s__
GCA027365005	NCBI	d__Archaea;p__Nanoarchaeota;c__Nanoarchaeia;o__Parvarchaeales;f__Parvarchaeaceae;g__Parvarchaeum;s__Parvarchaeum acidophilus
GCA027365105	NCBI	d__Archaea;p__Thermoplasmatota;c__Thermoplasmata;o__UBA184;f__UBA184;g__;s__
GCA027365295	NCBI	d__Archaea;p__Micrarchaeota;c__Micrarchaeia;o__Micrarchaeales;f__Micrarchaeaceae;g__;s__
GCA027365615	NCBI	d__Archaea;p__Thermoplasmatota;c__Thermoplasmata;o__Thermoplasmatales;f__Thermoplasmataceae;g__Ferroplasma;s__
GCA027366335	NCBI	d__Archaea;p__Micrarchaeota;c__Micrarchaeia;o__Micrarchaeales;f__Micrarchaeaceae;g__;s__
GCA027366495	NCBI	d__Archaea;p__Micrarchaeota;c__Micrarchaeia;o__Micrarchaeales;f__Micrarchaeaceae;g__;s__
GCA027366585	NCBI	d__Archaea;p__Thermoplasmatota;c__Thermoplasmata;o__Thermoplasmatales;f__Thermoplasmataceae;g__UBA582;s__
GCA027368125	NCBI	d__Archaea;p__Thermoplasmatota;c__Thermoplasmata;o__Thermoplasmatales;f__Thermoplasmataceae;g__B-DKE;s__
GCA027369705	NCBI	d__Archaea;p__Nanoarchaeota;c__Nanoarchaeia;o__Parvarchaeales;f__Parvarchaeaceae;g__Parvarchaeum;s__
GCA027372055	NCBI	d__Archaea;p__Thermoplasmatota;c__Thermoplasmata;o__Thermoplasmatales;f__Thermoplasmataceae;g__JACWAH01;s__
GCA027372115	NCBI	d__Archaea;p__Micrarchaeota;c__Micrarchaeia;o__Micrarchaeales;f__Micrarchaeaceae;g__;s__
GCA027372265	NCBI	d__Archaea;p__Thermoplasmatota;c__Thermoplasmata;o__Thermoplasmatales;f__GCA-001856825;g__GCA-001856825;s__
GCA027376075	NCBI	d__Archaea;p__Thermoplasmatota;c__Thermoplasmata;o__Thermoplasmatales;f__Thermoplasmataceae;g__Ferroplasma;s__
GCA027377435	NCBI	d__Archaea;p__Thermoplasmatota;c__Thermoplasmata;o__UBA184;f__UBA184;g__UBA184;s__
GCA027380915	NCBI	d__Archaea;p__Thermoplasmatota;c__Thermoplasmata;o__Thermoplasmatales;f__Thermoplasmataceae;g__UBA509;s__
GCA027381325	NCBI	d__Archaea;p__Thermoplasmatota;c__Thermoplasmata;o__Thermoplasmatales;f__Thermoplasmataceae;g__UBA509;s__
GCA027381995	NCBI	d__Archaea;p__Thermoplasmatota;c__Thermoplasmata;o__UBA184;f__UBA184;g__;s__
GCA027387075	NCBI	d__Archaea;p__Thermoplasmatota;c__Thermoplasmata;o__UBA184;f__UBA184;g__;s__
GCA027460525	NCBI	d__Archaea;p__Halobacteriota;c__Methanosarcinia;o__Methanosarcinales;f__Methanoperedenaceae;g__Methanoperedens;s__
GCA027460535	NCBI	d__Archaea;p__Halobacteriota;c__Methanosarcinia;o__Methanosarcinales;f__Methanoperedenaceae;g__Methanoperedens;s__
GCA027460585	NCBI	d__Archaea;p__Halobacteriota;c__Methanosarcinia;o__Methanosarcinales;f__Methanoperedenaceae;g__Methanoperedens;s__
GCA027460605	NCBI	d__Archaea;p__Halobacteriota;c__Methanosarcinia;o__Methanosarcinales;f__Methanoperedenaceae;g__Methanoperedens;s__
GCA027491395	NCBI	d__Archaea;p__Thermoproteota;c__Korarchaeia;o__Korarchaeales;f__Korarchaeaceae;g__WALU01;s__
GCA027491435	NCBI	d__Archaea;p__Thermoproteota;c__Korarchaeia;o__Korarchaeales;f__Korarchaeaceae;g__;s__
GCA027491455	NCBI	d__Archaea;p__Thermoproteota;c__Korarchaeia;o__;f__;g__;s__
GCA027491735	NCBI	d__Archaea;p__Thermoproteota;c__Korarchaeia;o__Korarchaeales;f__Korarchaeaceae;g__Methanodesulfokores;s__
GCA027491785	NCBI	d__Archaea;p__Thermoproteota;c__Korarchaeia;o__Korarchaeales;f__Korarchaeaceae;g__WALU01;s__
GCA027491915	NCBI	d__Archaea;p__Thermoproteota;c__Korarchaeia;o__Korarchaeales;f__Korarchaeaceae;g__;s__
GCA027492035	NCBI	d__Archaea;p__Thermoproteota;c__Korarchaeia;o__;f__;g__;s__
GCA027492195	NCBI	d__Archaea;p__Thermoproteota;c__Korarchaeia;o__Korarchaeales;f__Korarchaeaceae;g__WALU01;s__
GCA027492205	NCBI	d__Archaea;p__Thermoproteota;c__Korarchaeia;o__Korarchaeales;f__Korarchaeaceae;g__DRBY01;s__
GCA027555065	NCBI	d__Archaea;p__Methanobacteriota;c__Methanobacteria;o__Methanobacteriales;f__Methanothermobacteraceae;g__Methanothermobacter;s__Methanothermobacter marburgensis
GCA027563145	NCBI	d__Archaea;p__Halobacteriota;c__Halobacteria;o__Halobacteriales;f__Haloarculaceae;g__Halomarina;s__
GCA027619455	NCBI	d__Archaea;p__Thermoproteota;c__Nitrososphaeria;o__Nitrososphaerales;f__Nitrosopumilaceae;g__Nitrosopelagicus;s__Nitrosopelagicus sp001510295
GCA027623355	NCBI	d__Archaea;p__Nanoarchaeota;c__Nanoarchaeia;o__Woesearchaeales;f__JACPBV01;g__;s__
GCA027623535	NCBI	d__Archaea;p__Thermoproteota;c__Nitrososphaeria;o__Nitrososphaerales;f__Nitrosopumilaceae;g__Nitrosopumilus;s__Nitrosopumilus sp001510275
GCA027886825	NCBI	d__Archaea;p__Thermoproteota;c__Nitrososphaeria;o__Nitrososphaerales;f__UBA183;g__BOG-1369;s__
GCA027886925	NCBI	d__Archaea;p__Thermoproteota;c__Nitrososphaeria;o__Nitrososphaerales;f__UBA183;g__BOG-1369;s__
GCA027886975	NCBI	d__Archaea;p__Thermoproteota;c__Nitrososphaeria;o__Nitrososphaerales;f__UBA183;g__UBA183;s__
GCA027887005	NCBI	d__Archaea;p__Thermoproteota;c__Nitrososphaeria;o__Nitrososphaerales;f__UBA183;g__UBA183;s__
GCA027925405	NCBI	d__Archaea;p__Halobacteriota;c__Methanomicrobia;o__Methanomicrobiales;f__Methanoculleaceae;g__Methanoculleus;s__Methanoculleus bourgensis
GCA028038205	NCBI	d__Archaea;p__Thermoplasmatota;c__Poseidoniia;o__Poseidoniales;f__Thalassarchaeaceae;g__MGIIb-O2;s__MGIIb-O2 sp016777225
GCA028063715	NCBI	d__Archaea;p__Thermoplasmatota;c__Thermoplasmata;o__Thermoplasmatales;f__GCA-001856825;g__GCA-001856825;s__
GCA028065075	NCBI	d__Archaea;p__Thermoplasmatota;c__Thermoplasmata;o__Thermoplasmatales;f__Thermoplasmataceae;g__UBA509;s__
GCA028211375	NCBI	d__Archaea;p__Halobacteriota;c__Halobacteria;o__Halobacteriales;f__Haloferacaceae;g__Halorubrum;s__Halorubrum ezzemoulense
GCA028274885	NCBI	d__Archaea;p__Halobacteriota;c__Halobacteria;o__Halobacteriales;f__Haloarculaceae;g__Halovenus;s__
GCA028274925	NCBI	d__Archaea;p__Halobacteriota;c__Halobacteria;o__Halobacteriales;f__Haloarculaceae;g__Halovenus;s__
GCA028274965	NCBI	d__Archaea;p__Halobacteriota;c__Halobacteria;o__Halobacteriales;f__Haloarculaceae;g__Natronomonas;s__
GCA028275005	NCBI	d__Archaea;p__Halobacteriota;c__Halobacteria;o__Halobacteriales;f__Haloarculaceae;g__Salinirussus;s__
GCA028275025	NCBI	d__Archaea;p__Halobacteriota;c__Halobacteria;o__Halobacteriales;f__Haloarculaceae;g__Halovenus;s__
GCA028275055	NCBI	d__Archaea;p__Halobacteriota;c__Halobacteria;o__Halobacteriales;f__Haloferacaceae;g__Haloplanus;s__
GCA028275075	NCBI	d__Archaea;p__Halobacteriota;c__Halobacteria;o__Halobacteriales;f__Haloarculaceae;g__Halomicroarcula;s__
GCA028275105	NCBI	d__Archaea;p__Halobacteriota;c__Halobacteria;o__Halobacteriales;f__Haloferacaceae;g__Halorubrum;s__
GCA028275115	NCBI	d__Archaea;p__Halobacteriota;c__Halobacteria;o__Halobacteriales;f__Haloarculaceae;g__Halorientalis;s__
GCA028275145	NCBI	d__Archaea;p__Halobacteriota;c__Halobacteria;o__Halobacteriales;f__Haloarculaceae;g__Halovenus;s__
GCA028275165	NCBI	d__Archaea;p__Halobacteriota;c__Halobacteria;o__Halobacteriales;f__Haloferacaceae;g__Haloquadratum;s__
GCA028275705	NCBI	d__Archaea;p__Thermoproteota;c__Thermoproteia;o__Sulfolobales;f__Desulfurococcaceae;g__UBA285;s__UBA285 sp011056815
GCA028275745	NCBI	d__Archaea;p__Thermoproteota;c__Thermoproteia;o__Sulfolobales;f__Ignisphaeraceae;g__Ignisphaera;s__
[truncated: 2,136 more rows]

## Sheet: References
Arora et al., 2022	Arora et al., The functional evolution of termite gut microbiota. Microbiome 10, 78 (2022).
[truncated: 4 more rows]
